# Supplementary material for: Epidemic Reconstruction in a Phylogenetics Framework: Transmission Trees as Partitions of the Node Set
Source: PLoS Comput Biol. 2015 Dec 30;11(12):e1004613. doi: 10.1371/journal.pcbi.1004613 (PMC4701012; doi:10.1371/journal.pcbi.1004613)
Supplement: S1 Data — BEAST input file for all WHC analyses of all simulated datasets. (ZIP) [file pcbi.1004613.s006.zip › S1_Data/wcc_X_9_vfast_10.xml]

<!-- Generated by BEAUTi v1.8.0 Prerelease r5934                             -->
<!--       by Alexei J. Drummond, Andrew Rambaut and Marc A. Suchard         -->
<!--       Department of Computer Science, University of Auckland and        -->
<!--       Institute of Evolutionary Biology, University of Edinburgh        -->
<!--       David Geffen School of Medicine, University of California, Los Angeles-->
<!--       http://beast.bio.ed.ac.uk/                                        -->
<!-- BEAUTi output modified for transmission tree reconstruction by OldMacDonald 4-->
<!--        by Matthew Hall, University of Edinburgh-->
<beast>
  <!-- The list of taxa to be analysed (can also include dates/ages).          -->
  <!-- ntax=48                                                                 -->
  <taxa id="taxa">
    <taxon id="Location_0_0_0|33.37175495306459">
      <date value="33.37175495" direction="forwards" units="days"/>
      <attr name="caseID">Location_0_0_0</attr>
    </taxon>
    <taxon id="Location_0_0_1|30.82360040144669">
      <date value="30.8236004" direction="forwards" units="days"/>
      <attr name="caseID">Location_0_0_1</attr>
    </taxon>
    <taxon id="Location_0_1_0|31.326537683728937">
      <date value="31.32653768" direction="forwards" units="days"/>
      <attr name="caseID">Location_0_1_0</attr>
    </taxon>
    <taxon id="Location_0_1_1|29.20312425385403">
      <date value="29.20312425" direction="forwards" units="days"/>
      <attr name="caseID">Location_0_1_1</attr>
    </taxon>
    <taxon id="Location_0_2_0|27.27319345697404">
      <date value="27.27319346" direction="forwards" units="days"/>
      <attr name="caseID">Location_0_2_0</attr>
    </taxon>
    <taxon id="Location_0_2_1|33.782385876976434">
      <date value="33.78238588" direction="forwards" units="days"/>
      <attr name="caseID">Location_0_2_1</attr>
    </taxon>
    <taxon id="Location_0_3_0|44.12754000282918">
      <date value="44.12754" direction="forwards" units="days"/>
      <attr name="caseID">Location_0_3_0</attr>
    </taxon>
    <taxon id="Location_0_3_1|31.064586292153695">
      <date value="31.06458629" direction="forwards" units="days"/>
      <attr name="caseID">Location_0_3_1</attr>
    </taxon>
    <taxon id="Location_0_4_0|28.347918048182365">
      <date value="28.34791805" direction="forwards" units="days"/>
      <attr name="caseID">Location_0_4_0</attr>
    </taxon>
    <taxon id="Location_0_4_1|25.748159651451154">
      <date value="25.74815965" direction="forwards" units="days"/>
      <attr name="caseID">Location_0_4_1</attr>
    </taxon>
    <taxon id="Location_1_0_0|32.844701828733484">
      <date value="32.84470183" direction="forwards" units="days"/>
      <attr name="caseID">Location_1_0_0</attr>
    </taxon>
    <taxon id="Location_1_0_1|35.864912639608285">
      <date value="35.86491264" direction="forwards" units="days"/>
      <attr name="caseID">Location_1_0_1</attr>
    </taxon>
    <taxon id="Location_1_1_0|32.29338809268798">
      <date value="32.29338809" direction="forwards" units="days"/>
      <attr name="caseID">Location_1_1_0</attr>
    </taxon>
    <taxon id="Location_1_1_1|31.470168865949212">
      <date value="31.47016887" direction="forwards" units="days"/>
      <attr name="caseID">Location_1_1_1</attr>
    </taxon>
    <taxon id="Location_1_2_0|27.247199077558477">
      <date value="27.24719908" direction="forwards" units="days"/>
      <attr name="caseID">Location_1_2_0</attr>
    </taxon>
    <taxon id="Location_1_2_1|30.895017206773765">
      <date value="30.89501721" direction="forwards" units="days"/>
      <attr name="caseID">Location_1_2_1</attr>
    </taxon>
    <taxon id="Location_1_3_0|22.91541392137755">
      <date value="22.91541392" direction="forwards" units="days"/>
      <attr name="caseID">Location_1_3_0</attr>
    </taxon>
    <taxon id="Location_1_3_1|28.647464445345197">
      <date value="28.64746445" direction="forwards" units="days"/>
      <attr name="caseID">Location_1_3_1</attr>
    </taxon>
    <taxon id="Location_1_4_0|22.172823891857032">
      <date value="22.17282389" direction="forwards" units="days"/>
      <attr name="caseID">Location_1_4_0</attr>
    </taxon>
    <taxon id="Location_1_4_1|21.652070659051248">
      <date value="21.65207066" direction="forwards" units="days"/>
      <attr name="caseID">Location_1_4_1</attr>
    </taxon>
    <taxon id="Location_2_0_0|34.53208655294989">
      <date value="34.53208655" direction="forwards" units="days"/>
      <attr name="caseID">Location_2_0_0</attr>
    </taxon>
    <taxon id="Location_2_0_1|34.514423378770616">
      <date value="34.51442338" direction="forwards" units="days"/>
      <attr name="caseID">Location_2_0_1</attr>
    </taxon>
    <taxon id="Location_2_1_0|21.613456887840673">
      <date value="21.61345689" direction="forwards" units="days"/>
      <attr name="caseID">Location_2_1_0</attr>
    </taxon>
    <taxon id="Location_2_1_1|31.024057220711324">
      <date value="31.02405722" direction="forwards" units="days"/>
      <attr name="caseID">Location_2_1_1</attr>
    </taxon>
    <taxon id="Location_2_2_0|29.13230183465391">
      <date value="29.13230183" direction="forwards" units="days"/>
      <attr name="caseID">Location_2_2_0</attr>
    </taxon>
    <taxon id="Location_2_2_1|22.686043945264373">
      <date value="22.68604395" direction="forwards" units="days"/>
      <attr name="caseID">Location_2_2_1</attr>
    </taxon>
    <taxon id="Location_2_3_0|16.281573572146563">
      <date value="16.28157357" direction="forwards" units="days"/>
      <attr name="caseID">Location_2_3_0</attr>
    </taxon>
    <taxon id="Location_2_3_1|21.198267977120622">
      <date value="21.19826798" direction="forwards" units="days"/>
      <attr name="caseID">Location_2_3_1</attr>
    </taxon>
    <taxon id="Location_2_4_0|26.69899163151932">
      <date value="26.69899163" direction="forwards" units="days"/>
      <attr name="caseID">Location_2_4_0</attr>
    </taxon>
    <taxon id="Location_2_4_1|30.807756690888972">
      <date value="30.80775669" direction="forwards" units="days"/>
      <attr name="caseID">Location_2_4_1</attr>
    </taxon>
    <taxon id="Location_3_0_0|31.220581021107982">
      <date value="31.22058102" direction="forwards" units="days"/>
      <attr name="caseID">Location_3_0_0</attr>
    </taxon>
    <taxon id="Location_3_0_1|27.322618283524594">
      <date value="27.32261828" direction="forwards" units="days"/>
      <attr name="caseID">Location_3_0_1</attr>
    </taxon>
    <taxon id="Location_3_1_0|27.28390649052419">
      <date value="27.28390649" direction="forwards" units="days"/>
      <attr name="caseID">Location_3_1_0</attr>
    </taxon>
    <taxon id="Location_3_1_1|41.11741706737072">
      <date value="41.11741707" direction="forwards" units="days"/>
      <attr name="caseID">Location_3_1_1</attr>
    </taxon>
    <taxon id="Location_3_2_0|30.62402773467986">
      <date value="30.62402773" direction="forwards" units="days"/>
      <attr name="caseID">Location_3_2_0</attr>
    </taxon>
    <taxon id="Location_3_2_1|34.336549902729686">
      <date value="34.3365499" direction="forwards" units="days"/>
      <attr name="caseID">Location_3_2_1</attr>
    </taxon>
    <taxon id="Location_3_3_0|19.41374360458108">
      <date value="19.4137436" direction="forwards" units="days"/>
      <attr name="caseID">Location_3_3_0</attr>
    </taxon>
    <taxon id="Location_3_3_1|21.00294391485025">
      <date value="21.00294391" direction="forwards" units="days"/>
      <attr name="caseID">Location_3_3_1</attr>
    </taxon>
    <taxon id="Location_3_4_0|14.480432879622018">
      <date value="14.48043288" direction="forwards" units="days"/>
      <attr name="caseID">Location_3_4_0</attr>
    </taxon>
    <taxon id="Location_3_4_1|12.124211389417114">
      <date value="12.12421139" direction="forwards" units="days"/>
      <attr name="caseID">Location_3_4_1</attr>
    </taxon>
    <taxon id="Location_4_0_0|34.510301147860616">
      <date value="34.51030115" direction="forwards" units="days"/>
      <attr name="caseID">Location_4_0_0</attr>
    </taxon>
    <taxon id="Location_4_0_1|35.923154393329284">
      <date value="35.92315439" direction="forwards" units="days"/>
      <attr name="caseID">Location_4_0_1</attr>
    </taxon>
    <taxon id="Location_4_1_0|37.809702858272544">
      <date value="37.80970286" direction="forwards" units="days"/>
      <attr name="caseID">Location_4_1_0</attr>
    </taxon>
    <taxon id="Location_4_1_1|39.65533555633614">
      <date value="39.65533556" direction="forwards" units="days"/>
      <attr name="caseID">Location_4_1_1</attr>
    </taxon>
    <taxon id="Location_4_2_0|32.93941719461153">
      <date value="32.93941719" direction="forwards" units="days"/>
      <attr name="caseID">Location_4_2_0</attr>
    </taxon>
    <taxon id="Location_4_2_1|26.673217526130657">
      <date value="26.67321753" direction="forwards" units="days"/>
      <attr name="caseID">Location_4_2_1</attr>
    </taxon>
    <taxon id="Location_4_3_0|33.1999539972838">
      <date value="33.199954" direction="forwards" units="days"/>
      <attr name="caseID">Location_4_3_0</attr>
    </taxon>
    <taxon id="Location_4_3_1|35.26284656149565">
      <date value="35.26284656" direction="forwards" units="days"/>
      <attr name="caseID">Location_4_3_1</attr>
    </taxon>
  </taxa>
  <!-- The sequence alignment (each sequence refers to a taxon above).         -->
  <!-- ntax=48 nchar=14000                                                      -->
  <alignment id="alignment" dataType="nucleotide">
    <sequence><taxon idref="Location_3_4_1|12.124211389417114"/>
			AGAGTCATGGTTTCCTACAGGTAAGAGCCAGGTTATTTCTGAGCCGTTCCGTCACTAGACTGCTGTTAGCGGCTAAACCAAAATTGCTAGCAACGTACATGAAGATTGACCCTTGACCATAAACGTAAGGGTAGCGAGTTGGGCTAAGAGCTGCCTTATACTCCTGGTAGAGTGGTTCCAATCACTTGGAATAGCAGGGACAAAGTGTGTTACCTCTCACACTTGTCAATAAGTGGCAACGGATTATACAGTGGGTAGTTAGATGCTGGGGGCTCGCAAAGGGGGGCCTGAGATCCAGCCGTCGTCCGACACGGTGACGGTTCGGGACGGCTGGAGATGAGCATATCTGAATGCTATCCTTTGTCTTTTTGGATGGGCTACTACACTGGGAACGACCACTATACCCTGAGGCTGGCACAACCACGGACGAACAGGGAGAACGCGCGGCAGCAGAAGGCTGTAACGCGTTCTAGTCTAAAGTACCCTAAGAAGTGCCGAGGCGATCCCAATCTTAGACTATCCTACGGAATGGATTCTAAGCAACCACAAGTAACTCGCTCAATGACAATGACTCGTTTGCGTATATCACTGGAGAAAGATCTGTTGTGCGCAGTCACCTGAGAGTGGGAGGTGGCCCGACCACATGCGACCCTGAGCAACTAAATAGGATCCGCGGGACAGAGCCTCCCCGCTCTGTAAGGTTGAGACAAGTCTATTAAAGTAGTCCCGGGTGGTTAGGAAATTCACCTCATGGATGGATTTGTTGTCTCCCAGCATTCGAGGGCAGGTACAATCGGCGACGATGCAAGGAAGAAACCGACCTATCAGTATGTTGTGTTTACTCTTCGCATGTCACTACATACCCATCTCTGTGTGGTACGTTCACTCTCTACTTAGGGTTTTGCCCACAAAGGGCGGCCTTTCAGCTTTAACCAATATAAATTAGCAATTACTTTGAAGAGCGTACCCTGCATACCGGGACGGTTTCCCACCTGACGCACTCATGCACCAGAATGGGCCTATCTAATTAGAGGAAGCGTGATTGCGAACGATGACGTCTTAATCTGCATTTGATTCCATGCAAGCGAACTTGGCAATCATCCTGTTATTGTTCGAGTTCCCGGGGTATTATGTCCCTGCTGTAAGTTATGGACTCAACTCACGGTGCCCTTGAATCGCTTAATGGTGTAGTGGAGCCTAGCGGGAAACGACGTCAATCCATTTTTCTTACGAAGTACGCACAAACTGACACAGAAGTTTGACTCGGATAAGGAAGATGGGGTGATTCGCCCGCCAGTGTCTTCTCATGTATATCGAGGGGGTCCACATATCGAAGTGTGTACCAATGTATGGAACGATAGCTCATGCCATAACTTGTATCAGGTCACACACTTCGCTACCAAACGAGTATGATATCGTCAAGTGTTGAGCAGTGGTCACCAATGGACTTTTTCGATAAATAGCTACGGGACCGATTGCGCGCCCTTCTTCAAGTTTTGTCGCTAATATTGGAGAAAGGGGAAGTCCTGACGTGATAAAGGTGGTCTTTCCAGCTCGCATGGTTAGGTCTCAGAGGCAGAGTCCTTTATCGGATAGGCAAAGTTAACATGGGTTAGCGTATGAAAGGTCGACTCGTGACCTCACGTCTGTAGTTGTACTGTGCCTGTAACCTCTAAGTTTCAGCTCGTTTGCCCGGGATGTCCCCCGACACTCACCTCATCAAGGGATCCCGAGTGGGCGTTCACTTGACTTTTGAAGCTATCAACTTAACATCGATCGTCTTCGTGATCAAAGTGCCACAGAATCCTTGCACTTGGAAAATGCCGGACGATGCCCGCGGTTCGCCTACAAAGACTAATCCAAAAAGGCCTTCAAACCCTCAGTATAGGTTTTATATGGGGCGTTGTAGTCCAGTATGTCCCCGGATTGGACTACTGTCTCCCATAACGGTATTGTCGCTGTAATTCTTGATTAGAGAGTTTTTCAAACGAACGGTGAATATATGTCGGGTGCCTAGCGACACCACGGTTAGAGGCCAATGGATAAATACTGCTTTTGGCGTTAATTTAGGTCGTGCTTCAACAGAGACGCGGCAGCGCCACGCAGAGGAAAATGCTGTTTGATGGAACGACCCGATTGTCAGGCTTCAACCCCGCGCCACTATCAAAGGAAAGTAGCTGTGACATTCACATCTGGGGAAAAGTCATATGATACTCCCTCGCTAAGCCACGAAAGTTGCCTTATGGACCACATAACGAGATCGATAACTTTTCCACTATTCCCCATCTACACTGTTTGAACGGTAGGTTGAGTTCAAGATTTCGTGAGGGATCCTGTGTTGGGAGTCGGTTCTTATTAGTTCTTATAGGAACGCAGGCGACGTTCCCCGTAGGAAGATTAACACCAGCGGGTCACCTTGTATTTCAACCATCAACAAGCAAGGATGTTGTAGTGCTTCTTAGGTACCAGTAGATCCGGGCGCGTCCTCTGGACACAGTGACGTCAGGTACCCGGACGTCCACTAACCCTGCCCTAACCCTAAGTCTCCAAGTCGCGGTCGAACATCTTTTGGCTCATGGGTTTCTTTGGCGATCTATGGGATACACCCCCCAAAGAAACAAGCATTGTACCTGTCGAGCAAATACATAGGAGCACTGGAGACTCGTAATCGGACGCAAGGTACAAGAACTTTTGTTTAGCGATAAGCGACCTTGGGCCTCAGATCCACATATGCGATGATTTTTCATGGTGTCTCCGAAAAGGTTCCATCAGGTTAGTTTGTGACCGAGGAGTTGTGTAACCACAACAGAATTCAGAGCCGTAGACGGTTAACGTTCAGGCGTGAAGTAACGATAGACCGCTTCATTCGCAGCGCACCACCTGTGTCCAACCTAAACACGTCGAAGATAGAACTTGTGGTTTCAGTGTATCATGAAGAGCTTCCTCCTGGTCTTCTAGCCGATTTTAGATGGATGATTCGCCGTAGCACTGGTACACGGCCCACAGCCACCTGCTGGGACGCCGCCTGAGATGTGCATCTTCAGGCTCAATAGAGCTTTGCGGTCTAATGTCTATAACTGTCATAGCAAACCACCTGTCCTTCACACCCTTTTTCACCATGAATGGCGAAAACGCGGTTTTCCTTGGGACCTGGACGAGGCATAGCTATCAGAGCCCTAAACCGCCTTCGGAAGTTTGAGGACTCTTTTATGCCGACTCGTGTGTGGTGTGGCGTTGTTCATACGCCGGGTCGAACATCTGGACCTTACGGTAAGGGTACGTGTTAGGTTTCTTCCAGGCAAATCGACGTAGGCCAGACCCAGCCAGATTCGGGGTCTTTTCACAGCGTTTGCACCACTTCCCGCGGTTAAGTCAGATGTTTATGTGTGTAAGTTGCGCATATACGCTCTGATTACGAACCGAGCTAAAGCAAGCAGAAGAGCCGGCTGAGTGAAGAAGAACTCAATATCGCGAGCTAAACGACGGCGACTGTTATGCCGTCTCGAAAGATGGTGCGAGGATACTCCACTCCCCCAAGTGGAGGCGGCGAATTTCTTCTCGCTGTAAGACGAAGGTCTCCATCATGAGCTAACGCCATTCAAGCGCCTCTGCCGTTAAATCGGCGGAAAAACGCTCTTTCGTGCCGCATATTGGTGAGCTACACGATGCCGTGTAGGAATACGGGTATTACCGAGAGACCTGGTACGTCGAAAACCAATGACTCCCGAACTTCGCGCACTAATAAGCCATCCTATTCAGCGGGTGTATGCGGCAAACACGCCTTGGCGATATTCTACACGGAATGTCTAAGCTTACCCTTCCGATTTTCCCTAAGGGATTTCTGGCCCTTGCTAAGTGTATGGAGCCAATCGTGGCCTTAATGACCAGTGTCACCCGGAGTGTTCTTGACTTACGGCGGGTAAAGCTACACAGTAACCTAAATGTAATTGCTCGATTGTCGTGGCCGGCCTGTGATACCAGCCTGGAACCGGCGATCGCTCGCGGTTTGCAGTATGACTTCCATCGGACTGGTCAAGAACCCACCGTCCGCTATCCAAAACAGCTGGGGGATACTAGGGGCGGATTCGCTACTGTGGCAATTGTTGGTGTTTGATTATTTGATAAACGATTTCCCCCGTTCAAATATACGTGGTGTATTCTAGAACTACGCGGAAGACACTAAGTGAATATAGTTGCTGATCGCTGGATATGTGTGGATAGCGACCCTAGGCTAAATCATTGAGACATGGGGAGAATAACCTCCTACCTCTATTCCGTGCGTTTTCTATCCAACTTGGTTTGCTATTACCCTCCTAAGGGGGCTAATCTAGGGCCGAGCAAATAAGGGGAGGCATGGGCACGTATTAGCACACCACCCTTAAGCGCCTGCTTCGCCCGGGTTATTGGAATCTACCGCTCGATGTGCCCGCGCTTATGGTCAAGTCACCGGTGATTGACCGGTAACCTTACCAGTGTATGACGCTCCAACCATCATCGATCTCATGTCCCTGTGACGGTACTCTAGATGGTATACTTTTACATTTCTACCTGGGGCTCTAACTGTGCATTCGATGCTCGGGGTCGAGATGAAATATAGTGTCACCGACATGATAGGGCCTCAGTTGCATACTACTTGTCATACAGTCAGTGCAACCTGCAGCGCATACAGGAGATGGGTCAATAATGGCTTGTCATTTCTTTACTTTTAGATGGCGATGATCCACCATGGTACGAGGTGCCACTTGGACTGCTGCATCGAGGGCTAGGCCCGGGTGCTCCCACGCTGCGGTTGCGGCGAGCGTTGTATGCAACACCTTTAGTTAACTACAAACCGGCACCTGCGAGCCATTGGAGAAATTCAGCCAGGCGCAATACAACAAGGAACCAAAACATGAACCCAGCCGCAGGGTATTAGCGCATACAGGAACTGCTTAACGGCCCTATTTCACTGAAGGACCCGAGCATACAGCGAATTCGGATGACTGAGGTCTGGTATACTCTGCCCGCTGGTGTTACGTCGCCAGTGTGCGTTGTTGTGAAGCTTACATACCTCTTGACCACAGTCACGGTGCAATTACCGTTAACATAATGTTCCCTCAATGCATGTCTGTGCGTCCCGGACGTAATAAACAGGTGGAAGCAGTCTGACAGCCCGGACTTATGCAGAAAGAGGTGTGGTGCGTAAATCCCCCCGCAATACCGCTACATTGCTGGATTATCCCAAGGTCACCAGATAGCAATCGTTTCGGGTTAGTTGTACTGCCGTTTTTGTAATCCGATTGGAGCAGAGGGCTAAAGAATATGAGTAGAAATTGTTAGCACATCTTCGACTTACATTAGCAGATGTAGGGCCAATCAACCCCTTTCGCCAGGTAAAGCTTCTACCGGGTCGATCGCCCGCGGGGGGGACCGCTGATTACCACATGGGATCAAGACGAGAAGCTCGTTACATTAATTCCAAGACTTTCAATTCATCTCGCAAGCACATATTAATGGCACACTTGTGGCGCTTCCCGCGTTTTCTGGGCAAGTGGTCCACACGAATGCTGAGTCGGCAAAGAAATAGCAGACGAGCGGGGTATCGCTACTACTGCACTGAAGAACATGTTTCTATGGTAGGCCGCCTGCCCCAGGTGTGCACCCATACCAGTATAGGCGAGCTACGAAATTTCTTTAAAATGCGCTATCTCAAGGTATCCTCCTGTACGGCTGCATTGAGCTCGTCTAACTGTTCGCGGCACGAGTCCCTCGTCAATACATCATTTTTGAGTGCCGCCCCCATGGTCTCAGCTGAGGCGGCTTAGTCGTCATTCCGGTGGACACTTACCCCCCGGTGCCTTGGCTACAGGGTAGCAGCACACAGAGAAATTCTACAAACTACCAAGACGGGTTCTATCATATGGGCTCGAACATGTATAATCGATCCGGGCAAGTCACTGTCTTAAGGTGCAATACATCACCGGACCATAGGCCAATTGCATTGAATGCGCACTGACCCGAGCAGACTCAACACCACACCAATCTGGGGGCGGCCAATGCTGACATGGAGCAACCGACCGGTGATCTCGACGCATGTCTGCGGAGCCCTTGACCGCAAGTGGAACCGACCTTTCCTTATCTGTAGAACCAGGACATTCTCCTGTCCGCGGGGAGGCATGTAGCGTGGGACACTCTCTTGCTCTGCGTGAAGCTACGAGTGTTGAAGCCTAGTTACATTTTTCGATAGGCGCGAGGGCATTCCTAGCTAGGTAGTGCGAGCCTTGAGCGACGCCCATGACTGCGCATGCTCCTGGTTTATAAACGGACTTGATTGAAGTGCAAATGAGTTTAAGGTATGGAGACTGTCCCTAGCACGCCTATCAACATGACCACGAGGCGTGTCGTTCATGGGGCGGGAAGCCCCAGTCAATCCAGGGAGGACATAGTTCTGAGCACTTTAAAACCTAGCTCGTTATTCTCGGCACTGCGTCCCGAGGCTTCACGAGTTCGTCAGGCGGTACAGTGTCCACAGGTAGGTTAACCCTTTACGAGATGACCAGGATACTGATATTAGTGAGGCTGATTTATTTCTTCGGTAGTAGGTCTTTAGGGTGCCCGACTAACGTCAGCCGGATTCTACGTCACATATGCCAAATTGAGTTCAATGTCCGAAACGGTAGACATACCTGGTCCTATCCGCTTACTCTAATCGAGTTAGACGGCAGGATAAGATGAGTGTATGTAAAAGAGCGCTGTCTACGAATCAAGGGAACCGAGAAGTCTACGCCGCCTGAGCATACGGTTCAGGATGAGGCGTTTGAAGAAGCACATAAAACACGTATGAGACTCAGATCTGCTGTTGCCTGCCTATTACTATTATCATTTGCACATTCGTCAGTGACTCGCTCGTCATTATGAGTTACCCTCAGGGAACTAGGTGGCACCTCAAACTACTTGCTAGGTAGATAACGGAAGGACGAGCCAAGTATTCACCGACACTAGAGTATCACAAGACCTAAGGCCGCCGTTTTTTATGTTTCACAGCCGTGTTGCCCCTATCATGAGGTCCGGTAGCAGAACTATTGTGCTTAGATAAGTAACACCCGAGGCCTCCACTAGAGCCGCTGATGAAGGATGCACGACGGCCGTTCTGTCTAAGACTAATCTTTAGCAGAGACCGTGCCTAGAAACCATCGCGGAAGATGATATACGAAGTGTGCAGATGATCCTTGAGTCTGTGGCGTGACTAGTGGGCAAGTTAGAAGCATGCGGACTAGAGATGTGCAGCTCCCAACGGATTCACTAAGCTGGAACATTAGGTCAAGGCAAGGTTCTCTGTTGACCCTTTCACAGACGGTGCTGGCTCATTTAACAGGTTCTCGTTTGAGGAATCGATTCAAATCTATGACTCTCGGTTGAAGGATCCATATTTACGTCCGGCAACCCTAGGGTCGCCGGGGTAACGTCAGCTGGCCCGAGTGACTACTGCTTAACTATCAATGTACTCACTTGAGATCCTGAAAGGTTAACCATCTGGTGCACCCAAGCTCAATAGAATCATTAGGTAGCGCTCCCTAATGCGAATCAGGAGGCAATCTGACGATTGTGCATACTAGCGAAGTTGCTACCATCATAATTAACCGTGGCATGTTGGCGGGGTCCACCCTACACGCCAGCTGAGGATACGTGAGTAACTAGCTTAATCGCCTCCATCGTTAGAAACATCCGCCTCCGACGTGTGCATGTTACCAAGGCATGGAGTTTGACTAGTGCTAGGACGCTCTTTCCTGTAAATGAATGCCTCCCACAGAACAATATGCGATGGTACGCGTAAAGTAACGTAGACAACCCAACTGATTTATTGCCACCAATCACCAGGCGGAAGCCTACTCGTGGTTCTGAATATAATACCCTTACTCCTCTTTAACCTGACCGAGAATTCCTCAACACACACTATGTGCGAATCGCGATCTATGAAACGCGCGTCGGATCCTAGTCGGCTAGATAACGGAGACTCTGGTTATCATGCGTCGGAGGCATAACTTCTAGTCCTACGGTACGGCACCGACATCTTTCCTGTGTAAGAGAATGATAACGGCTTCCGTTGAGCTAGAAGTTTTTGATATACCTCTGGAGAACTAGCTTGATGTCGAGTTGGCTCCGCCAAACTAAATGTATGAGACTACGTCTTGACAAGATCTTTAGAGATGTCTTTTAACGTCTTGTCGTAGTTGGTCATCCACGCGAACCTTCATAGTCATGAACGACATACAGATATCGGATACGTGTTGAGAAACCCGGGTCAGGAATTATCCTTACTCGTGCGCCGTCCTCGGAATTAGGCGCCTGGGTGTGGTACAAACTGACTAAGTGGGCAACTTTTCCTGGTCGCGAAGTTCCGGGTGGCATAATATCAACGACCTGGGCTCTATACTATTCAAGTCCCGAATCCGGGCCGTTGCACTCTGTAGGGAAAGCCGCGAGCCGGCAACCACACTTGTGTTTTTTTGGCAACCCTTCTTCCAGGAGATTTACCCCGTATCGAGAGCTGTTTCAGGTCCGTCGGTGGGCACGTCCATAGCGGCCTTCAAGTCATTGTTACCAACAGCCGAGACTATGACGGCGGACGGTAAGCTGGGAAAACTTCTAAGACCCGCCAATTCTACCATGGAGCGACGGGCCTTATCATGACGGAGACCCTCTTTCTCGTCTGTGGGAGATATGTTAGTATTGACTTATGTTAGAAGATTCGTCGATAGGTCGTTCCACAAGCGAGCAAATTACCTTGCAGCGCGTTTCGGTCCACATGGTGAAACGCATTCATCACCACACGGACACGGATGGTGTTGAGCTAACCCAGGATTCTACATAATGGCCTACGCCTCACAACAGAAAGGCGTACATACGCAACATCCGTCCAAACACTTGAGATCCAACGATTATTCATCCATGTCGTTGCTCGGTTCAGGGGCAGCGACAATACGTTGGCCGTCTCTGAACGCCGGAGGTTATAGACATGACAACGGCACCGGCAATCTCAACAAGTCGCCTTAGCGTGCCGGGAAATCTGCGAGTGCCGATGAAGAAGTCCAAGGAGCCGTTACTTCGTGACCACTAGTAGCTAATCGTTATATGCTCTGCAGAATGAGGGGGCGTTCGCTCAACGCGCGTCTGGCAGCAAAGGCGATGAACGGCATTCTTCGTGGTCATGCCCACTTACTCATCGCGAGGTTGAGGGAGGTTAGGTCGTGTGTCGTAATGAGTTTGGCGCTTTTGAGCGTACAGGAGCAGTACTCGATGTTATTTACGTTAAATTGGTGTTAGCCGAAAAGTTCCTTGCGCATGGAGCCCGTAATGTATATGTATAGCCTCGACGCGGCGTCCATTCCCTGATGACCAGGGCCCCGCCGAAGGACTAGGGCCGAATGTCCGGAAAAGTTCTCAACGGTTGTCAGGATATCGACCAGTTTCCTGTGGATCCCCGTTTTACCAAGGACTTTTGGCTCCTGGATTTGAGCACCGTAAGCAAGTCCCAAACGATCTATTACAAATAGGTAACCCAGACGTATACCGGTGCCATAGTTAACAAGGATGGCCCCGGGGCTGACACGTTTGCAAGGCTCGTAGTGGGCTGTGTAGGCCGCTTCTGTCACGATCAGCGCGCATGGGCATTGGCAGCAGGAATACTTACTCGGTTGCAAAGGCATATGTATAACCTATGCCACGTGGCCCTCCCCGATGCCGAGTCACTCAAATAACACTGAAACCCGGGCTTAGGTGCACACTCCCAGTTGCTTCGCCCGGCGCCGTGCGGGAATTATGAGCACTTGGGAGTTGAACCGTTCATGTGGTCACGCACCGATTTTGAAGGAGGGTTGAAACTCGCATCGCGATTCTTATGCTGGTATCTTGAAAATTCGGGGTCGAGGTGAGACGCCAGCCTATCACCTGCGGGGCGCCCGGCGACTTGTAGCTAGGGAACGAAGTAATCGGATCGTCCTTCTGAAAAAATCGCGATTGCCAAGTGCATTTTCTCATACATTGATACCGGTCCCCGTCCAACTTCGCCTACCGGTGACGGACGTATCTATCCAGATTAGGTGAGCGAATCGGGCCAGATTGTAATGGCGTCGAATGCCCTACGCGTAATTAGTTACTCGGTTAGTTACGGGAGCATCAAGGCTGCCTAGGTTGGAAAAACACTCCGAGGGACATTGAGTGGGCAGTCTCTAGGCCATATGGCACAACATATAATGAACTCCAGAATAGTAGCTGTTCGAATAAGAGAGGACTAGGGCTTGTTTGTTCCCAAAAGGAAAGCCTTAGCCTTCGAAATATTTAAGCAGGTGGCCCGCGAGTACATGATTGAATCAGTCGGTAATGGCTCAGGGGAGGGGCTTCACTCTATGTAGAGGTAAATGACTAACGCAGGAGGGCCGTTAGTGGTTGTTTACAGCATACCGCCTATGACCCTTGTCGGGCATAGAACGATAAATTGGCAAGAGGCCACAAAGCAAGCAACGCCGTCGGCATCAAAGACTAAGTGGCGCATCGACACATAAGAATTACGCATGAAGAGTCGGGTAATAATCTCCGCGGGGGTATGAACATGGATCCGATCTTGTTTAGAATAGACCGATTTCTACCGCGACAGCCCCTTCCCCAGCTGCCTCACCCTGCCCTTTTCACATGGCTGGCTCAAGAAAGTGCGATCGTGTAGGTAACCTTTTTGAGTCCATAGAGACAGCGGACTTACTTCGGATGATAAAGGAACAAACCCGTTCATCTTAGATGTGATACCCACCGCATAAAAACTACTTGCGAGCAAAGATTCGCCTTGCTAACCGAGTACGAGGCCCATACCCTGACCTTTAGCGGAGCTAGTCCAGGTTCTACGCGGAGCACGCATCCATGATTGGGCTCGAATGCATACATAGTAGTGAAAAGGCCCGGACTGATAACAGATCAAGTTGGGCGCGAACACTTCAACATATTAAACCCTGATCCCTGACGATCTGTACGTGTGAAACTAATATGTGGACAGCCAGGCAAGGGGACCATGACCAGCATAGTGTTCTAACTGTTCGAACCGCCGTTGCCGGCCGATCGGAGTTCAGTAATTTTAGGTAACGTCATAGAAACGCAGGGAAAGACGTGGCTCTTACCAGTAAATGCCCCAGGCACTACCCCAGTATTGAAATGTCAAATCCATAACATGAGGATGGCACGTGCGCACCTTTCCTTATAATTGCTCTCCATCCCTATATACTCTTGTTGTCCCGACATTGAGTGACCTCACTAGTTGCACTTGGCAGCGTGGCTAGCTGAATTCGGAACAGCCAGGCGGGCGAATTCTGCGGGGGGAATTCACATAGTCGCCAGACATCTGAATGCTGCAGGCGGGAAACCATGGAATAACCTTAGGTCGACCCGTATAGATTGCCTGCGTTTCTCCTGATGACGGAGCTACGCTCAACACATATAAGCTCACTTGACCATTTACGTAAAGAAACATCAGTACTGTGGAAATCGCGACCTAGCATATAGTTATTTCGGAAAAGTAGTCACAGCTTCTTTCTGAAATAGCCCCTGCGGCCCCTTAGTGTAAGTCTATCCGGGTCTCGGGGCGGCCATTCAGGGTGCTACTTTTTTGGGCATTCCACTCGGGTGACATACGGTTAGAGTTTCACAATACCGTCGACTGCGTGCCCCTCGCCCATAAGCCCGACCGGCTCGTCCAGCAATTTATTCCTTATGCTCTGCTAATGCTGAGGATCGCCATGGGGGCGCGCGTGGATGCTCCTGCCTTATTTCTTCTTTGCAAGAAAACCCGCACGCACGTGGGGAGTGTAAGCCCATTCGTTCGAACGCTAATCGTAGGGAATATGGAGGGCGCGCGTGTACTCGGCAAGTGGAGGTTAGGATCTGAGCAAATCTTATGCTAAAACAGGCGTCGTACCAAAACCTGCCCACATGCCTTGTCAGGTAAACACCTAAACGGATGACGTAAGATTCTTCGTTGGATAAGGGGATTCATCCGTTGGGTGGAGGAAGTCCAAAGTAACTGCATCGGGCACCGTTGAACGAACTGCGCCTGGTTGTTACTCATCTATTTAACTAGCACGTAGTCGAGATTGTTCCCGGCGTGCACTCTGGATGGCTCAGCGCACTTCCACGTTGAGTCGGTCCATGCTAGTGAAATTAAACAACCTCGTCGGGCCCACCCGCAAAAGTAAGCGCGCTCTCCATTAACTTACTTGACTCGTTAGACGAGCGAGAGTCAAATCATTTTCAATATACCGCGCTCGGTCAGTTGATCATGGCCCGTCTACCCTGCCCATACAGCGATAGCGATTGCTTTGATTCTCGAATAGGCCGGTTGGCATTACAGTCCTGTTGGGTGCCTGGAAGATCATATAAAATCGATAAGAACCTCTGATGGGGGGCTCATCGGCAGGGCCTCTCCTCATAACCCAAGTCTCCACGACTCCTCGATACCCTGTCTACTCTGGATGAAATCGGGGCGGTGGCAGTCCGTCTCCGCACATAGGTTCCGGAACGACCCCAAATGTCGACCGGTATCGGTGGAGGCGAACTCACGGACTATCACTTTGTAAGATGTGATAGGGTGCTGTGCTTTAGTGTCGGCACCTAAACTCGTCATTTCATCTCAATATATCTGCTTTCTTCCTAAAACCTGGGAACCAAAACGAACTGTTCTGCCGGCTATATATCTTTGCAACCCCACAGCTAGAATTAGTGAGCCGCAGTGTGCATCCCGATAAGGGAAGCCTAAAACTTCGGCCACAAGATTCATAAGGGTGGTCGGGCTACGTGAGTTATTGCACCCGTGGCCTTCGGTGGCGACCGCATAGTTTGTTAAGTAAGCTCACCGGTTTCAGGGCTTTCCAGTCGTACTTTGACACAGAGCCGAGGTGGGTTTGGTCACACTTCATAACCTCAGTTCGGCGAACCTACGAGCTCGTGACTCTTGGAGGGACTTTCTTTTCCAATCATCGCAACTGGGACATGTTTGATGGTTCAAACGACTCCGTCCCATTAGTACGACGAGTTTACACACCCGCTTCGAATATGGGAGATGACGTATTGGCACGGGGGTACAGGGATCCATGACGCGGACTGTGATCAGTAGCCGGTACTCTAAGCGGTATAACAGGCGATTTGTTGACGCGTTCATGCCATCTATAATAAGCTTGTGCAGTCATGCGCCTTGCACAGCAGACACGATTCCACCTCGACGCGGACTCAGAAGCCCAGGGCAGCTCATCCAATGATCGCGCTGACCAACCTAGAATGGCTCGTTGTAAACAGGAATCGGAGAGCCACTATATCTGACATACGACCGTACGGACGCTTTGCTGACTCGAATTCAAGCGTAAAAAAATCGATACCAAACCACTTGGATAATGCGAATCACACAATGGTATAACACCGGTACTAAACCCTCGGGCTCAGAACTTTCCCGTGCCCGGATATGGTAAGAACCGAGTGGCCTCATTGGATTTTCAGCTCTAATATCTATAAAATGTGCTGTACGCCCAATTGCCAATTGCGATGCACACACACTTAAGTTCGCGTAGCGTAGGTGGGACAGTGTAGGAAGCTACAGGGTGGAGTTTACGGCACTCCTGCCTCCCGTGCGCTCTCAGGCCGTCGGATCTCGTCAGGTCGGGTACTCCTCTGGCGCCAAACCTTGCGCCTCACATTTTCCATCACTGTGAGCCCAAACTGTTGGTTGACAAGCCCTTGGTATCGGATCGAAAATGAGGAGAACTTCACGGTAGTCAGCAGGTTTCGCCGAAAGGTAAAGATCCACTCACGCTTGATTCAGGGATCATCTCCGCCTCATCGCCGGTCGGAGGTTACCTTATTTTTTATTATATATTACGTTTCCAGTACCTCTAGCTAGCGGGAAAAGAATCATCCGTCGTTGGACTTGAAGCACTCTAAGGTAATAAACATCTCAAACCCTCTGATGACACAGAATGCTCATTGTACTC
		</sequence>
    <sequence><taxon idref="Location_1_4_1|21.652070659051248"/>
			AGAGTCATGGTTTCCTACAGGTAAGAGCCAGGTTATTTCTGAGCCGTTCCGTCACTAGACTGCTGTTAGCGGCTAAACCAAAATTGCTAGCAACGTACATGAAGATTGACCCTTGACCATAAACGTAAGGGTAGCGAGTTGGGCTAAGAGCTGCCTTATACTCCTGGTAGAGTGGTTCCAATCACTTGGAATAGCAGGGACAAAGTGTGGTACCTCTCACACTTGTCAATAAGTCGCAACAGATTATACAGTGGGTAGTTAGATGCTGGGGGCTCGCAAAGAGGGGCCTGAGATCCAGCCGTCGTCCGACACGGTGACGGTTCGGGACGGCTGGAGATGAGCATATCTGAATGCTATCCTTTGTCTTTTTGGATGGGCTACTACACTGGGAACGACCACTATACCCTGAGGCTGGCACAACCACGGACGAACAGGGAGAACGCGCGGCAGCAGAAGGCTGTAACGCGTTCTAGTCTAAAGTACCCTAAGAAGTGCCGAGGCGATCCCAATCTTAGACTTTCCTACGGAATGGATTCTAAGCAACCACAACTAACTCGCTCAATGACAATGACTCGTTTGCGTATATCACTGGAGAAAGATCTGTTGTGCGCAGTCACCTGAGAGTGGGAGGCGGCCCGACCACATGCGACCCTGAGCAACTAAATAGGATCCGCGGGACAGAGCCTCCCCGCTCTGTAAGGTTGAGACAAGTCTATTAAAGTAGTCCCGGGTGGTTAGGAAATTCACCTCATGGATGGATTTGTTGTCTCCCAGCATTCGAGGGCAGGTACAATCGGCGACGATGCAAGGAAGAAACCGACCTATCAGTATGTTGTGTTTACTCTTCGCATGTCACTACATACCCATCTCTGTGTGGTACGTTCACTCTCTACTTAGGGTTTTGCCCACAAAGGGCGGCCTTTCAGCTTTAACCAATATAAATTAGCAATTACTTTGAAGAGCGTACCCTGCATACCGGGACGGTTTCCCACCTGACGCACTCATGCACCAGAATGGGCCTATCTAATTAGAGGAAGCGTGATTGCGAACAATGCCGTCTTAATCTGCATTTGATTCCATGCAAGCGAACTTGGCAATCATCCTGTTATTGTTCGAGTTCCCGGGGTATTATGTCCCTGCTGTAAGTTATGGACTCAACTCACGGTGCCCTTGAATCGCTTAATGGTGTAGTGGAGCCTAGCGGGAAACGACGTCAATCCATTTTTCTTACGAAGTACGCACAAACTGACACAGAAGTTTGACTCGGATAAGGAAGATGGGGTGATTCGCCCGCCAGTGTCTTCTCATGTATATCGAGGGGGTCCACATATCGAAGTGTGTACCAATGTATGGAACGATAGCTCATGCCATAACTTGTATCAGGTCACACACTTCGCTACCAAACGAGTATGATATCGTCAAGTGTTGAGCAGTGGTCACCAATGGACTTTTTCGATAAATAGCTACGGGACCGATTGCGCGCCCTTCTTCAAGTTTCGTCGCTAATATTGGAGAAAGGGGAAGTCCTGACGTGATAAAGGTGGTCTTTCCAGCTCGCATGGTTAGGTCGCAGAGACAGAGTCCTTTATCGGATAGGCAAAGTTAACATGGGTTAGCGTATGAAAGGTCGACTCGTGACCTCACGTCTGTAGTTGTACTGTGCCTGTAACCTCTAAGTTTCAGCTCGTTTGCCCGGGATGTCCCCCGACACTCACCTCATCAAGGGATCCCGAGTGGGCGTTCACTTGACTTTTGAAGCTATCAACTTAACATCGATCGTCTTCGTGATAAAAGTGCCACAGAATCCTTGCACTTGGAAAATGCCGGACGATGCCCGCGGTTCGCCTACAAAGACTAATCCAAAAAGGCCTTCAAACCCTCAGTATAGGTTTTATATGGGGCGTTGTAGTCCAGTATGTCCCCGGATTGGACTACTGTCTCCCATAACGGTATTGTCGCTGTAATTCTTGATTAGAGAGTTTTTCAAACGAACGGTGAATATATGTCGGGTGCCTAGCGACACCACGGTTAGAGGCCAATGGATAAATACTGCTTTTGGCGTTAATTTAGGTCGTGCTTCAACAGAGACGCGGCAGCGCCACTCAGAGGAAAATGCTGTTTGATGGAACGACCCGATTGTCAGGATTCAACCCCGCGCCACTATCAAAGGAAAGTAGCTGTGACATTCACATCTGGAGAAAAGTCATATGATACTCCCTCGCTAAGCCACGAAAGTTGCCTTATGGACCACATAACGAGATCGATAACTTTTCCACTATTCCCCATCTACACTGTTTGAACGGTAGGTTGAGTTCAAGATTTCGTGAGGGATCCTGTGTTGGGAGTCGGTTCTTATTAGTTCTTATAGGAACGCAGGCGACGTTCCCCGTAGGAAGATTAACACCAGCGGGTCACCTTGTATTTCAACCATCAACAAGCAAGGATGTTGTAGTTCTTCTTAGGTACCAGTAGATCCGGGCGCGTCCTCTGAACACAGTGACGTCAGGTACCCGGACGTCCACTAACCCTGCCCTAACCCTAAGTCTCCAAGCCGCGGTCGAACATCTTTTGGCTCATGGGTTTCTTTGGCGATCTATGGGATACACCCCCCAAAGAAACAAGCATTGTACCTGTCGAGCAAATACATAGGAGCACTGGAGACTCTTAATCCGACGCAAGGTACAAGAACTTTTGTTTAGCGATAAGCGACCTTGGGCCTCAGATCCACATATGCGATGATTTTTCATGGTGTCTCCGAAAAGGTTCCATCAGGTTAGTTTGTGACCGAGGAGTTGTGTAACCACAACAGAATTCAGAGCCGTAGACGGTTAACGTTCAGGCGTGAAGTAACGATAGACCGCTTCATTCGCAGCGCACAACCTGTGTCCAACCTAAACACGTCGAAGATAGAACTTGTGGTTTCAGTGTATCATGAAGAGCTTCCTCCTGGTCTTCTAGCCGATTTTAGATGGATGATTCGCCGTAGCACTGGTACACGGCGCACAGCCACCTGCTGGGACGCCGCCTGAGATGTGCATCTTCAGGCTCAATAGAGCTTTGCGGTCTAATGTCTATAACTGTCATAGCAAACCACCTGTCCTTCACACCCTGTTTCACCATGAATGGCGAAAACGCGGTTTTCCTTGGGACCTGGACGAGGCATAGCTATCAGAGCCCTAAACCGCCTTCGGAAGTTTGAGGACTCTTTTATGCCGACTCGTGTGTGGTGTGGCGTTGTTCATACGCCGGGTCGAACATCTGGCCCTTACGGTAAGGGTACGTGTTGGGTTTCTTCCAGGCAAATCGACGTAGGCCAGACCCAGCCAGATTCGGGGTCTTTTCACAGCGTTTGCACCACTCCCCGCGGTTAAGTCAGATGTTTATGTGTGTAAGTTGCGCAGATACGCTCTGACTACGAACCGAGCTAAAGCAAGCAGAAGAGCCGGCTGAGTGAAGAAGAACTCAATATCGCGAGCTAAACGACGGCGACTGTTATGCCGTCTCGAAAGATGGTGCGAGGATATTCCACTCCCCCAAGTGGAGGCGGCGAATTTCTTCTCGCTGTAAGACGAAGGTCTCCATCATGAGCTAACGCCATTCAAGCGCCTCTGCCGTTAAATCGGCGGAAAAACGCTCTTTCGTGCCGCATATTGGTGAGCTACACGATGCCGTGTAGGAATACGGGTATTACCGAGAGACCTGGTACGTCGAAAACCAATGACTCCCGAACTTCGCGCACTAATAAGCCATCCTATTCAGCGGGTGTATGCGGCAAACACGCCTTGGCGATATTCTACACGGAATGTCTAAGCTTACCCTTCCGATTTTCCCTAAGGGATTTCTGGCCCTTGCTAAGTGTATGGAGCCAATCGTGGCCTTAATGACCAGTGTCACCCGGAGTGTTCTTGACTTACGGCGGGTAAAGCTACACAGTAACCTAAATGTAATTCCTCGATTGTCGTGGCCGGCCTGTGATACCAGCCTGGAACCGGCGATCGCTCGCGGTTTGCAGTATGACTTCCATCGGACTGGTCAAGAACCCACCGTCCGCTATCCAAAACAGCTGGGGGATAGTAGGGGCGGATTCGCTACTGTGGCAATTGTTGGTGTTTGATTATTTGATAAACGATTTCCCCCGTTCAAATATACGTGGTGTATTCTAGAACTACGCGGAAGACACTAAGTGAATATAGTTGCTGATCGCTGGATATGTGTGGATAGCGACCCTAGGCTAAATCATTGAGACATGGGGAGAATAACCTCCTACCTCTATTCCGTGCGTTTTCTATCCAACTTGGTTTGCTATTACCCTCCTAAGGGGGCTAATCTAGGGCCGAGCAAATAAGGGGAGGCATGGGCACGTATTAGCACACCACCCTTAAGCGCCTGCTTCGCCTGGGTTATTGGAATCTACCGCTCGATGTGCCCGCGCTTATGGTCAAGTCACCGGTGATTGACCGGTAACCTTACCAGTGTATGACGCTCCAACCATCGTCGATCTCATGTCCCTGTGACGGTACTCTAGATGGTATACTTTTACATTTCTACCTGGGGCTCTAACTGTGCATTCGATGCTCGGGGTCGAGCTGAAATATAGTGTCACCGACATGATAGGGCCTCAGTTGCATACTACTTGTCATTCAGTCAGTGCAACCTGCAGCGCATACAGGAGATGGGTCAATAATGGCTTGTCATTTCTTTACTTTTAGATGGCGATGATCCACCATGGTACGAGGTGCCACTTGGACTGCTGCATCGAGGGCTGGGCCCGGGTGCTCCCACGCTGCGGTTGCGGCGAGCGTTGTATGCAACACCTTTAGTTAACTACAAACCGGCACCTGCGAGGCATTGGAGAAATTCAGCCAGGCGCAATACAACAAGGAACCAAAACATGAACCCAGCCGCAGGGTATTAGCGCATACAGGAACTGATTAACGGCCCTATTTCACTGAAGGACCCGAGCATACAGCGAATCCGGATGACTGAGGTCTGGTATACTCTGCCCGCTGGTGTTACGTCGCCAGTGTGCGTTGTTGTGCAGCTTACATACCTCTTGACCACAGTCACGGTGCAATTACCGTTAACATAATGTTCCCTCAATGCATGTCTGTGCGTCCCGGACGTAATAAACAGGTGGAAGCAGTCTGACAGCCCGGGCTTATGCAGAAAGAGGTGTGGTGCGTAAATCCCCCCGCAATTCCGCTACATTGCTGGATTATCCCAAGATCACCAGATAGCAATCGGTTCGGGTTAGTTGTACTGCCGTTTTTGTAATCCGATTGGAGCAGAGGGCTACAGAATATGAGTAGAAATTGTTAGCACATCTTCGACTTACATTAGCAGATGTAGGGCCAATCAACCCCTTTCGCCAGGTAAAGCTTCTACCGGGCCGATCGCCCGCGGGGGGGACCGCTGATTACCACATGGGATCAAGACGAGAAGCTCGTTACATTAATTCCAAGACTTTCAATTCATCTCGCAAGCACATATTAATGGCACACTTGTGGCACTTCCCGCGTTCTCTGGGCAAGTGGTCCACACGAATGCTGAGTCGGCAAAGAAATAGCAGACGAGCGGGGTATCGCTACTACTGCACTGAAGAACATGTTTCTATGGTAGGCCGCCTGCCCCAGGTGTGCACCCATACCAGTATAGGCGAGCTACGAAATTTCTTTAAAATGCGCTATCTCAAGGTATCCTCCTGTACGGCTGCATTGAGCTCGTCTAACTGTTCGCGGCACGAGTCCCTCGTCAATACATCATTTTTGAGTGCCGCCCCCATGGTCTCAGCTGAGGCGGCTTAGTCGTCATTCCGGTGGACACTTACCCCCCGGTGCCTTGGCTACAGGGCAGCAGCACACAGAGGAATTCTACAAACTACCAAGACGGGTTCTATCATATGGGCTCGAACATGTATAATCGATCCGGGCAAGTCACTGTCTTAAGGTGCAATACATCACCGGACCATAGGCCAATTGCATTGAATGCGCACTGACCCGAGCAGACTCAACACCACACCAATCTGGGGGCGGCCAATGCTGACATGGAGCAACCTACCGGTGATCTCGACGCATGTCTGCGGAGCCCTTGACCGCAAGTGGAACCGACCTTTCCTTATCTGTAGAACCAGGACATTCTCCTGTCCGCGGGGAGGCATGTAGCGTGGGGCACTCTCTTGCTCTGCGTGAAGCTACGAGTGTTGAAGCCTAGTTACATTTTTCGATAGGCGCGAGGGCATTCCTAGCTAGGTAGTGCGAGCCTTGAGTGACGCCCATGACTGCGCATGCTCCTGGTTTATAAACGGATTTGATTCAAGTGCAAATGAGTTTAAGGTATGGAGACTGTCCCTAGCACGCCTATCAACATGACCACGAGGCGTGTCGTTCATGGGGCGGGCAGCCCCAGTCAATCCAGGGAGGACATAGTTCTGAACACTTTAAAACCTAGCTCGTTATTCTCGACACTGCGTCCCGAGGCTTCACGAGTTCGTCAGGCGGTACAGTGTCCACAGGTAGGTTAACCCTTTACGAGATGACCAGGATACTGATATTAGTGAGGCTGATTTATTTCTTCGGTAGTAGGTCTTTAGGGTGCCCGACTAACGTCAGCCGGATTCTACGTCACATATGCCAAATTGAGTTCAATGTCCGAAACGGTAGACATACCTGGTCCTATCCGCTTACCCTAATCGAGTTAGACGGCAGGATAAGATGAGTGTATGTAAAAGAGCGCTGTCTACGAATCAAGGGAACCGAGAAGTCTACGCCGCCTGAGCATACGGTTCAGGATGAGGCGTTTGAAGAAGCACATAAAACACGTATGAGACTCAGATCTGCTGTTGCCTGCCTATTACTATTATCATTTGCACATTCGTCAGTGACTCGCTCGTCATTATGAGTTACCCTCAGGGAACTAGGTGGCACCACAAACTACTTGCTAGGTAGATAACGGAACGACGAGCCAAGTATTCACCGACACTAGAGTATCACAAGACCTAAGGCCGCCGTTTTTTATGTTTCACAGCCGTGTTGCCCCTTTCATGAGGTCCGGTAGCAGAACTATTGTGCTTAGATAAGTAACACCCGAGGCCTCCACTAGAGCCGCTGATGAAGGATGCACGACGGCCGTTCTGTCTAAAACTAATCTTTAGCAGAGACCGTGCCTAGAAACCATCGCGGAAGATGATATACGAAGTGTGCAGATGATCCCTGAGTCTGTGGCGTGACTAGTGGGCAAGTTAGAAGCATGCGGACTAGAGATGTGCAGCTCCCAACGGATTCACTAAGCTGGAACATTAGGTCAAGGCAAGGTTCTCTGTTGACTCTTTCACAGACGGTGCTGGCTCATTTAACAGGTTCTCGTTTGAGGAATCGATTCAAATCTATGACTCTCGGTTGAAGGATCCATATTTACGTCCGGCAACCCTCGGGCCGCCGGGGTAACGTCAGCTGGCCCGAGTGACTACTGCTTAACTATCAATGTACTCACTTGAGATCCTGAAAGGTTAACCATCTGGTGCACCCAAGCTCAATAGAATCATTAGGTAGCGCTCTCTACTGCGAATCAGGAGGCAATCTGACGATTGTGCATACTAGCGAAGTTGCTACCATCATAATTAGCCGTGGCATGTTGGCGGGGTCCACCCTAAACGCCAGCTGAGGATACGTGAGTCACTAGCTTAATCGCCTCCATCGTTAGAAACATCCGCCTCCGACGTGTGCATGTTACCAAGGCATGGAGTTTGACTAGTGCTAGGACGCTCTTTCCTGTAAATGAATGCATCCCACAGAACAATATGCGATGGTACGCGTAAAATAACGTAGACAACCCAACTGATTTATTGCCACCAATCACCAGGCGGAAGCCTACTCGTGGTTCTGAATATAATACCCTTACTCCTCTTTAACCTGACCGAGAATTCCTCAACACACACTATGTGCGAATCGCGATCTATGAAACGCGCGTCGGATCCTAGTCGGCTAGATAACGGAGACTCTGGTTATCATGCGTCGGAGGCATAACTTCTAGTCCTACGATACGGCACCGACATCTTTCCTGTGTAAGAGAATGATAACGGCTTCCGTTGAGCTAGAAGGTTTTGATATACCTCTGGAGAACTAGCTTGATGTCGAGTTGGCTCCGCCAAACTAAATGTATGAGACTACGTCTTGACAAGATCTTTAGAGATGTCTTTTAACGTCTTGTCGTAGTTGGTCATCCATGCGAACCTTCATAGTCATGAACGACATACAGATATCGGATACGTGTTGAGAAACCCGGGTCAGGAATTATCCTTACTCGTGCGCCGTCCTCGGAATTAGGCGCCTGGGTGTGGTACAAACTGACTAAGTGGGCAACTTTTCCTGGTCGCGAAGTTCCGGGTGGCATAATATCAACGACCTGGGCTCTATACTATTCTAGTCCCGATTCCGGGCCGTTGCACTCTGTAGGGAAAGCCGCGAGCCGGCAACCACACTTGTGTTTTTTTGGCAACCCTTCTTCCAGGAGATTTACCCCGTATCGAGAGCTGTTTCAGGTCCGTCGGTGGGCACGTCCATAGCGGCCTTCAAGTCATTGTTACCAACAGCCGAGACTATGACGGCGGACTGTAAGCTGGGAAAACTTCTAAGACCCGCCAATTCTACCATGGAGCGACGGGCCTTATCATGACGGAGACCCTCTTTCTCGTCTGTGGGAGATATGTTAGTATTGACTTATGTTAGAAGATTCGTCGATAGGTCCTTCCACAAGCGAGCAAATTGCCTTGCAGCGCGTTTCGGTCCACATGGTGAAACGCATTCATCACCACACGGACACGGATGGTGTTGAGCTAACCCAGGATTCTACATAATGGCCTACGCCTCACAACAGAAAGGCGTACATACGCAACATCCGTCCAAACACTTGAGATCCAACGATTATTCATCCATGTCGTTGCTCGGTTCAGGGGCACCGACAATACGTTGGCCGTCTCTGAACGCCGGAGGTTATAGACATGACAACGGCACCGGCAATCTCAACAAGTCGCCTTAGCGTGCCGGGAAATCTGCGAGTGCCGATGAGGAAGTCCAAGGAGCCGTTACTTCGTGACCACTAGTAGCTAATCGTTATATGCTCTGCAGAATGAGGGGGCGTTCGCTCAACGCGCGTCTGGCAGCAAAGGCAATGAACGGCATTCTTCGTGGTCATGCCCACTTACTCATCGCGAGGTTGAGGGAGGTTAGGTCGTGTGTCGTAATGAGTTTGGCGCTTTTGAGCGTACAGGAGAAGTACTCGACGTTATTTACGTTAAATTGGTGTTAGCCGAAAAGTTCCTTGCGCATGGAGCCCGTAATGTATATGTATAGCCTCGACGCGGCGTCCATTCCCTGATGACCAGGGCCCCGCCGAAGGACTAGGGCCGAATGTCCGGAAAAGTTCTCAACGGTTGTCAGGATATCGACCAGTTTCCTGTGGATCCCCGTTTTACCAAGGACTTTTGGCTCCTGGATTTGAGCACCGTAAGCAAGTCCCAAACGATCTATTACAAATAGGTAACCCAGACGTATACCGGTGCCATAGTTAATAAGGATGGCCCCGGGGCTGACACGTTAGCAAGGCTCGTAGTGGGCTGTGTAGGCCGCTTCTGTCACGATCAGCGCGCATGGGCATTGGCAGCAGGAATACTTACTCGGTTGCAAAGGCATATGTATAACCTATGCCACGTGGCCCTCCCCGATGCCGAGTCACTCAAATAACACTGAAACCCGGGCATAGGTGCACACTCCCAGTTGCTTCGCCCGGCGCCGTGCGGGAATTATGAGCACTTGGGAGTTGAACCGTTCATGTGGTCACGCACCGATTTTGAAGGAGGGTTGAAACTCGCCTCGCGATTCTTATGCTGGTATCTTGAAAATTCGGGGTCGAGGTGAGACGCCAGCCTATCACCTGCGGGGCGCCCGGCGACTTGTAGCTAGGGAACGAAGTAATCGGATCGTCCTTCTGAAAAAATCGCGATTGCCAAGTGCATTTTCTCATACATTGATACCGGTCCCCGTCCAACTTCGCCTACCGGTGACGGACGTATCTATCCAGATTAGGTGAGCGAATCGGGCCAGATTGTAATGGCGTCGAATGCCCTACGCGTAAGTAGTTACTCGGTTAGTTACGGGAGCATCAAGGCTGCCTAGGTTGGAAAAACACTCCGAGGGACATTGAGTGGGCAGTCTCTAGGCCATATGGCACAACATATAATGAACTCCAGAATAGTAGCTGTTCGAATAAGAGAGGACTAGGGCTTGTTTGTTCCCAAAAGGAAAGCCTTAGCCTTCGAAATATTTAAGCAGGTGGCCCGCGAGTACATGATTGAATCAGTCGGTAATGGCTCAGGGGAGGGGCTTCACTCTATGTAGAGGTAAATGACTAACGCAGGAGGGCCGTTAGTGGTTGTTTACAGCATACCGCCTATGACCCTTGTCGGGCATAGAACGATAAATTGGCAAGAGGCCACAAAGCAAGCAACGCCGTCGGCATCAAAGACTAAGTGGCGCATCGACACATAAGAATTACGCATGAAGAGTCGGGTAATAATCTCCGCGGGGGTAGGAACATGGATCCGATCTTGTTTAGAATAGACCGATTTCTACCGTGACAGCCCCTTCCCCAGCTGCTTCACCCTGCCCTTTTCACATGGCTGGCTCAAGAAAGTGCGATCGTGTAGGTAACCTTTTTGAGTCCACAGAGACAGCGGACTTACTTCGGATGATAAAGGAACAAACCCGTTCATCTTAGATGTGATACCCACCGCATAAAAACTACCTGCGAGCAAAGATTCGCCTTGCTAACCGAGTACGAGGCCCATACCCTGACCTTTAGCGGAGCTAGTCCAGGTTCTACGCGGAGCACGCATCCATGATTGGGCTCGAATGCATACATAGTAGTGAAAAGGCCCGGACTGATAACAGATCAAGTTGGGCGCGAACACTTCAACATATTAAACCCTGATCCCTGACGATCTGTACGTGTGAAACTAATATGTGGACAGCCAGGCAAGGGGACCATGACCAGCATAGTGTTCTAACTGTTCGAGCCGCCGTTGCCGGCCGATCGGAGTTCAGTAATTTTAGGTAACGTCATAGAAACGCAGGGAAAGACGTGGCTCTTACCAGTAAATGCCCCAGGCACTACCCCAGTATTGAAATGTCAAATCCATAACATGAGGATGGCACGTGCGCACCTTTCCTTATAATTGCTCTCCATCCCTATATACTCTTATTGTCCCGACATTGAGTGACCTCACTAGTTGCACTTGGCAGCGTGGCTAGCTGAATTCGGAACAGCCAGGCGGGCGAATTCTGCGGGGGGAATTCACATAGTCGCCAGACATCTGAATACTGCGGGCGGGAAACCATGGAATAACCTTAGGTCGACCCGTATAGATTGCCTGCGGTTCTCCTGATGACGGAGCTACGCTCAACACATATAAGCTCACTTGACCATTTACGTAAAGAAACATCAGTACTGTGGAAATCGCGACCTAGCAGATAGTTATTTCGGAAAAGTAGTCACAGCTACTTTCTGAAATAGGCCCTGCGGCCCCTTAGTGTAAGTCTATCCGGGTCTCGGGGCGGCCATTCAGGGTGCTACTTTTTTGGGCATTCCACTCGGGTGACATACGGTTAGAGTTTCACAATACCGTCGACTGCGTGCCCCGCGCCTATAAGCCCGACCGGCTCGTCCAGCAATTTATTCCTTATGCTCTGCTAATGCTGAGGATCGCCATGGGGGCGCGCGTGGATGCTCCTGCCTTATTTCTTCTTTGCAAGAAAACCGGCACGCACGTGGGGAGTGTAAGCCCATTCGTTCGAACGCTAATCGTAGGGAATATGGAGGGCGCGCGTGTACTCGGCAAGTGGAGGTTAGGATCTGAGCAAATCTTATGCTAAAACAGGCGTCGTACCAAAACCTGCCCACATGCCTTGTCAGGTAAACACCTAAACGGATGACGTAAGATTCTTCGTTGGATAAGGGGGTTCATCCGTTGGGTGGAGGAAGTCCAAAGTAACTGCATCGGGCACCGTTGAACGAACTGCGCCTGGTTGTTACTCATCTATTTAACTAGCACGTAGTCGAGATTGTTCCCGGCGTGCACTCTGGATGGCTCAGCGCACTTCCACGTTGAGTCGGTCCATGCTAGTGAAATTAAACAACCTCGTCGGGCCCGCCCGCAAAAGTAAGCGCGCTCTCCATTAACTTACTTGACTCGTTAGACGAGCGAGAGTCAAATTATTTTCAATATACCGCGCTCGGTCAGTTGATCATGGCCCGTCTAACCTGCCCATACAGCGATAGCGATTGCTTTGATTCTCGAATAGGCCGGTTGGCATTACAGTCCTGTTGGGTGCCTGGAAGATCATATAAAATCGATAAGAACCTCTGATGGGGGGCTCATCGGCAGGGCCTCTCCTCATAACCCAAGTCTCCACGACTCCTCGATACCCTGTCTACTCTGGATGAAATCGGGGCGGTGGCAGTCCGTCTCCGCACATAGGTTCCGGAACGACCCCAAATGTCGACCGGTATCGGTGGAGGCGAACTCACGGACTATCACTTTGTAAGATGTGATAGGGTGCTGTGCTTTAGTGTCGGCACCTAAACTCGTCATTTCATCTCAATATATCTGCTTTCTTCCTAAAACCTGGGAACCAAAACGAACTGTTCTGCCGGCTATATATCTTTGCAACCCCACGGCTAGAATTAGTGAGCCTCAGTGTGCATCCCGATAAGGGAAGCCTAAAACTTCGGCCACAAGATTCATAAGGGTGGTCGGGCTACGTGAGTTATTGCACCCGTGGCCTTCGGTGGCGACCGCATAGTTTGTTAAGTAAGCTCACCGGTTTCAGGGCTTTCCAGTCGTACTTTGACACAGAGCCGAGGTGGGTTTGGTCACACTTCATAACCTCAGTTCGGCGAACCTACGAGCTCGTGACTCTTGGAGGGACTTTCTTTTCCAATCATCGCAACTGGGACATGTTTGATGGTTCAAACGACTCCGTCCCATTAGTACGACAAGTTTACACACCCGTTTCGAATATGGGAGATGACGTATTGGCACGGGGGTACAGGGATCCATGACGCGGACTGTGATCAGTAGCCGGTACTCTAAGCGGTATAACAGGCGATTTGTTGACGCGTTCATGCCATCTATAATAAGCTTGTGCAGTCATGCGCCTTGCACAGCAGACACGATTCCACCTCGACGCGGACTCAGAAGCCCAGGGCAACTCATCCAATGATCGCGCTGACCAACCTAGAATGGCTCGTTGTAAACAGGAATCGGAGACCCACTATATCTGACATACGACCGTACGGACGCTTTGCCGACTCGAATTCAAGCGTAAAAAAATCGATACCAAACCACTTGGATAATGCGAATCACACAATGGCATAACACCGGTACTAAACCCTCGGGCTCAGAACTTTCCCGTGCCCGGATATGGTAAGAACCGAGTGGCCTCATTGGATTTTCAGCTCTAATATCTATAAAATGTGCTGTACGCCCAATTGCCAATTGCGATGCACACACACTCAAGTTCGCGTAGCGTAGGTGGGACAGTGTAGGAAGCTACAGGGTGGAGTTTACGGCACTCCCGCCTCCCGTGCGCTCTCAGGCCGTCGGATCTCGTCAGGTCGGGTACGCCTCTGGCGCCAAACCTTGCGCCTCACATTTTCCATCACTGTGAGCCCAAACTGTTGGTTGACAAGCCCTTGGTATCGGATCGAAAATGAGGAGAACTTCACGGTAGTCAGCAGGTTTCGCCGAAAGGCAAAGATCCACTCACGCTTGATTCAGGGATCATCTCCACCTCATCGCCGGTCGGAGGTTACCTTATTTTTTATTATATATTACGTTTCCAGTACCTCTTGCTAGCGGGAAAAGAATCATCCGTCGTTGGACTTGAAGCACTCTAAGGTAATAAACATCTCAAACCCTCTGATGACACAGAATGCTCATTGTACTC
		</sequence>
    <sequence><taxon idref="Location_0_4_0|28.347918048182365"/>
			AAAGTCATGGTTTCCTACAGGTAAGAGCCAGGTTATTTCTGAGCCGTTCCGTCACTAGACTGCTGTTAGCGGCTAAACCAAAATTGCTAGCAACGTAGATGAAGATTGACCCTTGACCATAAACGTAAGGGTAGCGAGTTGGGCTAAGAGCTGCCTTATAGTCCTGGTAGAGTGGTTCCAATCACTTGGAATAGCAGGGACAAAGTGTGTTACCTCTCACACTTGTCAATAAGTGGCAACGGATTATACAGTGGGTAGTTAGATGCTGGGGGCTCGCAAAGAGGGGCCTGAGATCCAGCCGTCGTCCGACACGGTGACGGTTCGGGACGGCTGGAGATGAGCTTATCTGAATGCTATCCTTTGTCTTTTTGGATGGGCTACTACACTGGGAACGACCACTATACCCTGAGGCTGGCACAACCACGGACGAACAGGGAGAACGCGCGGCAGCAGAAGGCTGTAACGCGTTCTAGTCTAAAGTACCCTAAGAAGTGCCGAGGCGATCCCAATCTTAGACTATCCTACGGTATGGATTCTAAGCAACCACAAGTAACTCGCTCATTGACAATGACTCGTTTGCGTATATCACTGGAGAAAGATCTGTTGTGCGCAGTCACCTGAGAGTGGGAGGTGGCCCGACCACATGCGATCCTGAGCAACTAAATAGGATCCGCGGGACAGAGCCTCCCCGCTCTGTAAGGTTGAGACAAGTCTATTAAAGTAGTCCCGGGTGGTTAGGAAATTCACCTCATGGATGGATTTGTTGTCTCCCAGCATTCGAGGGCAGGTACAATCGGCGACGATGCAAGGAAGAAACCGACCTATCAGTATGTTGTGTTTACTCTTCGCATGGCACTACATACCCATCTCTGTGTGGTACGTTCACTCTCTACTTAGGGTTTTGCCCACAAAGGGCGGCTTTTCAGCTTTAACCAATATAAATTAGCAATTACTTTGAAGAGCGTACCCTGCATACCGGGACGGTTTCCCACCTGACGCACTCATGCACCAGAATGAGCCTATCTAATTAGAGGAAGCGTGATTGCGAACGATGACGTCTTAATCTGCATTTGATTCCATGCAAGCGAACTTGGTAATCATCCTGTTATTGTTCGAGTTCCCGGGGTATTATGTCCCTGCTGTAAGTTATGGACTCAACTCACGGTGCCCTTGAATCGCTTAATGGTGTAGTGGAGCCTAGCGGGAAACGACGTCAATCCATTTTTCCTACGAAGTACGCACAAACTGACACAGAAGTTTGACTCGGATAAGGAAGATGGGGTGATTCGCCCGCCAGTATCTTCTCATGTATATCGAGGGGGTCCACATATCGAAGTGTATACCAATGTATGGAACGATAGCTCATGCCATAACTTGTATCAGGTCACACACTTCGCTACCAAACGAGTATGATATCGTCAAGTGTTGAGCAGTGGTCACCAATGGAATTTTTCGATAAATAGCTACGGGACCGATTGCGCGCCCTTCTTCAAGTTTCGTCGCTAATATTGGAGAAAGGGGAAGTCCTGACGTGATAAAGGTGGTCTTTCCAGCTCGCATGGTTAGGTCGCAGAGACAGAGTCCTTTATCGGATAGGCAAAGTTAATATGGGTTAGCGTATGAAAGGTCGACTCGTGACCTCACGTCTGTAGTTGTACTGTGCCTGTAACCTCTAAGTTTCAGCTCGTTTGCCCGGGATGTCCCCCGACACTCACCTCATCAAGGGATCCCGTGTGGGCGTTCACTTGACTTTTGAAGCTATCAACTTAACATCGATCGTCTTCGTGATAAAAGTGCCACAGAAGCCTTGCACTTGGAAAACGCCGGACGATGCCCGCGGTTCGCCTACAAAGACTAATCCAAAAAGGCCTTCAAACCCTCAGTATAGGTTTTATATGGGGCGTTGTAGTCCAGTATGTCCCCGGATTGGACTACTGTCTCCCATAACGGTATTGTCGCTGTAATTCTTGATTAGAGAGTTTTTCAAACGAACGGTGAATATATGTCGGGTGCCTCGCGACACCACGGTTAGAGGCCAATGGATAAATACTGCTTTTGGCGTTAATTTAGGTCGTGCTTCAACAGAGACGCGGCAGCGCCACTCAGAGGAAAATGCTGTTTGATGGAACGACCCGATTGTCAGGATTCAACCCCGCGCCACTATCAAAGGAAAGTAGCTGTGCCATTCACATCTGGGGAAAAGTCATATGATACTCCCCCGCTAAGCCACGAAAGTTGCCTTATGGACCACATAACGAGATCGATAACTTTTCCACTATTCCCCATCTACACTGTTTGAACGGTAGGTTGAGTTCAAGATTTCGTGAGGGATCCTGTGTTGGGAGTCGGTTCTTATTAGTTCTTATAGGAACGCAGGCGACGTTCCCCGTAGGAAGATTAACACCAGCGGGTCACCTTGTATTTCAACCATCAACAAGCAAGGATGTTGTAGTGTTTCTTAGGTACCAGTAGATCCGGGCGCGTCCTCTGAACACAGTGACGTCAGGTACCCGGACGTCCACTAACCCTGCCCCAACCCTAAGTCTCCAAGCCGCGGTCGAACATCTTTTGGCTCATGGGTTTCTTTGGCGATCTATGGGATACACCCCCCAAAGAAACAAGCATTGTACCTGTCGAGCAAATACATAGGAGCACTGGAGACTCGTAATCCGACGCAAGGTACAAGAACTTTTGTTTGGCGATAAGCGACCTTGGGCCTCAGATCCACATATGCGATGATTTTTCATGGTGTCTCCGAAAAGGTTCCATCAGGTTAGTTTGTGACCGAGGAGTTGTGTAACCACAACAGAATTCAGAGCCGTAGACGGTTAACGTTCAGGCGTGAAGTAACGATAGACCGCTTCATTCGCAGCGCACCACCTGTGTCCAACCTAAACACGTCGAAGATAGAACTTGTGGTTTCAGTGTATCATGAAGAGCTTCCTCCTGGTCTTCTAGCCGATTTTAGATGGATGATTCGCCGTAGCACTGGTACACGGCCCACAGCCACCTGCTGGGACGCCGCCTGAGATGTGAATCTTCAGGCTCAATAGAGCTTTGCGGTCTAATGTCTATAACTGTCATAGCAAACCACCTGTCCTTCACACTCTGTTTCACCATGAATGGCGAAAACGCGGTTTTCCTTGGAACCTGGACGAGGCATAGCTATCAGAGCCCTAAACCGCCTTCGGAAGTTTGAGGACTCTTTTATGCCGACTCGTGTGTGGTGTGGCGTTGTTCATACGCCGGGTCGAACATCTGGACCTTACGGTAAGGGTACGTGTTAGGTTTCTTCCAGGCAAATCGACGTAGGCCAGACCCAGCCAGATTCGGGGTCTTTTCACAGCGTTTGCACCACTTCCCGCGGTTAAGTCAGATGTTTATGTGTGTAAGTTGCGCAGATACGCTCTGATTACGAACCGAGCTAAAGCAAGCAGAAGAGCCGGCTGAGTGAAGAAGAACTCAATATCGCGGGCTAAACGACGGCGACTGTTATGCCGTCTCGAAAGATGGTGCGAGGATATTCCACTACCCCAAGTGGAGGCGGCGAATTTCTTCCCGCTGTAAGACGAAGGTCTCCATCATGAGCTAACGCCATTCAAGCGCCTCTGCCGTTAAATCGGCGGAAAAACGCTCTTTCGTGCCGCATATCAGTGAGCTACACGATGCCGTGTAGGAATACGGGTATTACCGAGAGACCTGGTACGTCGAAAACCAATGACTCCCGAACTTCGCGCACTAATAAGCCATCCTATTCAGCGGGTGTATGCGGCAAACACGCCTTGGCGATATTCTACACGGAATGTCTAAGCTTACCCTTCCGATTTTCCCTAAGGGATTTCTGGCCCTTGCTAAGTGTATGGAGCCAATCGTGGCCTTAATGACCAGTGTCACCCGGAGTGTTCTTGACTTACGGCGGGTAAAGCTACACAGTAACCTAAATGTAATTGCTCGATTGTCGTGGCCGGCCTGTGATACCAGCCTGGAACCGGCGATCGCTCGCGGTTTGCAGTATGACTTCCATCGGACTGGTCAAGAACCCACCGTCCGCTATCCAAAACAGCTGGGGGATACTAGGGGCGGATTCGCTACTGTGGCAATTGTTGGTGTTTGAGTATTTGATAAACGATTTCCCCCGTTCAAATATACGTGGTGTATTCTAGAACTACGCGGAAGACACTAAGTGAATATAGTTGCTAATCGCTGGATATGTGTGGATAGCGACCCTAGGCTAAATCATTGAGACATGGGGAGAATAACCTCCTACCTCTATTCCGTGCGTTTTCTATCCAACTTGGTTTGCTATTACCCTCCTAAGGGGGCTAATCTAGGGCCAAGCAAATAAGGGGAGGCATGGGCACGTATTAGCACACCACCCTTAAGCGCCTGCTTCGCCCGGGTTATTGGAATCTACCGCTCGATGTGCCCGCGCTTATGGTCAAGTCACCGGTGATTGACCGGTAACCTTACCAGTGTATGACGCTCCAACCATCATCGATCTCATGTCCCTGTGACGGTACTCTAGATGGTATACTTTTACATTTCTACCTGGGGCTCTAACTGTGCATTCGATGCTCGGGGTCGAGATGAAATATAGTGTCAACGACATGATAGGGCCTCAGTTGCATACTACTTGTCATACAGTCAGTGCAACCTGCAGCGCATACAGGAGATGGGTCAATAATGGCTTGTCATTTCTTTGCTTTTAGATGGCGATGATCCACCATGGTACGAGGTGTCACTTGGACTGCTGCATCGAGGGCTAGGCCCGGGTGCTCCCACGCTGCGGTTGCGGCGAGCGTTGTATGCAACACCTTTAGTTAACTACAAACCGGCACCTGCGAGGCATTGGACAAATTCAGCCAGGCGCAATACAACAAGGAACCAAAACATGAACCCAGCCGCAGGGTATTGGCGCATACACGAACTGCTTAACGGCCCTATTTCACTGAAGGACCCGAGCATACAGCGAATCCGGATGACTGAGGTCTGGTATGCTCTGCCCGCTGGTGTTACGTCGCCAGTGTGCGTTGTTGTGAAGCTTACATACCTCTTGACCACAGTCACGGTGCAATTACCGTTAACATAATGTTCCCTCAATGCATGTCTGTGCGTCCCGGACGTAATAAACAGGTGGAAGCAATCTGACAGCCCGGACTTATGCAGAAAGAGGTGTGGTGCGTAAATCCCCCCGCAATTCCGCTACATTGCTGGATTATCCCAAGGTCACCAGATAGCAATCGTTTCGGGTTAGTTGTACTGCCGTTTTTGTAATCCTATTGGAGCAGAGGGCTAAAGAATATGAGTAGAAATTGTTAGCACATCTTCGACTTACATTAGCAGATGTAGGGCCAATCAACCCCTTTCGCCAGGTAAAGCTTCTACCGGGTCGATCGCCCGCGGGGGGGACCGCTGATTACCACATGGGATCAAGATGAGAAGCTCGTTACATTAATTCCAAGACTTTCAATTCATCTCGCAAGCACATATTAATGGCACACTTGTGGCACTTCCCGCGTTTTCTGGGCAAGTGGTCCACACGAATGCTGAGTCGGCAAAGAAATAGCAGACGAGCGGGGTATCGCTACTACTGCACTGAAGAACATGTTTCTATGGTAGGCCGCCTGCCCCAGGTGTGCAACCATACCAGTATAGGCGAGCTACGAAATTTCTTTAAAATGCGCTATCTCAAGGTATCCTCCTGTACGGCTGCATTGAGCTCGTCTAACTGTTCGCGGCACGAGTCCCTCGTCAATACATCATTTTTGAGTGGCGCCTCCATGGTCTCAACTGAGGCGGCTTAGTCGTCATTCCGATGGACACTTACCCCCCGGTGCCTTGGCTACAGGGCAGCAGCACACAGAGGAATTCTACAAACTACCAAGACGGGTTCTATCATATGGGCTCGAACATGTATAATCGATCCGGGCAAGTCACTGTCTTAAGGTGCAATACATCACCGGACCATAGGCCAATTGCATTGAATGCGCACTGACCCGAGCAGACTCAACACCACACCAATCTGGGGGCGGCCAATGCTGACATGGAGCAACCTACCGGTGATCTCGACGCATGTCTGCGGAGCCCTTGACCGCAGGTGGAACCGACCTTTCCTTATCTGTAGAACCAGGACATTCTCCTGTCCGCGGGTAGGCATGTAGCGTGGGGCACTCTCTTGCTCTGCGTGAAGCTACGAGTGTTGAAGCCTAGTTACATTTTTCGATAGGCGCGAGGGCATTCCTAGCTAGGTAGTGCGAGCCTTGAGCTACGCCCATAACTGCGCATGCTCCTGGTTTATAAACGGACTTGATTGAAGTGCAAATGAGTTTAAGGTATGGAGACTGTCCCTAGCACGCCTAGCAACATAACCACGAGGCGTGTCGTTCATGGGGCGGGCAGCCCCAGTCAATCCAGGGAGGACATAGTTCTGAGCACTTTAAAACCTAGCTCGTTATTCTCGGCACTGCGTCCCGAGGCTTCACGAGTTCGTCAGGCGGTACAGTGTCCACAGGTAGGTTAACCCTTTACGAGATGACCAGGATACTGATATTAGTGAGGCTGATTTATTTCTTCGGTAGTAGGTCTTTAGGGTGCGCGACTAACGTCAGCCGGATTCTACGTCACATATGCCAAATTGAGTCCAATGTCCGAAACGGTAGTCATACCTGGTCCTATCCGCTTACTCTAATCGAGTTAGACGGCAGGATAAGATGAGTGTATGTAAAAGAGCGCTGTCTACGAATCAAGGGAACCGAGAAGCCTACGCCGCCTGAGCATACGGTTCAGGATGAGGCGTTTGAAGAAGCACATAAAACACGTATGAGACTCAGATCTGCTGTTGCCTGCCTATTACTATTATCATTTGCACATTCGTCAGTGACTCGCTCGTCATTATGAGTTACCCTCAGGGAACTAGGTGGCACCTCAAACTACTTGCTAGGTAGATAACGGAACGACGAGCCAAGTATTCACCGACACTAGAGTATCACAAGACCTAAGGCCGCCGTTTTTTATGTTTCACAGCCGTGTTGCCCCTATCATGAGGTCCGGTAGCAGAACTATTGTGCTTAGATAAGTAACACCCGAGGCCTCCACTAGAGCCGCTGATTAAGGATGCACGACGGCCGTTCTGTCTAAGACTAATCTTTGGCAGAGACCGTGCCTAGAAACCATCGCGGAAGATGATATACGAAGTGTGCAGATGATCCTTGAGTCTGTGGCGTGACTAGTGGGCAAGTTAGAAGCATGCGGACTAGAGATGTGCAGCTCCCAACGGATTCACTAAGCTGGAACATTAGGGCAAGGCAAGGTTCTCTGTTGACTCTTTCACAGACGGTGCTGGCTCATTTAACAGGTTCTCGTTTGAGGAATCGATTCAAATCTATGACTCTCGGTTGAAGGATCCATATTTACGTCCGGCAACCCTCGGGCCGCCGGGGTAACGTCCGCTGGCCCGAGTGACTACTGCTCAACTATCAATGTACTCACTTGAGATCCTGAAAGGTTAACCATCTGGTGCACCCAAGCTCAATAGAATCATTAGGTTGCGCTCCCTAATGCGAATCAGGAGGCAATCTGACGATTGTGCATACTAGCGAAGTTGCTACCATCATAATTAACCGTGGCATGTTGGCGGGGTCCACCCTAAACGCCAGCTGAGGATACGTGAGTCACTAGCTTAATCGCCTCCATCGGTAGAAACATCCGCCTCCGACGTGTGCATGTTACCAAGGCATGGAGTTTGACTAGTGCTAGGACGCTCTTTCCTGTAAATGAATGCATCCCACAGGACAATATGCGATGGTACGCGTAAAATAACGTAGACAACCCAACTGATTTATTGCCACCAATCATCAGGCGGAAGCCTACTCGCGGTTCTGAATATAATACCCTTACTCCTCTGTAACCTGACCGAGAATTCCTCAACACACACTATGTGCGAATCGCGATCTATGAAACGCGCGTCGGATCCTAGTCGGCTAGATAACGGAGACTCTGGTTATCATGCGTCGGAGGCATAACTTCTAGTCCTACGATACGGCACCGACATCTTTCCTGAGTAAGAGAATCATAACGGCTTCCGTTGAGCTAGAAGGTTTTGATGTACCTCTGGAGAACTAGCTTGATGTCGAGTTGGCTCCGCCAAACTAAATGTATGAGACTACGTCTTGACAAGATCTTTAGAGATGTCTTTTAACGTCTTGTCGTAGTTGGTCATCCATGCGAACCTTCATAGTCATGAACGACATACAGATATCGGATACGTGTTGAGAAACCCGGGTCAGGAATTATCCTTACTCGTGCGCCGTCCTCGGAATTAGGCGCCTGGGTGTGGTACAAACTGACTAAGTGGGCAACTTTTCCTGGTCGCGAAGTTCCGGGTGGCATAATATCAACGACCTGGGCTCTATACTATTCTAGTCCCGAATCCGGGCCGTTGCACTCTGTAGGGAAAGCCGCGGGCCGGCAACCACACTTGTGTTTTTTTGGCAACCCTTCTTCCAGGAGATTTACCCCGTATCGAGAGCTGTTTCAGGTCCGTCGGTGGGCACGTCCATAGCGGCCTTCAAGTCATTGTTACCAACAGCCGAGACTATGACGGCGGACTGTAAGCTGGGGAAACTTCTAAGACCCGCCAATGCTACCATGGAGCGACGGGACTTATCATGACGGAGGCCCTCTTTCTCGTCTGTGGGAGATATGTTAGTATTGACTTATGTTAGAAGATTCGTCGATAGGTCCTTCCACAAGCGAGCAAATTGCCTTGCAGCGCGTTTCGGTCCACATGGTGAAACGCATTCATCACCACACGGACACGGATGGTGTTGAGCTAACCCAGGATTCTACATAATGGCCTACGCCTCACAACAGAAAGGCGTACATACGCACCATCCGTCCAAACACTTGAGATCCAACGATTATTCATCCATGTCGTTGCTCGGTTCAGGGGCAGCGACAATACGTTGGCCGTCTCTGAGCGCCGGAGGTTATAGACATGACAACGGCACCGGCAATCTCAACAAGTCGCCTTAGCGTCCCGGGAAATCTGCGAGTGCCGATGAGGAAGTCCAAGGAGCCGTTACTTCGTGACCACTAGTAGCTAATCGTTATATGCTCTGCGGAATGAGGGGGCGTTCGCTCAACGCTCGTCTGGCAGCAAAGGCGATGAACGGCATTCTTCGTGGTCATGCCCACTTACTCATCGCGAGGTTGAGGGAGGTTAGGTCGTGTGTCGTAATGAGTTTGGCGCTTTTGAGCGTACAGGAGAAGTACTCGATGTTATTTACGTTAAATTGGTGTTAGCCGAGAAGTTCCTTGCGCATGGAGCCCGTAATGTATATGTATAGCCTCGACGCGGCGTCCATTCCCTGATGACCAGGGCTCCGCCGAAGGACTAGGGCCGAATGTCCGGAAAAGTTCTCAACGGTTGTCAGGATATCGACCAGTTTCCTGTGGATCCCCGTTTTACCAAGGACTTTCGGCTCCTGGATTTGAGCACCGTAAGCAAGTCCCAAATGATCTATTACAAATAGGTAACCCAGACGTATACCGGTGCCATAGTTAATAAGGATGGCCCCGGGGCTGACACGTTTGCAAGGCTCGTAGTGGGCTGTGTAGGCCGCTTCTGTCACGATCAGCGCGCATGGGCATTGGCAGCAGGAATACTTACTCGGTTGCAAAGGCATATGTATAACCTATGCCACGTGGCCCTCCCCGATGCCGAGTCACTCAAATAACACTGAAACCCGGGCTTAGGTGCACACTCCCAGTTGCTTCGCCCGGCGCCGTGCGGGAATTATGAGCACTTGGGAGTTGAACCGTTCATGTGGTCACGCACCGATTTTGAAGGAGGGTTGAAACTCGCGTCGCGATTCTTATGCTGGTATCTTGAAAATTCGGGGTCGAGGTGAGACGCCAGCCTATCACCTGCGGGGCGCCCGGCGCCTTGTAGCTAGGGAACGAAGTAATCGGATCGTCCTTCTGAAAGAATCGCGATTGCCAAGTGCATTTTCTCATACATTGATACCGGTCCCCGTCCAACTTCGCCTACCGGTGACGGACGTATCTATCCAGATTAGGTGAGCGAATCGGGCCAGATTGTAATGGCGTCGAATGCCCTCCGCGTAAGTAGTTACTCGGTTAGTTGCGGGAGCATCAAGGCTGCCTAGGTTGGAAAAACACTCCGAGGGACATTGAGTGGGCAGTCTCTAGGCCATATGGCACAACATATAATGGACTCTAGAATAGTAGCTGTTCGAATAAGAGAGGACTAGGGCTTGTTTGTTCCCAAAAGGAAAGCCTTAGCCTTCGAAATATTTAAGCAGGTGGCCCGCGAGTCCATGATTGAATCAGTCGGTAATGGCTCAGGGGAGGGGCTTCACTCTGTGTAGAGGTAAATGACTAACGCAGGAGGGCCGTTAGTGGTTGTTTACAGCATACCGCCTATGACCCTTGTCGGGCATAGAACGATAAATTGGCAAGAGGCCACAAAGCAAGCAACGCCGTCGGCATCAAAGACTAAGTGGCGCATCGACACATAAGAATTACGCATGAAGAGTCGGGTAATAATCTCCGCGGGGGTAGGAACATGGATCCGATCTTGTTTAGAATAGACCGATTTCTACCGTGACAGCCCCTTCCCCAGCTGCCTCACCCTGCCCTTTTCACATGGCTGGCCCAAGAAAGTGCGATCGTGTAGGTAACCTTTTTGAGTCCATAGAGACAGCGGACTTACTTCGGATGATAAAGGAACAAACCCGTTCATCTTAGATGTGATACCCACCGCATAAAAACTACTTGCGAGCAAAGATTCGCCTTGCTAACCGAGTACGTGGCCCATAACCTGATCTTTAGCGGAACTAGTCCAGGTTCTACGCGGAGCACCCATCCATGATTGGGCTCGAATGCATACATAGTAGTGAAAAGGCCCGGACTGATAACAGATCAAGTTGGGCGCGAACACTTCAACATATTAAACCCTGATCCCTGACGATCTGTACGTGTGAAACTAATATGTGGACAGCCAGGCAAGGGGACCATGACCAGCATAGTGTTCTAACTGTTCGAACCGCCGTTGCCGGCCGATCGGAGTTCAGTAATTTTAGGTAACGTCATAGAAACGCAGGGAAAGACGTGGCTCTTACCAGTAATTGCCCCAGGCACTACCCCAGTATTGAAATGTCAAATCCATAACATGAGGATGGCACGTGCGCACCTTTCCTTATAATTGCTCTCCATCCCTATATACTCTTGTTGTCCCGACATTGAGTGACCTCTCTAGTTGCACTTGGCAGCGTGGCTAGCTGAATTCGGAACAGCCAGGCGGGCGAATTCTGCGGGGGGAATTCACATAGTCGCCAGACATCTGACTACTGCAAGCGGGAAACCATGGAATAACCTTAGGTCGACCCGTATAGATTGCCTGCGGTTCTCCTGATGACGGAGCTACGCTCAAGATATATAAGCTCACTTGACCATTTACGTAAAGAAACATCAGTACTGTGGAAATCGCGACCTAGCAGATAGTTATTTCGGAAAAGTAGTCACAGCTACTTTCTGAAATAGGCCCTGCGGCCCCTTAGTGTAAGTCTATCCGGGTCTCGGGGCGGCCATTCAGGGTGCTACTTTTTTGGGCATTCCACTCGGGTGACATACGGTTAGAGTTTCACAATACCGTCGACTGCGTGCCCCGCGCCTATAAGCCCGACCGGCTCGTCCAGCAATTTATTCCTTATGCTCTGCTAATGCTGAGGATCGCCATGGGGGCGCGCGTGGATGCTCCTGCCTTATTTCTTCTTTGCAAGAAAACCCGCACGCACGTGGGGAGTGTAAGCCCATTCGTTCGAACGCTAATCGTAGGGAATATGGAGGGCGCGCGTGTACTCGGCAAGTGGAGGTTAGGATCTGAGCAAATCTTATGCTAAAGCAGGCGTCGTACCAAAACCTGCCCACATGCCTTGTCAGGTAAACACCTAAACGGATGACGTAAGATTCTTCGTTGGATAAGGGGGTTCATCCGTTGGGTGGAGGAAGTCCAAAGTAACTGCATCGGGCACCGTTGAACGAACTGCGCCTGGTTGTTACTCATCTATTTAACTAGCACGTAGTCGAGATTGTTCCCGGCGTGCACTCTGGATGGCTCAGCGCACTTCCACGTTGAGTCGGTCCATGCTAGTGAAATTAAACAACCTCGTCGGGCCCACCCGCAAAAGTAAGCGCGCTCTCCATTAACTTACTTGACTCGTTAGACGAGCGAGAGTCAAATCATTTTCAATATACCGCGCTCGGTCAGTTGATCATGGCCCGTCTAACCTGCCCATACAGCGATAGCGATTGCTTTGATTCTCGAATAGGCCGGTTGGCATTACAGTCCTGTTGGGTGCCTGGAAGATCATATAAAATCGATAAGAACCTCTGATGGGGGGCTCATCGGCAGGGCCTCTCCTCATAACCCAAGTCTCCACGACTCCTCGATACCCTGTCTACTCTGGATGAAATCGGGGCGGTGGCAGTCCGTCTCCGAACATAGGTTCCGGAACGACCCCAAATGTCGACCGGTATCGGTGGAGGCGAACTCACGGACTATCACTTTGTAAGCTGTGATAGGGCGCTGTGCTTTAGTGTCGGCACCTAAACTCGTCATTTCATCTCAATATATCTGCTTTCTTCCTAAAACCTGGGACCCAAAACGAACTGTTCTGCCGGCTATATATCTTTGCAACCCCACAGCTAGAATTAGTGAGCCTCAGTGTGCATCCCGATAAGGGAAGCCTAAAACTTCGGCCACAAGATTCATAAGGGTGGACGGGCTACGTGAGTTATTGCACCCGTGGCCTTCGGTGGCGACCGCATAGTTTGTTAAGCAAGCTCACCGGTTTCAGGGCTTTCCAGTCGTACTTTGACACAGAGCCGAGGTGGGTTTGGTCACACTTCATAACCTCAGTTCGGCGAACCTACGAGCTCGTGACTCTTGGAGGGACTTTCTTTTCCAACCATCGCAACTGGGACATGTTTGATGGTTCAAACGACTCCGTCCCATTAGTACGACAAGTTTACACACCCGTTTCGAATATGGGAGATGACGTATTGGCACGGGGGTACAGGGATCCATGACGCGGACTGTGATCAGTAGCCGGTACTCTAAGCGGTATAACAGGCGATTTGTTGACGCGTTCATGCCATCTATAATAAGCTTGTGCAGTCATGCGCCTTGCACAGCAGACACGATTCCACCTCGACGCGGACTCACAAGCCCAGGGCAGCTCATCCAATGATCGCGCTGACCAACCTAGACTGGCTCGTTGTAAACAGGAATCGGAGGGCCACTATATCTGACATACGACCGTACGGACGCTTTGCCGACTCGAATTCAAGCGTAAAAAAATCGATACCAAACCACTTGAATAATGCGAATCACACAATGGTATAACACCGGTACTAAACCCTCGGGCTCAGAACTTTCCCGTGCCCGGATATGGTAAGAACCGAGTGGCCTCATTGGATTTTCAGCTCTAATATCTATAAAATGTGCTGTACGCCCAATTGCCAATTGCGATGCACACACGCTTAAGTTCGCGTAGCGTAGGTGGGACAGTGGAGGAAGCTACAGGGTGGAGTTTACGGCACTCCTGCCTCCCGTGCGCTCTCAGGCCGTCGGATCTCGTCAGGTCGGGTACGCCTCTGGCGCCAAACCTTGCGCCTCACATTTTCCATCACTGTGAGCCCAAACTGTTGGTTGACAAGCCCTTGGTATCGGATCGAAAATGAGGAGAACTTCACGGTAGTCAGCAGGTTTCGCCGAAAGGTAAAGATCCACTCACGCTTGATTCAGGGATCATCTCCGCCTCATCGCCGGTCGGAGGTTACCTTATTTTTTATTATATATTACGTTTCCAGTACCTCTTGCTAGCGGGAAAAGAATCATCCGTCGTTGGACTTGAAGCACTCTAAGGTAATAAACATCTCAAACCCTCTGATGACACAGAATGCTCATTGTACTC
		</sequence>
    <sequence><taxon idref="Location_3_3_0|19.41374360458108"/>
			AGAGTCATGGTTTCCTATAGGTAAGAGCCAGGTTATTTCTGAGCCGTTCCGTCACTAGACTGCTGTTAGCGGCTAAACCAAAATTGCTAGCAACGTACATGAAGATTGACCCTTGACCATAAACGTAAGGGTAGCGAGTTGGGCTAAGAGCTGCCTTATACTCCTGGTAGAGTGGTTCCAATCACTTGGAATAGCAGGGACAAAGTGTGTTACCTCTCACGCTAGTCAATAGGTGGCAACGGATTATACAGTGGGTAGTTAGATGCTGGGGGCTCGCAAAGGGGGGCCTGAGATCCAGCCGTCGTCCGACACGGTGACGGTTCGAGACGGCTGGAGATGAGCATATCTGAATGCTATCCTTTGTCTTTTTGGATGGGCTACTACACTGGGAACGACCACTATACCCTAAGGCTGGCACAACCACGGACGAACAGGGAGAACGCGCGGCAGCAGAAGGCTGTAACGCGTTCTAGTCTAAAGTACCTTAAGAAGTGCCGAGGCGATCCCAATCTTAGACTATCCTACGGAATGGATTCTAAGCAACCACAAGTAACTCGCTCAATGACAATGACTCGTTTGCGTATATCACTGGAGAAAGATCTGTTGTGCGCAGTCACCTGAGAGTGGGAAGTGGCCCGACCACATGCAACCCTGAGCAACTAAATAGGATTCGCGGGACAGAGCCTCCCCGTTCTGTAAGGTTGAGACAAGTCTATTAAAGTAGTCCCGGGTGGTTAGGAAATTCACCTCATGGATGGATTTGTTGTCTCCCAGCATTCGAGGGCAGGTACAATCGGCGGCGATGCAAGGAAGAAACCGACCTATCAGTATGTTGTGTTTACTCTTCGCATGTCACTACATACCCATCTCTGTGTGGTACGTTCACTCTCTACTTAGGGTTTTGCCCACAAAGGGCGGCCTTTCAGCTTTAACCAATATAAATTAGCAATTACTTTGAAGAGCGTACCCTGCATACCGGGACGGTTTCCCACCTGACGCACTCATGCACCAGAATGGGCCTATCTAATTAGAGGAAGCGTGATTGCGAACGATGACGTCTTAATCTACATTTGATTCCATGCAAGCGAACTTGGCAATCATCCTGTTATTGTTCGAGTTCCCGGGGTATTATGTCCCTGCTGTAAGTTATGGACTCAACTCACGGTGCCCTTGAATAGCTTAATGGTGTAGTGGAGCCTAGCGGGAAACGACGTCAATCCATTTTTCTTACGAAGTACGCACAAACTGACACAGAAGTTTGACTCGGATAAGGAAGATGGGGTGATTCGCCCGCCAGTCTCTTCTCATGTATATCGAGGGGGTCCACATATCGAAGTGTGTACCAATGTATGGAACGATAGCTCACGCCATAACTTGTATCAGGTCACACACTTCGCTACCAAACGAGTATGATATCGTCAAGTGTTGAGCAGTGCTCACCAATGGACTTTTTCGATAAATAGCTACGGGACCGATTGCGCGCCCTTCTTCCAGTTTTGTCGCTAATATTGGAGAAAGGGGAAGTCCTGACGTGATAAAGGTGGTCTTTCCAGCTCGCATGATTAGGTCTTAGAGACAGAGTCCTTTACCGGATAGGCAAAGTTAACATGGGTTAGCGTATGAAAGGTCGACTCGTGACCTCACGTCTGTAGTTGTACTGTGCCTGTAACCTCTAAGTTTCAGCTCGTTTGCCCGGGATGTCCCCCGACACTCACCTCATCAAGGGATCCCGAGTGGGCGTTCACTTGACTTTTGAAGCTATCAACTTAACATCGATCGTCTTCGTGATCAAAGTGCCACAGAATCCTTGCACTTGGAAAATGCCGGACGATGCCCGCGGTCCGCCTACAAAGACTAATCCAAAAAGGCCTTCAAACCCTCAGTATAGGTTTTATATGGGGCGTTGTAGCCCAGTGTGTCCCCGGATTGGACTACTGTCTCCCATAACGGTATTGTCGCTGTAATTCTTGATTAGAGAGTTTTTCAAACGAACGGTGAATATATGTCGGGTGCCTAGCGACACCACGGTTAGAGGCCAATGGATAAATACTGCTTTTGGCGTTAATTTAGGTCGTGCTTCAACAGAGACGCGGCAGCGCCACTTAGAGGAAAATGCTGTTTGATGGAACGACCCGATTGTCAGGCTTCAACCCCGCGCCACTATCAAAGGAAAGTAGCTGTGACATTCACATCTGGGGAAAAGTCATATGATACTCCCTCGCTAAGCCACGAAAGTTGCCTTATGGACCACATAACAAGATCGATAACTTTTCCACTATTCCCCATCTACACTGTTTGAACGGTAGGTTGAGTTCAAGATTTCGTGAGGGATCCTGTGTTGGGAGCCGGTTCTTATTAGTTCTTATAGGAACGCAGGCGACGTTCCCCGTAGGAAGATTAACACCGGCGGGTCACCTTGTATTTCAACCATCAACAAGCGAGGATGCTGTAGTGCTTCTTAGGTGCCAGTAGATCCGGGCGCGTCCTCTGAACACAGTGACGTCAGGTACCCGGACGTCCACTAACCCTGCCCTAACCCTAAGTCTCCAAGCCGCGGTCGAACATCTTTTGGCTCATGGGTTTCTTTGGCGATCTATGGGATACACCCTCCAAAGAAACAAGCATTGTAACTGTCAAACAAATACATAGGAGCACTGGAGACTCGTAATCCGACGCAAGGTACAAGAACTTTTGTTTAGCGATAAGCGACCTTGGGCCTCAGATCCATATATGCGATGATTTTTCATGGTGTCTCCGAAAAGGTTCCATCAGGTTAGTTTGTGACCGAGGAGTTGTGTAACCACAACAGAATTCAGAGCCGTAGACGGTTAACGTTCAGGCGTGAAGTAACGATAGACCGCTTCATTCGCAGCGCACCACCTGTGTCCAACCTAAACACGTCGAAGATAGAACTTGTGGTTTCAGTGTATCATGAAGAGCTTCCTCCTGGTCTTCTAGCCGATTTTAGATGGATGATTCGCCGTAGCACTGGTACACGGCCCACAGCCACCTGCTGGGACGCCGCCTGAGATGTGCATCTTCAGGCTCAATAGAGCTTTGCGGTCTAATGTCTATAACTGTCATAGCAAACCACCTGTCCTTCACACCCTTTTTCACCATGAATGGCGAAAACGCGGTTTTCCTTGGGACCTGGACGAGGCATAGCTATCAGAGCCCTAAACCGCCTTCGGAAGTTTGAGGACTCTTTTATGCCGACTCGTGTGTGGTGTGGCGTTGTTCATACGCCGGGTCGAACATCTGGACCTTACGGTAAGGGTACGTGTTAGGTTTCTTCCAGGCAAATCGACGTAGGCCAGACCCAGCCAGATTCGGGGTCTTTTCACAGCGTTTGCACCACTTCCCGCGATTAAGTCAGATGCTTATGTGTGTAAGTTGCGCATATACGCTCTGATTACGAACCGAGCTAAAGCAAGCAGAAGAGCCGGCTGAGTGAAGAAGAACTCAATATAGCGAGCTAAACGACGGCGACTGTTATGCCGTCTCGAAAGATGGTGCGAGGATACTCCACTCCCCCTAGTGGAGGCGGCGAATTTCTTCTCGCTGTAAGACGAAGGTCTCCATCATGAGCTAACGCCATTAAAGCGCCTCTGCCGTTAAATCGGCGGAAAAACGCTCTTTCGTGCCGCATATTGGTGAGCTACACGATGCCGTGTAGGAATACGGGTATTACCGAGAGACCTGGTACGTCGAAAACCAATGACTCCCGAACTTCGCGCACTAATAAGCCATCCTATTCAGCGGGTGTATGCGGCAAACACGCCTTGGCGATATTCTACACGGAATGTCTAAGCTTACCCTTCCGATTTGCCCTAAGGGATTTCTGGCCCTTGCTAAGTGTATGGAGCCAATCGTGGCCTTAATGACCAGTGTCACCCGGAGTGTTCTTGACTTACGGCGGGTAAAGCTACACAGTAACCTAAATGTAATTGCTCGATTGTCGTGGCCGGCCTGTGATACCAGCCTGGAACCGGCGATCGCTCGCGGTTTGCAGTATGACTTCCGTCGGACTGGTCAAGAACCCACCGTCCGCTATCCAAAACAGCTCGGGGATACTAGGGGCGGATTCGCTACTCTGGCAATTGTTGGTGTTTGATTATTTGATAAACGATTCCCCCCGTTCAAATATACGTGGTGTATTCTAGAACTACGCGGAAGACACTAAGTGAATATAGTTGCTGATCGCTGGATATGTGTGGATAGCGACCCTAGGCTAAATCATTGAGACATGGGGAGAATAACCTCCTACCTCTATTCCGTGCGTTTTCTATCCAACTTGGTTTGCCATTACCCTCCTAAGGGGGCTAATCTAGGGCCGAGCAAATAAGGGGAGGCATGGGCACGTATTAGCACACCACCCTTAAGCGCCTGCTTCGCCCGGGTTATTGGAATCTACCGCTCGATGTGCCCGCGCTTATGGTCAAGTCACCGGTGATTGACCGGTAACCTTACCAGTGTATGACGCTCCAACCATCATCGATCTCATGTCCCTATGACGGTACTCTAGATGGTATACTTTTACATTTCTACCTGGGGCTCTAACTGTGCATTCGATGCTCGGGGTCGAGATGAAATATAGTGTCACCGACATGATAGGGCCTCAGTTGCATACTACTTGTCATACAGTCAGTGCAACCTGCAGCGCATACAGGAGATGGGTCAATAATGGCTTGTCATTTCTTTACTTTTAGATGGCGATGATCCACCATGGTACGAGGTGCCACTTGGACTGCTGCATCGAGGGCTAGGCCCGGGTGCTCCCCCTCTGCGGTTGCGGCGAGCGTTGTATGCAACACCTTTAGTTAACTACAAACCGGCACCTGCGAGCCATTGGAGAAATTCAGCCAGGCGCAATACAACAAGGAACCAAAACATGAACCCAGCCGCAGGGTATTAGCGCATACAGGAACTGCTTAACGGCCCCATTTCACTGAAGGACCCGAGCATACAGCGAATCCGGATGACTGAGGTCTGGTATACTCTGCCCTATGGTGTTACGTCGCCAGTGTGCGTTGTTGTGAAGCTTACATACCTCTTGACCACAGTCACGGTGCAATTACCGTTAACATAATGTTCCCTCAATGCATGTCTGTGCGTCCCGGACGTAATAAACAGGTGGAAGCAGTCTGACAGCCCGGACTTATGCAGAAAGAGGTGTGGTGCGTAAATCCCCCCGCAATACCGCTACATTGCTGGATTATCCCAAGGTCACCAGATACCAATCGTTTCGGGTTAGTGGTACTGCCGTTTTTGTAATCCGATTGGAGCAGAGGGCTAAAGAATATGAGTAGAAATTGTTAGCACATCTTCGACTTACATTAGTAGATGTAGGGCCAATCAACCCCTTTCGCCAGGTAAAGCTTCTACCGGGTCGATCGCCCGCGGGGGGGACCGCTGATTACCACATGGGATCAAGACGAGGAGCTCGTTACATTAATTCCAAGACTTTCAATTCATCTCGCAAGCACATATTAATGGCACACTTGTGGCGCTTCCCGCGTTTTCTGGGCAAGTGCTCCACACGAATGCTGAGTCGGCAAAGAAATAGCAGACGAGCGGGGTATCGCTACTACTGCACTGAAGAACATGTTTCTATGGTAGGCCGCCTGCCCCGGGTGTGCACCCATACCAGTATAGGCGAGCTACGAAATTTCTTTAAAATGCGCTATCTCAAGGTATCCTCCTGTACGGCTGCATTGAGCTCGTCTAACTGTTCGCGGCACGAGTCCCTCGTCAATACATCATTTTTGAGTGCCGCCCCCATGGTCTCAGCTGAGGCGGCTTAGTCGTCATTCCTGTGGACACTTACCCCCCGGGGCCTTGGCTACAGGGCAGCAGCACACAGAGGAATTCTACAAACTGCCAAGACCGGTTCTATCATATGGGCTCGAACATGTATAATCGATCCGGGCAAGTCACTGTCTTAAGGTGCAATACATCACCGGACCATAGGCCAATTGCATTGAATGCGCACTGACCCGAGCAGACTCAACACCACACCAATCTGGGGGCGGCCAATGCTGACATGGAGCAACCTACCGGTGATCTCGACGCATGTCTGCGGAGCCCTTGACCGCAAGTGCAACCGACCTTTCCTTATCTGTAGAACCAGGACATTCTCCTGTCCGCGGGGAGGCATGTAGCGTGGGGCACTCTCTTGCTCTGCGTGGAGCTACGAGCGTTGAAGCCTAGTTACATTTTTCGATAGGCGCGAGGGCATTCCTAGCTAGGTAGTGCGAGCCTTGAGCCACGCCCATGACTGCGCATGCTCCTGGCTTATAAACGGACTTGATTGAAGTGCTAATGAGTTTAAGGTATGGAGACTGTCCCTAGCACGCCTATCAACATGACCACGAGGCGTGTCGTTCATGGGGCGGGCAGCCCCAGTCAATCCAGGGAGGACATAGTTCTGAGCACTTTAAAACCTAGCTCGTTATTCTCGGCACTGCGTTCCGAGGCTTCACGAGTTCGTCAGGCGGTACAGTGTCCACAGGTAGGTTAACCCTTTACGAGATGACCAGGATACTGATATTAGTGAGGCTGATTTATTTCTTCGGTAGTAGGTCTTTAGGGTGCCCGACTAACGTCAGCCGGATTCTACGTCACATATGCCAAATTGAGTTCAATGTCCGAAACGGTAGACATACCTGGTCCTATCCGCTTACTCTAATCGAGTTGGACGGCAGGATCAGATGAGTGTATGTAAAAGAGCGCTGTCTACGAATCAAGGGAACCGAGAAGTCTACGCCGCCTGAGCATACGGTTCAGGATGAGGCGTTTGAAGAAGCACATAAAACACGTATGAGACTCAGATCTGCTGTTGCCTGCCTATTACTATTATCATTTGCACATTCGTCAGTGACTCGCTCGTCATTATGAGTTACCCTCAGGGAACTAGGTGGCACCTCAAACTACTTGCTAGCTAGATAACGGAAGGACGAGCCAAGTAGTCACCGACACTAGAGCATCACAAGACCTAAGGCCGCCGTTTTTTATGTTTCACAGCCGTGTTGCCCCTATCATGAGGTCCGGTAGCAGAACTATTGTGCTTAGATAAGTAACACCCGAGGCCTCCACTAGAGCCGCTGATGAAGGATGCACGACGGCCGTTCTGTCTAAGACTAATCTTTAGCAGAGACCGTGCCTAGAAACCATCGCGGAAGATGATATACGAAGTATGCAGATGATCCTTGAGTCTGTGGCGTTACTAGTGGGCAAGTTAGAAGCATGCGGACTAGGGATGTGCAGCTCCCAACGGATTCACTAAGCTGGAACATTAGGTCAAGGCAAGGTTCTCTGTTGACTCTTTCACAGACGGTGCTGGCTCATTCAACAGGTTCTCGTTTGAGGAATCGATTCAAATCTATGACTCTCGGTTGAAGGATCCATATTTACGTCCGGCACCCCTAGGGTCGCCGGGGTAACGTCAGCTGGCCCGAGTGACTACTGCTTAACTATCAATGTACTCACTTGAGATCCTGAAAGGTTAACCATCTGGCGCACCCAAGCTCAATAGAATCATTAGGTAGCGCTCCCTAATGCGAATCAGGAGGCAATCTGACGATTGTGCATACTAGCGAAGTTGCTACCATCATAATTAACCGTGGCATGTTGGCCGGGTCCACCCTAAACGCCAGCTGAGGATACGTGAGTCACTAGCTTAATCGCCTCCATCGTTAGAAACATCCGCCTCCGACGTGTGCATGGTACCAAGGCATGGAGTTTGACTAGTGCTAGGACGCTCTTTCCTGTAAATGAATGCATCCCACAGAACAATATGCGATGGTACGCGTAAAGTAACGTAGACAACCCAACTGATTTATTGCCACCAAACACCAGGCGGAAGCCTACTCGTGGTTCTGAATATAATACCCTTACTCCTCTTTAACCTGACCGAGAATTCCTCAACACACACTATGTGCGAATCGCGATCTATGAAACGCGCGTCGGATCCTAGTCGGCTAGATAACGGAGACTCGGGTTATCATGCGTCGGAGGCATAACTTCTAGTCCTACGATACGGCACCGACATCTTTCCTGTGTAGGAGAATGATAACGGCTTCCGTTGAGCTAGAAGTTTTTGATATACCTCTGGAGACCTAGCTTGATGTCGAGTTGGCTCCGCCAAACTAAATGTATGAGACTACGTCTTGACAAGATCTTTAGAGAGGTCTTTTAACGTCTTGTCGTAGTTGGTCATCCACGCGAACCTTCATAGTCATGAACGACATACAGATATCGGATACGTGTTGAGAAACCCGGGTCAGAAATTATCCTTACTCGTGCGCCGTTCTCGCAATTAGGCGCTTGGGTGTGGTACAAACTGACTAAGTGGGCAACTTTTCCTGGTCGCGAAGTTCCGGGTGGCATAATATCAATGATCTGGGCTCTATACTATTCTAGTCCCGAATCCGGGCCGTTGCACTCTGTAGGGAAAGCCGCGAGCCGGCAACCACACTTGTGTTTTTTTGGCAACCCTTCTTCCAGGAGATTTACCCCGTATCGAGAGCTGTTTCAGGTCCGTCGGTGGGCACGTCCATAGCGGCCTTCAAGTCACGGTTACCAACAGCCGGGACTATGACGGCGGACTGTAAGCTGGGAAAACTTCTAAGACCCGCCAATTCTACCATGGAGCGACGGGCCTTATCATGACGGAGACCCTCTTTCTCGTCTGTGGGAGATATGTTAGTATTGACTAATGTTAGAAGATTCGTCGATAGGTCCTTCCACAAGCGAGCAAATTACCTTGCAGCGCGTTTCGGTCCACATGGTGAAACGCATTCATCACCACACGGACACGGATGGTGTTGAGCTAACCCAGGATTCTACATAATGGCCTACGCCTCACAACAGAAAGGCGTACATACGCAACATCCGTCCAAACACTTGAGATCCAACGATTATTCATCCATGTCGTTGCTCGGTTCAGGGGCAGCGACAATACGTTGGCCGTCTCTGAACGCCAGAGGTTATAGACATGACAACGGCACCGGCAATCTCAACAAGTCGCCTTAGCGTGCCGGGAAATCTGCGAGTGCCGATGAAGAAGTCCAAGGAGCCGTTACTTCGTGACCACTAGTAGCTAATCGTTATATGCTCTGCAGAATGAGGGGGCGTTCGCTCAACGCGCGTCTGGCAGCAAAGGCGATGAACGGCATTCTTCGTGGTCATGCCCACTTACTCATCGCGAGGTTGAGGGAGGTTAGGTCGTGTGTCGTAATGAGTTTGGCACTTTTGAGCGTACAGGAGCAGTACTCGATGTTATTTACGTTAAATTGGTGTTAGCCGGAAAGTTCCTTGCGCATGGAGCCCGTAATGTATATGTATAGCCTCGAAGCGGCGTCCATTCCCTGATGACCAGGGCCCCGCCGAAGGACTAGGGCCGAATGTCCGGAAAAGTTCTCAACTGTTGTCAGGATATCGACCAGTTTCCTGTGGATCCCCGTTTTACCAAGGACTTTTGGCTCCTGGATTTGAGCACCGTAAGCAAGTCCCAAACGATCTATTACAAATAGGTAACCCAGACGTATACCGGTGCCATAGTTAACAAGGATGGCCCCGGGGCTGACACGTTTGCAAGGCTCGTAGTGGGCTGTGTAGGCCGCTTCTGTCACGATCAGCGCGCATGGGCATTGGCAGCAGGAATACTGACTCGGTTGCAAAGGCATATGTATAACCTATGCCACGTGGCCCTCCCCGATGCCGAGTCACTCAAACAACACTGAAACCCGGGCTTAGATGCAAACTCCCAGTTGCTTAGCCCGGCGCCGTGCGGGAATTATGAGCACTTGGGAGTTCAACCGTTCATGTGGTCACGCACCGATTTTGAAGGAGGGTTGAAACTCGCATCGCGATTCTTATGCTGGTATCTTGAAAATTCGGGGTCGAGGTGAGACGCCAGCCTATCACCTGCGGGGCGCCCGGCGACTTGTAGCTAGGGAACGAAGTAATCGGATCGTCCTTCTGAAAAAATCGCGATTGCCAAGTGCATTTTCTCATACATTGATACCGGTCCCCGTCCAACTTCGCCTACCGGTGACGGACGTATCTATCCAGATTAGGTGAGCGAATCGGGCCAGATTGTAATGGCGTCGAATACCCTACGCGTAAGTAGTTACTCGGTTAGTTACGGGAGCATCAAGGCTGCCTAGGTTGGAAAAACACTCCGAGGGACATTGAGTGGGCAGTCTCTAGGCCATATGGCACCACATATAATGAACTCCAGAATAGTAGCTGTTCGAATAAGAGAGGACTAGGGCTTGTTTGTTCCCAAAAGGAAAGCCTTAGCCTTCGAAATATTTAAGCAGGTGGCTCGCGAGTACATGATTGAATCAGTCGGTAATGGCTCAGGGGAGGGGCTTCACTCTATGTAGAGGTAAATGACTAACGCAGGAGGGCCGTTAGTGGTCGTTTACAGCATACCGCCTATGACCCTTGTCGGGCATAGAACGATAAATTGGCAAGAGGCCACAAAGCAAGCAACGCCGTCGGCGTCAAAGACTAAGTGGCGCATCGACACATAAGAATTACGCATGAAGACTCGGGTAATAATCTCCGCGGGGGTATGAACATGGATCCGATCTTGTTTAGAATAGACCGATTTCTACCGTGACAGCCCCTTCCCCAGCTGCCTCACCCTGCCCTTTTCACATGGCTGGCTCAAGAAAGTGCGATCGTGTAGGTAACCTTTTTGAGTCCATAGAGACAGCGGACTTACTTCGGATGATAAAGGAACAAACCCGTTCATCTTAGATGTGATACCCACCGCAGAAAAACTACTTGCTAGCAAAGATTCGCCTTGCTAACCGAGTACGAGGCCCATACCCTGACCTTTAGCGGAGCTAGTCCAGGTTCTACGCGGAGCACGCATCCATGATTGGGCTCGAATGCATACATAGTAGTGAAAAGGCCCGGACTGATAACAGATCAAGTTGGGCGCGTACACTTCAACATATTAAGCCCTGATCCCTGACGATCTGTACGTGTGAAACTAATATGTGGACAGCCAGGCAAGGGGACCATGACCAGCATAGAGTTCTAACTGTTCAAACCGCCGTTGCCGGCCGTTCGGAGTTCAGTAATTTTAGGTAACGTCATAGAAACACAGGGAAAGACGTGGCTCTTACCAGTAAATGCCCCAGGCACTACCCCAGTATTGAAATGTCAAATCCATAACATGAGGATGGCACGTTCGCACCTTTCCTTATAATTGCTCTCCATCCCTATATACTCTTGTTGTCCCGACATTGAGTGACCTCACTAGTTGCACTTGGCAGCGTGGCTAGCTGAATTCGGAACAGCCAGGCGGGCGAATTCTGCGGGGGGAATTTACATAGTCGCCGGACATCTGAATACTGCAGGCGGGAAACCATGGAATAACCTTAGGTCGACCCGTATAGATTGCCTGCGGTTCTCCTGATGACGGAGCTACGCTCAACACATATAAGCTCACTTGACCATTTACGTAAAGAAACATCAGTACTGTGGAAATCGCGACCTAGCAGATAGTTATTTCGGAAAAGTAGTCACAGCTACTTTCTGAAATAGGCCCTGCGGCCCCTTAGTGCAAGTCTATCCGGGTCTCGGGGCGGCCATTCAGGGTGCTACTTTTTTGGGCATTCCACTCTGGTGACATACGGTTAGAGTTTCACAATACCGTCGACTGCGTGCCCCGCGCCCATAAGCCCGACCGGCTCGTCCAGCGATTCATTCCTTATGCTCTGCTAATGCTGAGGATCGCCATGGGGGCGCGCGTGGATGCTCCTGCCTTATTTCTTCTTTGCAAGAAAACCCGCACGCACGTGGGGAGTGTAAGCCCATTCGTTCGAACGCTAATCGTAGGGAATATGGAGGGCGCGCGTGTACTCGGCAAGTGGATGTTAGGATCTGAGCAAATCTTATGCTAAAACAGGCGTCGTACAAAAACCTGCCCACATGCCTTGTCAGGTAAACACCTAAACGGATGACGTAAGATTTTTCGTTGGATAAGGGGATTCATCCGTTGGGTGGAGGAAGTCCAAAGTAACTGCATCGGGCACCGTTGAACGAACTGCGCCTGGTTGTTACTCATCTATTTAACTAGCACGTAGTCGAGATTGTTCCCGGCGTGCACTCTGGATGGCTCAGCGCACTTCCACGTTGAGTCGGTCCATGCTAGTGAAATTAAACAACCTCGTCGGGCCCACCCGCAAAAGTAAGCCCGCTCTCCATTAACTTACTTGACTCGTTAGACGAGCGAGAGTCAAATCATTTTCAATATACCGCGCTCGGTCAGTTGATCATGGCCCGTCTAACCTGCCCATACAGCGATAGCGACTGCGTTGATTCTCGAATAGGCCGGTTGGCATTACAGTCCTGTTGGGTGCCTGGAAGATCACATAAAATCGATAAGAACCTCTGATGGGGGGCTCATCGGCAGGGCCTCTCCTCATAACCCAAGTCTCCACGACTCCTAGATACCCTGTCTACTCTGGATGAAATCGGGGCGGTGGCAGTCCGTCTCCGCACATAGGTTCCGGAACGACCCCAAATGTCGACCGGTATCGGTGGAGGCGAACTCACGGACTATCACTTTGTAAGATGTGATAGGGTGCTGTGCTTTAGTGTCGGCACCTAAACTCGTCATTTCATCTCAATATATCTGCTTTCTTCCTAAAACCTGGGAACCAAAACGAACTGTTCTGCCGGCTATATATCTTTGCAACCCCACAGCTAGAATTAGTGAGCCGCAGTGTGCATCCCGATAAGGGAAGCCTAAAACTTCGGCCACAAGATTCATAAGGGTGGTCGGGCTACGTGAGTTATTGCACCCGTGGCCTTCGGTGGCGACCGCATAGTTTGTTAAGTAAGCTCACCGGTTTCAGGGCTTTCCAGTCGTACTTTGACACAGAGCCGAGGTGGGTTTGGTCACACTTCATAACCTCAGTTCGGCGAACCTACGAGCTCGTGACTCTTGGAGGGACTATCTTTTCCAATCATCGCAACTGGGACATGTTTGATGGTTCAAACGACTCCGTCCCATTAGTACGACGAGTTTACACACCCGCTTCGAATATGGGAGATGACGTATTGGCACGGGGGTACAGGGATTCATGACGCGGACTGTGATCAGTAGCCGGTACTCTAAGCGGTATAACAGGCGATTTGTTGACGCGTTCATGCCATCTATAATAAGCTTGTGCAGTCATGCGCCTTGCACAGCAGACACGATTCCACCTCGACGCGGACTCAGAAGCCCAGGGCAGCTCATCCAATGATCGCGCTGACCAACCTAGAATGGCTCGTTGTAAACAGGAATCGGAGAGCCACTATATCTGACATACGACCGTACGGACGCTTTGCTGACTCGAATTCAAGCGTAAAAAAATCGATACCAAAACACTTGGATAATGCGAATCACACAATGGTATAACACCGGTACTAAACCCTCGGGCTCAGAACTTTCCCGTGCCCGGATATGGTAAGAACCGAGTGGCCTCATTGGATTTTCAGCTCTAATATCTATAAAATGTGCTGTACGCCCAATTGCCAATTGCGCTGCACACACACTTAAGTTCGCGTAGCGTAGGTGGGACAGTGTAGGAAACTACAGGGTGGAGTTTACGGCACTCCTGCCTCCCGTGCGCTCTCAGGCCGTCGGATCTCGTCAGGTCGGGTACGCCTCTGGCGCCAAACCTTGCGCCTCACATTTTCCATCACTGTAAGCCCAAACTGTTGGTTGACAAGCCCTTGGTATCGGATCGAAAATGAGGAGAACTTCACGGTAGTCAGCAGGTTTCGCCGAAAGGTAAAGATCCACTCACGCTTGATTCAGGGATCATCTCCGCCTCATCGCCGGTCGGAGGTTACCTTATTTTTTATTATATATTACGTTTCCAGTACCTCTTGCTAGCGGGAAAAGAATCATCCGTCGTTGGACTTGAAGCACTCTAAGGTAATAAACATCTCAAACCCTCTGATGACACACAATGCTCATTGTACTC
		</sequence>
    <sequence><taxon idref="Location_2_4_1|30.807756690888972"/>
			AGAGTCATGGTTTCCTACAGGTAAGAGCCAGGTTATTTCTGAGCCGTTCCGTCACTAGACTGCTGTTAGCGGCTAAACCAAAATTGCTAGCAACGTACATGAAGATTGACCCTTGACCATAAACGTAAGGGTAGCGAGTTGGGCTAAGAGCTGCCTTATACTCCTGGTCGGGTGGTTCCAATCACTTGAAATAGCAGGGACAAAGTGTGTTACCTCTCACACTCGTCAATAGGTGGCAACGGATTATACAGTGGGTAGTTAGATGCTGGGGGCTCGCAAAGGGGGGCCTGAGATCCAGCCGTCGTCCGACACGGTGACGGTTCGGGACGGCTGGAAATGAGCATATCTGAATGCTATCCTTTGTCTTTTTGGATGGGCTACTACACTGGGAACGACCACTATACCCTAAGGCTGGCACAACCACGGACGAACAGGGAGAACGCGCGGCAGCAGAAGGCTGTAACGCGTTCTAGTCTAAAGTACCCTAAGAAGTGCCGAGGCGATCCCAATCTTAGACTATCCTACGGAATGGATTCTAAGCAGCCACAAGTAACTCGCTCAATGACAATGACTCGTTTGCGTATATCACTGGAGAAAGAGCTGTTGTGCGCAGTCACCTGAGAGTGGGAGGTGGCCCGACCACATGCAACCCTGAGCAACTAAATAGGCTCCGCGGGGCAGAGCCTCCCCGCTCTGTAAGGTTGAGACAAGTCTATTAAAGTAGTCCCGGGTGGTTAGGAAATTCACCTCATGGATGGATTTGTTGTCTCCCAGCATTCGAGGGCAGGTACAATCGGCGACGATGCAAGGAAGAAACCGACCTATCAGTATGTTGTGTTTACTCTTCGCATGTCATTACATACCCATCTCTGTGTGGTACGTTCACTCTCTACTTAGGGTTTTGCCCACAAAGGGCGGCCTTTCAGCTTTAACCAATATAAATTAGCAATTACTTTGAAGAGCGTACCCTGCATACCGGGACGGTTTCCCACCTGACGCACTCATGCACCAGAATGGGCCTATCTAATTAGAGGAAGCGTGATTGCGAACGATGACGTCTTAATCTGCATTTGATTCCATGCAAGCGAACTTGGCAATCATCCTGTTATTGTTCGAGTTCCCGGGGTCTTATGTCCCTGCTGTAAGTTATGGACTCAACTCACGGTGCCCTTGAATAGCTTAATGGTGTAGTGGAGCCTAGCGGGAAACGACGTCAATCCATTTTTCTTACGAAGTACGCACAAACTGACACAGAAGTTTGACTCGGATAAGGAAGATGGGGTGATTCGCCCGCCAGTCTCTTCTCATGTATATCGAGGGGGTCCACATATCGAAGTGTGTACCAATGTATGGAACGATAGCTCACGCCATAACTTGTATCAGGTCACACACTTCGCTACCAAACGAGTATGATATCGTCAAGTGTTGAGCAGTGGTCACCAATGGACTTTTTCGATAAATAGCTACGGGACCGATTGCGCGCCCTTCTTCCAGTTTTGTCGCTAATATTGGAGAAAGGGGAAGTCCTGACGTGATAAAGGTGGTCTTTCCAGCTCGCATGATTAGGTCTCAGAGACAGAGTCCTTTACCGGATAGGCAAAGTTAACATGGGTTAGCGTATGAAAGGTCGACTCATGACCTCACGTCTGTAGTTGTACTGTGCCTGTAACCTCTAAGTTTCAACTCGTTTGCCCGGGATGTCCCCCGACACTCACCTCATCAAGGGATCCCGAGTGGGCGTTCACTTGACTTTTGAAGCTACCAACTTAACATCGATCGTTTTCGTGATCAAAGTGCCACAGAATCCTTGCACTTGGAAAATGCCGGACGATGCCCGCGGTTCGCCTACAAAGACTAATCCAAAAAGGCCTTCAAACCCTCAGTATAGGTTTTATATGGGGCGTTGGAGTCCAGTGTGTCCCCGGATTGGACTACTGTCTCCCATAACGGTATTGTCGCTGTAATTCTTGATTAGAGAGTTTTTCAAACGAACGGTGAATATATGTCGGGTGCCTAGCGACACCACGGTTAGAGGCCAATGGATAAATACTGCTTTTGGCGTTAATTTAGGTCGTGCTTCAACAGAGACGCGGCAGCGACACTCAGAGGAAAATGCTGTTTAATGGAACGACCCGATTGTCAGGCTTCATCCCCGCGCCACTATCAAAGGAAAGTAGCTATGACATTCACATCTGGGGAAAAGTCATATGATACTCCCTCGTTAAGCCACGAAAGTTGCCTTATGGACCACATAACAAGATCGATAACTTTTCCACTATTCCCCATCTACACTGTTTGAACGGTAGGTTGAGTTCAAGATTTCGTGAGGGATCCTGTGTTGGGAGTCGGTTCTTAGTAGTTCTTATAGGAACGCAGGCGACGTTCCCCGTAGGAAGATTAACACCAGCGGGTCACCTTGTATTTCAACCATCAACAAGCGAGGATGCTGTAGTGCTTCTTAGGTGCCAGTAGATCCGGGCGCGTCTTCTGAACACAGTGACGTCAGGTACCCGGACGTCCACTAACCCTTCCCTAACCCTAAGTCTCCAAGCCGCGGTCGAACATCTTTTGGCTCATGGGTTTCTTTGGCGATCTATGGGATACACCCTCCAAAGAAACAAGCATTGTACCTGTCAAACAAATACATAGGAGCACTGGAGACTCGTAATCCGACGCAAGGTACAAGAACTTTTGTTTAGCGATAAGCGACCTTGGGCCTCAGATCCACATATGCGATGATTTTTCATGGTGTCTCCGAAAAGGTTCCATCAGGTTAGTTTGTGACCGAGGAGTTGTGTAACCACAACAGAATTCAGAGCCGTAGACGGTTAACGTTCAGGCGTGAAGTAACGATAGACCGCTTCATTCGCAGCGCACCACCTGTGTCCAACCTAAACACGTCGAAGATAGAACTTGTGGTTTCAGTGTATCATGAAGAGCTTCCTCCTGGTCTTCTAGCCGATTTTAGATGGATGATTCGCCGTAGCACTGGTACACGGCCCACAGCCACCTGCTGGGACGCCGCCTGAGATGTGCATCTTCAGGCTCAATAGAGCTTTGCGGTCTAATGTCTATAACTGTCATAGCAAACCACCTGTCCTTCACACCCTTTTTCACCATGAATGGCGAAAACGCGGTTTTCCTTGGGACCTGGACGAGGCATAGCTATCAGAGCCCTAAACCGCCTTCGGAAGTTTGAGGACTCTTTTATGCCGACTCGTGTGTGGTGTGGCGTTGTTCATACGCCGGGTCGAACATCTGGACCTTACGGTAAGGGTACGTGTTAGGTTTCTTCCAGGCAAATCGACGTAGGCCAGACCCAGCCAGATTCGGGTTCTTTTCACAGCGTTTGCACCACTTCCCGCGGTTAAGTCAGATGTTTATGTGTGTAAGTTGCGCATATACGCTCTGATTACGAACCGAGCTAAAGCAAGCAGAAGAGCCGGCTGAGTGAAGAAGAACTCAATATAGCGAGCTAAACGAAGGCGACTGTTATGCCGTCTCGAAAGATGGTGCGAGGATACTCCACTCCCCCTAGTGGAGGCGGCGAATTTCTTCTCGCTGTAAGACGAAGGTCTCCATCATGAGCTAACGCCATTCAAGCGCCTCTGCCGTTAAATCGGCGGAAAAACGCTCTTTCGTGCCGCATATTGGTGAGCTACACGATGCCGTGTAGGAATACGGGTATTACCGAGAGACCTGGTACGTCGAAGACCAATGACTCCCGAACTTCGCGCACTAATAAGCCATCCTATTCAGCGGGTGTATGCGGCAAACACGCCTTGGCGATATTCTACACGGAATGTCTAAGCTTACCCTTCCGATTTGCCCTAAGGGATTTCTGGCCCTTGCTAAGTGTATGGAGCCAATCGTGGCCTTAATGACCAGTGTCACCCGGAGTGTTCTTGACTTACGGCGGGTAAAGCTACACAGTAACCTAAATGTAATTGCTCGATTGTCGTGGCCGGCCTGTGATACCAGCCTGGAACCGGCGATCGCTCGCGGTTTGCAGTATGACTTCCATCGGACTGGTTAAGAACCCACCGTCCGCTATCCAAAACAGCTGGGGGATACTAGGGGCGGATTCGCTACTGTGGCAATAGTTGGTGTTTGATTATTTGATAAACGATTTCCCCCGTTCAAGTATACGTGGTGTATTCTAGAACTACTCGGAAGACACTAAGTGAATATAGTTACTGATCGCTGGATATGTGTGGATAGCGACCCTAGGCTAAATCATTGAGACATGGGGAGAATAACCTCCTACCTCTATTCCATGCGTTTTCTATCCAACTTGGTTTGCTATTACCCTCCTAAGGGGGCTAATCTAGGGCCGAGCAAATAAGGGGAGGCATGGGCACGTATTAGCACACCACCCTGAAGCGCCTGCTTCGCCCGGGTTATTGTAATCTACCGCTCGATGTGCCCGCGCTTATGGTCAAGTCACCGGTGATTGACCGGTAACCTTACCAGTGTACGTCGCTCCAACCATCATCGATCTCATGTCCCTGTGACGGTACTCTAGATGGTATACTTTTACATTTCTACCTGGGGCTCTAACTGTGCATTCGATGCTCGGGGTCGAGATGAAATATAGTGTCACCGACATGATAGGGCCTCAGTTGCATACTACTTGTCATACAGTCAGTGCAACCTGCAGCGCATACAGGAGATGGGTCAATAATGGCTTGTCATTTCTTTACCTTTAGATGGCGATGATCCACCATGGTACGAGGTGCCACTTGGACTGCTGCATCGAGGGCTAGGCCCGGGTGCTCCCCCTCTGCGGTTGCGGCGAGCGTTGTATGCAACACCTTTAGTTAACTACAAACCGGCACCTGCGAGCCATTGGAGAAATTCAGCCAGGCGCAATACAACAAGGAACCAAATCATGAACCCAGCCGCAGGGTATTAGCGCATACAGGAACTGCTTAACGGCCCCATTTCACTGAAGGACCCGAGCATACAGCGAATCCGGATGACTGATGTCTGGTATACTCTGCCCGCTGGTGTTACGTCGCCAGTGTGCGTTGTTGTGAAGCTTACATACCTCTTGACCACAGTCACGGTGCAATTACCGTTAACATAATGTTCCCTCAATGCATGTCTGTGCGTCCCGGACGTAATAAACAGGTGGAAGCAGTCTGACAGCCCGGACTTATGCAGAAAGAGGTGTGGTGCGTAAATCCCCCCGCAATACCGCTACATTGCTGGATTATCCCAAGGTCACCAGATACCAATCGTTTCGGGTTAGTGGGACTGCCGTTTTTGTAATCCGATTGGAGCAGAGGGCTAAAGAATATGAGTAGAAATTGTTAGCACATCTTCGACTTACATTAGCAGATGTAGGGCCAATCAACCCCTTTCGCCAGGTAAAGCTTCTACCGGGTCGATCGCCCGCGGGGGGGACCGCTGATTACCACATGGGATCAAGACGAGGAGCTCGTTACATTAATTCCAAGACTTTCAATTCATCTCGCAAGCACATATTAATGGCACACTTGTGGCGCTTCCCGCGTTTTCTGGGCAAGTGCTCCACACGAATGCTGGGTCGGCAAAGAAATAGCAGACGAGCGGGGTATCGCTACTACTGCACTGAAGAACATGTTTCTATGGTAGGCCGCCTGCCCCGGGTGTGCACCCATACCAGTATAGGCGAGCTACGAAATTTCTTTAAAATACGCTATCTCAAGGTATCCTCCTGTACGGCTGCATTGAGCTCGTCTAACTGTTCGCGGCACGAGTCCCTCGTCAATACATCATTTTTGAGTGCCGCCCTCATGGTCTCAGCTGAAGTGGCTTAGTCGTCATTCCGGTGGACACTTACCCCCCGGTGCCTTGGCTACAGGGCAGCAGCACACAGAGGAATTCTACAAACTGCCAAGACGGGTTCTATTATATGGGCTCGAACATGTATAATCGATCCGGGCAGGTCACTGTCTTAAGGTGCAATACATCACCGGACCATAGGCCAATTGCATTGAATGCGCACTGACCCGAGCAGACTCAACACCACACCAATCTGGGGGCGGCCAATGCTGACATGGAGCAACCTACCGGTGATCTCGACGCATGTCTGCGGAGCCCTTGACCTCAAGTGCAACCGATCTTTCCTTATCTGTAGAACCAGGACATTCTCCTGTCCGCGGGGAGGCATGTAGCGTGGGGCACTCTCTTGCTCTGCGTGGGGCTACGAGTGTTGGAGCCTAGTTACATTTTTCGATAGGCGCGATGGCTTTCCTAGCTAGGTAGTGCGAGCCTTGAGCCACGCCCATGACTGCGCATGCTCCTGGCTTATAAACGGACTTGATTGAAGTGCAAATGAGTTTAAGGTATGGAGACTGTCCCTAGCACGCCTATCAACATGACTACGAGGCGTGTCGTTCATGGGGCGGGCAGCCCCAGTCAATCCAGGGAGGACATAGTTCTGAGCACTTTAAAACCTAGCTCGATATTCTCGGCACTGCGTTCCGAGGCTTCACGAGTTCGTCAGGCGGTACAGTGTCCACAGGTAGGTTAACCCTTTACGAGATGACCAGGATACTGATATTAGTGAGGCTGATTTATTTCTTCGGTAGTAGGTCTTTAGGGTGCCCGACTAACGTCAGCCGGATTCTACGTCACATATGCCAAATTGAGTTCAATGTACGAAACGGTAGACATACCTGGTCCTATCCGCTTACTCTAATAGAGTTGAACGGCAGGATAAGATGAGTGTATGTAAAAGAGCGCTGTCTACGAATCAAGGGAACCGAGAAGTCTACGCCGCCTGAGCATACGGTTCAGGATGAGGCGTTTGAAGAAGCACATAAAACACGTATGAGACTCAGATCTGCTGTTGCCTGCCTATTACTATTATCATTTGCACATTCGTCAGTGACTCCCTCGTCATTATGAGTTACCCTCAGGGAACTAGGTGGCACCTCAAACTACTTGCTAGGTAGATAACGGAAGGACGAGCCAAGTATTCACCGACACTAGAGCATCACAAGACCTAAGGCCGCCGTTTTTTATGTTTCACAGCCGTGTTGCCCCTATCATGAGGTCCGGTAGCAGAACTATTGTGCTTAGATAAGTAACACCCCAGGCCTCCACTAGCGCCGCTGATGAAGGTTGCACGACGGCCGTTCTGTCTAAGACTAATCTTTAGCAGAGACCGTGCCTAGAAACCATCGCGGAAGATGATATACGAAGTATGCAGATGATCCTTGAGTCTGTGGCCTTACTAGTGGGCAAGTTAGAAGCATGCGGACTAGAGATGTGCAGCTCCCAACGGATTCACTAAGCTGGAACATTAGGTCAAGGCAAGGTTCTCTGTTGACTCTTTGACAGACGGTGCTGGCTCATTTAACAGATTCTCGTTTGAGGAATCGATTCAAATCTATGACTCTCGGTTGAAGGATCCATATTTACGTCCGGCAACCCTAGGGTCGCCGGGGTAACGTCAGCTGGCCCGAGTGACTACTGCTTAACTATCAATGTACTCACTTGAGATCCTGAAAGGTTAACCATCTGGCGCACCCAAGCTCAATAGTATCATTAGGTAGCGCTCCCTAATGCGAAGCAGGAGGCAATCTGACGATTGTGCATACTAGCGAAGTTGCTACCATCATAATTAACCGTGGCATGTTGGCGGGGTCCACCCTAAACGCCAGCTGAGGATACGTGAGTCACTAGCTTAATCGCCTCCATCGTTAGAAACATCCGCCTCCGACGTGTGCATGTTACCAAGGCATGGAGTTTGACTAGTGCTAGGACGCTCTTTTCTGTAAATGAATGCATCCCACAGAACAATATGCGATGGTACGCGTAAAGTAACGTAGACAACCCAGCTGATTTATTGCCACCAATCACCAGGCGGAAGCCTACTCGTGGTTCTGAATATAATACCCTTACTCCTCTTTAACCTGACCGAGAATTCCTCAACACACACTATGTGCGAATCACGATCTATGAAAGGCGAGTCGGATCCTAGTCGGCTAGATAACGGAGACTCTGGTTATCATGCGCCGGAGGCATAACTTCTAGTCCTACGATAGGGCACCGACATCTTTCCTGTGTAGGAGAATGATAACGGCTTCCGTTGAGCTAGAAGTTTTTGATATACCTCTGGAGACCTAGCTTGATGTCGAGTTGACTCCGCCAAACTAAATGTATGGGACTACATCTTGACAAGATCTTTAGAGAGGTCTTTTAACGTCTTGTCGTAGTTGGTCATCCACGCGAACCTTCATAGTCATGAACGACATACAGATATCGGATACGTGTTGAGAAACCCGGGTCAGGAATTATCCTTACTCGTGCGCCGTCCTCGGAATTAGGCGCCTGGGTGTGGTACAAACTGACTAAGTGGGCAACTTTTCCTGGTCGCGAAGTTCCGGGTGGCATAATATCAACGATCTGGGCTCTATACTATTCTAGTCCCGAATCCGGGCCGTTGCACTCTGTAGGGAAAACCGCGAGCCGGCAACCACACTTGTGTTTTTTTGGCAACCCTTCTTCCAGGAGATTTACCCCGTATCGAGGGCTGTTTCAGGTCCGTCGGTGGGCACGTCCATAGCGGCCTTCAAGTCACTGTTACCAACAGCCGAGACTATGACGGCGGACTGTAAGCTGGGAAAACTTCTAAGACCCGCCAATTCTACCATGGAGCGACGGGCCTTATCATGACGGAGACCCTCTTTCTCGTCTGTGGGAGATATGTTAGTATTGACTAATGTTAGAAGATTCGTCGATAGGTCCTTCCACAAGCGAGCAAATTACCTTACAGCGCGTTTCGGTCCACATGGTGAAACGCATTCATCACCACACGAACACGGATGGTGTTGAGCTAAGCCAGGATTCTACATAATGGCCTACGCCTCACAACAGAAAGGCGTACATACGCAACATCCGTCCAAACACTTGAGATCCAACGATTATTCATCCATGTCGTTGCTCGGTTCAGGGGCAGCGACAATACGTTGGCCGTCTCTGAACGCCAGAGGTTATAGACATGACAACGGCACCGGCAATCTCAACAAGTCGCCTTAGCGTGCCGGGAAATCTGCGAGTGCCGATGAAGAAGTCCAAGGAGCCGTTAATTCGTGACCACTAGTAGCTAATCGTTATATGCTCTGCAGAATGAGGGGGCGTTCGCTCAACGCGCGTCTAGCAGCAAAGGCGATGAACGGCATTCTTCGTGGTCATGCGCACTTACTCATCGCGAGGTTGAGGGAGGTTAGGTCGTGTGTCGTAATGAGTTTGGCACTTTGGAGCGTACAGGAGCAGTACTCGATGTTATTTACGTTAAATTGGTGTTAGCCGAAAAGTTCCTTGCGCATGGAGCCCGTAATGTATATGTATAGCCTCGACGCGGCGTCCATTCCCTGATGACAAGGGCCCCGCCGAAAGACTAGGGCCGAAGGTCCGGAAAAGTTCTCAACTGTTGTCAGGATATCGACCAGTTTCCTGTGGATCCCCGTTTTACCAAGGACTTTTGGCTCCTGGATTTGAGCACCGTAAGCAAGTCCCAAACGATCTATTACAAATAGGTAACCCAGACGTATACTGGTGCCATAGTTAACAAGGATGGCCCCGGGGCTGACACGTTTGCAAGGCTCGTAGTGGGCTGTGTAGGCCGCTTCTGTCACGATCAGCGCGCATGGGTATTGGCAGCAGGAATACTGACTCGGTTGCAAAGGCATATGTATAACCTATGCCACGTGGCCCTCCCCGATGCCGAGTCACTCAAATAACACTGAAACCCGGGCTTAGATGCACACTCCCAGTTGCTTAGCCCGGCGCCGTGCGGGAGTTATGAGCACTTGGGAGTTGAACCGTTCATATGGTCACGCACCGATTTTGAAGGAGGGTTGAAACTGGCATCGCGATTCTTATGCTGGTATCTTGAAAATTCGGGGTCGAGGTGAGACGACCGCCTATCACCTGCGGGGCGCCCGGCGACTTGTAGCTAGGGAACGAAGTAATCGGATCGTCCTTCTGAAAAAATCGCGATTGCCAAGTGCATTTTCTCATACATTGATACCGGTCCCCGTCCAACTTCGCCTACCGGTGACGGACGTATCTATCCAGATTAGGTGAGCGAATCGGGCCAGATTGTAATGGCGCCGAATGCCCTACGCGCAAGTAGTTACTCGGTTAGTTACGGGAGCATCAAGGCTGCCTAGGTTGGAAAAACACTCCGAGGGACATTGAGTGGGCAGTCTCTAGGCCATATGGCACCACATATGATGAACTCCAGAATAGTAGCTGTTCGAATAAGAGAGGACTAGGGCTTGTTTGTTCCCAAAAGGAAAGCCTTAGCCTTCGAAATATTTAAGCAGGTGGCCCGCGAGTACATGATTGAATTAGTCGGTAATGGCTCAGGGGAGGGGCTTCACTCTATGTAGAGGTAAATGACTAACGCAGGAGGGCCGTTAGTGGTTGTTTACAGCATACCGCCTATGACCCTTGTCGGGCATAGAACGGTAAATTGGCAAGAGGCCACAAAGCAAGCAACACCGTCGGCGCCAAAGACTAAGTGGCGCATCGACACATAAGAATTACGCATGAAGACTCGGGTAATAATCTCCGCGGGGGTATGAACATGGATCCGACCTTGTTTAGAATAGACCGATTTCTACCGTGACAGCCCCTTCCCCAGCTGCCTCACCCTGCCCTTTTCACATGGCTGGCTCAAGAAAGTGCGATCGTGTTGGTAACCTTTTCGAGTCCATAGAGACAGCGGACATACTTCGGATGATAAAGGAACAAACCCATTCATCTTAGATGTGATACCCCCCGCATAAAAACTACTTGCGAGCAAAGATTCGCCTTGCTAACCGAGTACGAGGCCCATACCCTGACCTTTAGCGGAGCTAGTCCAGGTTCTACGCGGAGCACGCATCCATGATTGGGCTCGAATGCATACATAGTAGTGACAAGGCCCGGACTGATAACAGATCAAGTTGGGCGCGAACACTTCAACATATTAAACCCTGATCCCTGACGATCTGTGCGTGTGAAACTAATATGTGGACAGCCAGGGATGGGGACCATGACCAGCATAGAGTTCTAACTGTTCAAACCGCCGTTGCCGGCCGTTCGGAGTTCAGTAATTTTAGGTAACGTCATAGAAACGCAGGGAAAGACGTGGCTCTTACCAGTAAATGCCCCAGGCACTACCCCAGTATTGAAATGTCAAATCCATAACATGAGGATGGCACGTTCGCACCTTTCCTTATAATTGCTCTCCATCCCTAGATACTCTTGTTGTCCCGACATTGAGTGACCTCACTAGTTGCACTTGGCAGCGTGGCTAGCTGAATTCGGAACAGCCAGGGGGGCGAATTCTGCGGGGGGAATTCACATAGTCGCCGGACATCTGAATACTGCAGGCGGGAAACCATGGAATAACCTTAGGTCGACCCGTATAGATTGCCTGCGGTTCTCCTGATGACGGAGCTACGCTCAACACATATAAGCTCACTTGACCATTTACGTAAAGAAACATCAGTACTGTGGAAATCGCGACCTAGCAGATAGTTATTTCGGAAAAGTAGTCACAGCTACTTTCTGAAATAGGCCCTGCGGCCCCTTAGTGCAAGTCTATCCGGGTCTCGGGGCGGCCATTCAGGGTGCTACTTTTTTGGGCATTCCACTCTGGTGACATACGGTTAGAGTTTCACAATACCGTTGACTGCGTGCCCCGCGCCCATAAGCCCGACCGGCTCGTCCAGCGATTCATTCCTTATGCTCTGCTAATGCTGAGGATCGCCATGGGGACGCGCGTGGATGCTCCTACCTTATTTCTTCTTTGCAAGAAAACCCGCACGCACGTGGGGAGTGTAAGCCCATTCGTTCGAACGCTAATCGTAGGGAATATGGAGGGCGCGCGTGTACTCGGCAAGTGGATGTTAGGATCTGAGCAAATCTTATGCTAAAACAGGCGTCGCACAAAAACCTGCCCTCGTGCCTTGTCAGGTAAACACCTAAACGGATGACGTAAAATTCTTCGTTGGATAAGGGGATTCATCCGTTGGGTGGAGGAAGTCCTAAGTAACTGCATCGGGCACCGTTGAACGAACTGCGCCTGGTTGTTACTCATCTATTTAACTAGCACGTAGTCGAGATTGTTCCCGGCGTGCACTCTGGATGGCTCAGCGCACTTCCACGTTGAGTCGGTCCATGCTAGTGAAATTAAACAACCTCGTCGGGCCCACCCGCAAAAGTAAGCGCGCTCTCCATTAACTTACTTGACTCGTTAGACGAGCGAGAGTCAAATCATTGTCAATATACCGCGCTCGGTCAGTTGATCATGGCCCGTCTAACCTGCCCATACAGCGATAGCGTTTGCGTTGATTCTCGAATAGGCCGGTTGGCATTACAGTCCTGTTGGGTGCCGGGAAGATCACATAAAATCGATAAGAACCTCTGATGGGGGGCTCATCGGCAGGGCCTCTCCTCATAACCCAAGTCTCCACGACTCCTAGATACCCTGTCTACTCTGGATGAAATCGGGGCGGTGGCAGTCCGTCTCCGCACATAGGTTCCGGAACGACCCCAAATGTCGACCGGTATCGGTGGAGGCGAACTCAAGGACTATCACTTTGTAAGATGTGATAGGGTGCTGTGCTTTAGTGTCGGCACCTAAACTCGTCATTTCATCTCAATATATCTGCTTTCTTCCTAAAACCTGGGAACCAAAACGAACTGTTCTGCCGGCTATATATCTTTGCAACCCCACAGCTAGAATTAGTGAGCCGCAGTGTGCATCCCGATAAGGGAAGCCTAAAACTTCGGCCACAAGATTCATAAGGGTGGTCGGGCTACGTGAGTTATTGCCCCCGTGGCCTTCGGTGGCGACCGCATAGTTTGTTAAGTAAGCTCACCGGTTTCAGGGCTTTCCAGTCGTACTTTGACACAGAGCCGAGGTGGGTTTGTTCACACTTCATAACCTCAGTTCGGCGAACCAACGAGCTCGTGACTCTTGGAGGGACTATCTTTTCCAATCATCGCAACTGGGACATGTTTGATGGTTCAAACGACTCCGTCCCATTAGTACGACGACTTTACACACCCGCTTCGAATATGGGAGATGACGTATTGGCACGGGGGTACAGGGATTCATGACGCGGACTGTGATCAGTAGCCGGTACTATAAGCGGTATAACAGGCGATTTGTTGACGCGTTCATGCCATCTATACTAAGCTTGTGCAGTCATGCGCCTTGCACAGCAGACACGATTCCACCTCGACGCGGACTCAGAAGCCCAGGGCAGCTCATCCAATAATCGCGCTGACCAACCTAGAATGGCTCGTTGTAAACAGGAATGGGAGAGCCACTATATCTGACATACGACCGTACGGACGCTTTGCTGACTCGAATTCAAGCGTAAAAAAATCGCTACCAAACCACTCGGATAATGCGAATCACACAATGGTATAACACCGGTACTAAACCCTCGGGCTCAGAACTTTCCCGTGCCCGGATATGGTAAGAACCGAGTGGCCTCATTGGATTTTCAGCTCTAATATCTATAAAATGTGCTGTACGCCCAATTGCCAATTGCGATGCACACACACTTAAGTTCGCGTGGCGTAGGTGGGACAGTGTAGGAAGCTACAGGGTGGAGTTTACGGCACTCCTGCCTCCCGTGCGCTCTCAGGCCGTCGGATCTCGTCAGGTCGGGTACGCCTCTGGCGCCAAACCTTGCGCCCCACATTTTCCATCACTGTGAGCCCAAACTGTTGGTTGACACGCCCTTGGTATCGGATCGAAAATGAGGAGAACTTTACGGTAGTCAGCAGGTTTCGCCGAAAGGTAAAGATCCACTCACGCTTGATTCAGGGATCATCTCCGCCTCATCGCCGGTCGGAGGTTACCTTATTTTTTATTATATATTACGTTCCCAGTACCTCTTGCTAGCGGGAAAAGAATCATTCGTCGTTGGACTTGAAGCACTCTAAGGTAATAAACATCTCAAACCCTCTGATGACACAGAATGCTCATTGTACTC
		</sequence>
    <sequence><taxon idref="Location_4_3_0|33.1999539972838"/>
			AGAGTCATGGTTTCCTACAGGTAAGAGCCAGGTTATTTCTGAGCCGTTCCGTCACTAGACTGCTGTTAGCGGCTAAACCAAAATTGCTAGCAACGTACATGAAGATTGACCCTTGACCATAAACGTAAGGGTAGCGAGTTGGGCTAAGAGCTGCCTTATACTCCTGGTAGAGTGGTTCCAATCACTTGGAATAGCAGGGACAAAGTGTGTTACCTGTCACACTTGTCAATAGGTGGCGACGGATTATACAGTGGGTAGTTAGATGCTGGGGGCTCGCAAAGGGGGGCCTGAGATCCGGCCGTCGTCCGACACGGTGACGGTTCGGGACGACTGGAGATGAGCATATCTGAATGCTATCCTTTGTCTTTTTGGATGGGCTACTACACTGGGAACGACCACTATACCCTAAGGCTGGCACAACCACGGACGAACAGGGAGAACGCGCGGCAGCAGAAGGCTGTAACGCGTTCTAGTCTAAAGTACCCTAAGAAGTGCCGAGGCGATCCCAATCTTGGACTATCCTACGGAATGGATTCTAAGCAACCACAAGTAACTCGCTCAATGACAATGACTCGTTTGCGTATATCACTGGAGAAAGATCTGTTGTGCGCAGTCACCTGAGAGTGGGAGGTGGCCCGACCACGTGCGACCCTGAGAAACTAAATAGGATCCGCGGGACAGAGCCTCCCCGCTCTGTAAGGTTGAGACAAGTCTATTAAAGTAGTCCCGGCTGGTTAGGAAACTCACCTCATGGATGGATTTGTTGTCTCCCAGCATTCGAGGGCAGGTACAATCGGCGACGATGCAAGGAAGAAACCGACCTATCAGTATGTTGTGTTTACTCTTCGCATGTCACTACATACCCATCTCTGTGTGGTACGTTCACTCTCTACTTAGGGTTTTGCCCACAGAGGGCGGCCTTTCAGCTTTAACCAATATAAATTAGCAATTACTTTGAAGAGCGTACCTTGCATACCGGGACGGTTTACCACCTGACGCACTCATGCACCAGAATGGGCCTATCTAATTAGAGGAAGCGTGATTGCAAACGATGACGTCTTAATCTGCATTTGATTCCATGCAAGCGAACTTGGCAATCATCCTGTTATTGTTCGAGTTCCCGGGGTAGTATGTCCCTGCTGTAAGTTATGGACTCAACTCACGGTGCCCTTGAATCGCTTAATGGTGTAGTGGAGCCTAGCGGCAAACGACGTCAATCCATTTTTCTTACGAAGTACGCACAAACTGACACAGAAGTTTGACTCGGATAAGGAAGATGGGGTGATTCGCCCGCCAGTGTCTTCTCATATATATCGAGGGGGTCCACATATCGAAGTATGTACCAATGTATGGAACGATAGCTCACGCCATAACTTGTGTCAGGCCACACACTTCGCTACCAAACGAGTATGATATCGTCAAGTGTTGAGCAGTGGTCACCAATGGACTTTTTCGATAAACAACTACGGGACCGATTGCGCGCCCTTCTTCCAATTTTGTCGCTAATATTGGAGAAAGGGGAAGTCCTGACGTGATAAAGGTGGTCTTTCCAGTTCGCATGATTAGGTCTCAGGGACAGAGTCCTTTGTCGGACAGGCAAAGTTAACATGGGTTAGCGTATGAAAGGTCGAATCGTGACCTCACGTCTGTAGTTGTACTGTGCCTGTAACCTCTAAGTTTCAGCTCGTTTGCCCGGGATGTCCCCCGACACTCACCTCATCAAGGGATCCCGAGTGGGCGTTCACTTGACTTTTGAAGCTATCAACTTAACATCGATCGTTTTCGTGATCAAAGTGCCACAGAATCCTTGCACTTGGAACATGCCGGACGATGCCCGCGGTTCGCCTACAAAGACTAATCCAAAAAGGCCTTCAAACCCTCAGTATAGGTTTTATATGGGGCGTTGTAGTCCAGTATGTCCCCGGATTGGACTACTGTCTCCTATAACGGTATTGTCGCTGTAATTCTTGATTAGAGAGTTTTTCAAACGTACGGTGAATATATGTCGGGTGCCTAGCGACACCACGGTTAGAGGCCAATGGATAAATACTGCTTTTGGCGTTAATTTAGGTCGTGCTTCAACAGAGACGCGGCAGCGCCACTCAGAGGAAAATGCTGTTTGATGGAACGACCCGATTGTCAGGCTTCAACCCCGCGCCACTATTAAAGGAAAGTAGCTGTGACATTCACATCTGGAGAAAAGTCATATGATACTCCCTCGCTAAGCCACGAAAGTTGCCTTATGGACCACATAACAAGATCGATAACTTTTCCACTATTCCCCATCTACACTGTTTGAACGGTAGGTTGAGTTCAAGATTTCGTGAGGGATCCTGTGTTGGGAGTCGGTTCTTATTAGTTCTTATAGGAACGTAGGCGACGTTTCCCGTAGGAAGATTAACACCAGCGGGTCACCTTGTATTTCAACCATCATCAAGCAAGGATGCTGTAGTGCTTCTTAGGTGCCAGTAGATCCGGGCGCGTCCTCTGAACACAATGACGTCAGGTACCCGGACGTCCACTAACCCTGCCCTAACCCTAAGTTTCCAAGCCGCGGCCGAACATCTTTTGGCTCATGGGTTTCTTTGGCGATCTATGGGATACACCCCCCAAAGAAACAAGCATTGTACCTGTCGAGCAAATACATAGGGGCACTGGAGACTCGTAATCCGACGCAAGGTACAAGAACTTTTGTTTAGCGATAAGCGACCTTGGGCCTCAGATCCACATATGCGATGATTTTTCGTGGTGTCTCCGAAAAGGTTCCATCAGGTTAGTTTGTGACCGAGGAGTTGTGTAACCACAACAGAATTCAGAGCCGTAGACGGTTAACGTTCAGGCGTGAAGTAACGATAGACCGCTTCATTCGCAGCGCACCACCTGTGTCCAACCTAAACACGTTGAATATAGAACTTGTGGTTTCAATGTATCATGAAGAGCTTCCTCCTGGTCTTCTAGCCGATTTTAGATGGATGATTCGCCGTAGCACTGGTACACGGCCCACAGCCACCTGCTGGGACGCCGCCTGAGATGTGCATCTTCAGGCTCAATAGAGCTTTGCGGTCTAATGTCTATAACTGTCATAGCAAACCACCTGTCCTTCACACCCTTTTTCACCATGAATGGCGAAAACGCGGTTTTCCTTGGGACCTGGACGAGGCATAGCTATCAGAGCCCTAAACCGCCTTCGGAAGTTTGAGGACTCTTTTATGCCGACTCGTGTGTGGTGTGGCGTTGTTCATACGCCGGGTCGAACATCTGGACCTTACGGTAAAGGTACGTGTTAGGTTTCTTCCAGGCAAATCGACGTAGGCCAGACCCAGCCAGATTCGGGGTCTTTTCACAGCGTTTGCACCACTTCCCGCGGTTACGTCAGATGTTTATGTGTGTAAGTTGCGCATATACGCTCGGATTACGAACCGAGCTAAAGCAAGCAGAAGAGCCGGCTGAGTGAAGAAGAACTCAATATAGCGAGCTAAACGACGGCGACTGTTATGCCGTCTCGAAAGATGGTGCGAGGATACTCCACTCCCCCAAGTGGAGGCGGCGAATTTCTTCTCGCTGTAAGACGAAGGTCTCCATCATGAGCTAACGCCATTCAAGCGCCTCTGCCGTTAAATCGGCTGAAAAACGCTCTTTCGTGCCGCATATTGGTGAGCTACACGATGCCGTGTAGGAATACGGGTATTACCGAGAGACCTGGTACGTCGAAAACCAATGACTCCCGAACTTCGCGCACTAATAAGCCATCCTCTTCAGCGCGTGTATGCGGCAAACACGCCTTGGCGATATTCTACACGGAATGTCTAAGCTTACCCTTCCGATTTTACCTAAGGGATTTCTGGCCCTTGCTAAGTGTATGGAGCCAATCGTGGCCTTAATGACCAGTGTCACCCGGAGTGTTCTTGACTTACGGCGGGTAAAGCTACACAGTAACCTAAATGCAATTGCTCAATTGTCGTGGCCGGCCTGTGATACCAGCCTGGAACCGGCGATCGCTCGCGGTTTGCAGTATGACTTCCATCGGACTGGTCAAGAACCCACCGTCCGCTATCCAAAACAGCTGGGGGATACTAGGGGCGGATTCGCTGCTGTGGCAATTGTCGGTGTTTGATTATTTGATAAACGATTTCCCCCGTTCAAATATACGTGGTGTATTCTAGAACTACGCGGAAGACACTAAGTGAATATAGTTGCTGATCGCTGGATATGTGTGGATAGCGACCGTAGACTAAATCATTGAGACATGGGGAGAATAACCCCCTACCTCTATTCCGTGCGTTTTCTATCCAACTTGGTTTGCTATTACCCTCCTAAGGGGGCTAATCTAGGGCCGAGCAAATAAGGGGAGGCATGGGCACGTATTAGCACACCAACCTTAAGCGCCTGCTTCGCCCGGGTTATTGGAATCTACCGCTCGATGTGCCCGCGCTTATGGTCAAGTCACCGGTGATTGACCGGTAACCTTACCAGTGTATGACGCTCCAACCATCATCGATCTCATGTCCCTGTGACGGTACTCTAGATGGTATACTTTTACATTTCTACCTGGGGCTCTAACTGTGCATTCGATGCTCGGGGTCAAGATGAAATATAGTGTCACCGACATGATAGGGCCCCAGTTGCATACTACTTGTCATCCAGTCAGTGCAACCTGCAGCGCATACAGGAGATGGGTCAATAATGGCTTGTCATTTCTTTACTTTTAGATGGCGATGATCCACCATGGTACGAGGTGCCACTTGGACTGCTGCATCGAGGGCTAGGCCCGGGAGCTCCCCCGCTGCGGTTGCGGCGAGCGTTGTATGCAACACCTTTAGTTAACTACAAACCGGCACCTGCGAGCCATTGGAGAAATTCAGCCAGGCGCATTACAACAAGGAACCAAAACATGAACCCAGCCGCAGGGTATCAGCGCATACAGGAACTGCTTAACGGCCCCATTTCACTGAAGGACCCGAGCATACAGCGAATCCGGATGACTGAGGTCTAGTATACTCTGCCCGCTGGTGTTACGTCGCCAGTGTGCGTTGTTGTGAAGCTTACATACCTCTTGACCACAGTCACGGTGCAATTACCGTTAACATAATGTTCCCTCAATGCATGTCTGTGCGTCCCGGACGTAATAAACAGGTGGAAGCAGTCTGACAGCCCGGACTTATGCTGAAAGAGGTGTGGTGCGTAAATCCCCCCGCAATTCCGCTACATTGCTGGATTATCCCAAGGTCACCAGATAGCAATCGTTTCGAGTTAGTGGTACTGCCGTTTTTGTAATCCGATTGGAGCAGAGGGCTAAAGAATATGAGTAGAAATTGTTAGCACATCTTCGACTTACATTAGCAGATGTAGGGCCAATCAACCCCTTTCGCCAGGTAAAGGTTCTACCGGGTCGATCGCCCGCGGAGGGGACCGCTGATTACCACATGGGATCAAGACGAGAAGCTCGTTACATTAATTCCAAGACTTTCAATTCATCTCGCGAGCACATATTAATGGCACACTTGTGGCGCTTCCCGCGTTTTCTGGGCAAGTGGTCCACACGAATGCTGAGTCGGCAAAGAAATAGCAGACAAGCGGGGTATCGCTACTACTGCACTGAAGAACATGTTTCTATGGTAGGCCGCCTGCCCCAGGTGTGCACCCATACCAGTATAGGCGAGCTAAGAAATTTCTTTAAAATGCGCTATCTCAAGGTATCCTCCTGTACGGCTGCATTGAGCTCGTCTAACTGTTCGTGGCACGAGTCCCTCGTCAATACATCATCTTTGAGTGCCGCCCCCATGGTCTCAGCTGAGGCGGCTTAGTCGTCATTCCGGTGGACACTTACCCCCCAGTGCCTTGGCTACAGGGCTGCAGCACACAGAGGAATTCTACAAACTACCAAGACGGGTTCTATCATATGGGCTCGAGCATGTATAATCGATCCGGGCAAGTCACTGTCTTAAGGTGCAATACATCACCGGACCATAGGCCAATTGCATTGAATGCGCACTGACCCGAGCAGACTCGACACCACACCAATCTGGGGGCGGCCAATGCTGACATGGAGCAACCGACCGGTGATCTCGACGCATGTCTGCGGAGCCCTTGACCGCAAGTGGAACCGACCTTTCCTTATCTGTAGAACCAGGACATTCTCCTGTCCGCGGGGAGGCATGTAGCGTGGTGCACTCTCTTGCTCTGCGTGAAGCTACGAGTGTTGAAGCCTAGTTACATTTTTCGATAGGCGCGAGGGCATTCCTAGCTAGGTAGTGCGAGCCTTGAGCGACGCCCATGACTGCGCATGCTCCTGGCTTATAAACGGACTTGGTTGAAGTGCAAATGAGTTTAAGGTATGGAGACTATCCCTAGCACGCCTATCAACATGACCACGAGGCGTGTCGTTAATGGGGCGGGCAGCCCCAGTCAATCCAGGGAGGACATAGTTCTGAGCACTTTAAAACCTAGCTCGTTATTCTCGGCACGGCGTTCCGAGGCTTCGCGAGTACGTCAGGCGGTACAGTGTCCACAGGTAGGTTAACCCTTTACGAGATGACCAGGATACTGATATTAGTGAGGCTGATTTATTTCTTCGGTAGTCGGTCTTTAGGGTGGCCGCCTAACGTCAGCCGGATTCTACGTCACATATGCCAAATTGAGTTCAACGTCCGAAACGGTAGACATACCTGGTCCTATCCGCTTACTCTAATCGAGTTAGACGGCAGGATAAGATGAGTGTATGTAAAAGAGCGCTGTCTACGAATCAAGGGAACCGAGAAGTCTACGCCGCCTGAGCATACGGTTCAGGATGAGGCGTTTGAAGAAGCACATAAAACACGTACGAGACTCAGATCTGCTGTTGCCTGCCTATTACTATTATCATTTGCACATTCGTCAGTGACTCGCTCGTCATTATGAGTTACCCTCAGGGAACTAGGTGGCACCTCAAGCTACTTGCTAGGTAGATAACGGAAGGACGAGCCAAGTATTCACCGACACCAGAGTATCACAAGACCTAAGGCCGCCGTTTTTTATGTTTCACAGCCGTGTTGCCCGTATCATGAGGTCCGGTAGCAGAACTATTGTGCTTAGATAAGTAACACCCGAGGCCTCCACTAGAGCCGATGATGAAGGATGCACGCCGGCCGTTCTGTCTAAGACTAATCTTTAGCAGAGACCGTGCCTAGAAACCATCGCGGCACATGATATACGAAGTATGCAGATGATACTTGGGTCTGTGGCGTTACTAGTGGGCAAGTTAGAAGCATGCGGACTAGAGATGTGCAGCTCCCAACGGATTCACTAAGCTGGAACATTAGGTCAAGGCAAGGTTCTCTGTTGACTCTTTCACACACGGTGCTGGCTCATTTACCAGGTTCTCGTTTGAGGAATCGATTCAAATGTATGACTCTCGGTTGAAGGATCCATATTTACGTCCGGCAACCCTAGGGTCGCCGGGGTAACGTCAGCTGGCCCGAGTGACTACTGCTTAACTATCAATGTACTCACTTGAGATCCTGAAAGGTTAACCATCTGGTGCACCCAAGCTCAATAGAATCATTAGGTAGCGCTCCCTAATGCGAATCAGGAGGCAATCTGACGATTGTGCATACTAGCGAAGATGCTACCATCATAATTAACCGTGGCATGTTGGCGGGGTCCACTCTAAACGCCAGCTGAGGATACGTGAGTCACTAGCTCAATCGCTTCCATCGTTAGAAACATCCGCCTCCGACGTGTGCATGTTACCAAGGCATAGAGTTTGACTAGTGCTAGGACGCTCTTTCCAGTAAATGAATGCATCCCACAGAACAATATGCGATGGTACGCGTAAAGTAACGTAGACAACCCAACTAATTTATTGCCACCAATCACCAGGCGGAAGCCTACTCGTGGTTCTGAATATAATACCCTTACTCCTCTTTAACCTGACCGAGAATCCCTCAACACACACTCTGTGCGAATCGCGATCTATGAAACGCGCGTCGGATCCTAGTCGGCTAGATAACGGAGACTCTGGTTATCATGCTTCGGAGGCATAACTTCTAGTCCTACGATCCGGCACCGACATCTTTCCTGTGCAAGAGGATGGTAACGGCTTCCGTTGAGCTAGAAGTTTTTGATATACCTCTGGAGACCTAGCTTGATGTCGAGTTGGCTCCGCCAAACTAAATGTATGAGACTACGTCTTGACAAGATCTTTAGAGATGTCTTTTAACGTCTTGTCGTAGTTGGTCATCCACGCGAACCTTCATAGTCATGAACGACATACAGACATCGGATACATGTTGAGAAACCCGGGTCAGGAATTATCCTTACTCGTGCGCCGTCCTCGGAATTAGGCGCCTGGGTGTGGTACAGACTGACTAAGTGGGCAACTTTTCCTGGTCGCGAAGTTCCGGGTGGCACAATATCAACGACCTGGGCTCTATACTATTCTAATCCCGAATCCGGGCCGTTGCACTCTGTAGGGAAAGCCGCGAGCCGGTAACCACACTTGTGTTTTTTTGGCAATCCTTCTTCCAGGAGATTTACCCCGTATCGAGAGCTGTTTCAGGTCCGTCGGTGGGCACGTCCATAGCGGCCTTCAAGTCATTGTTACCAACAGCCGAGACTATGACAGCGGACTGTAAGCTGGGAAAACTTCTAAGACCCGCCAATTCTACCATGGAGCGACGGGCCTTATCATGACGGAGACCCTCTTTCTCGTCTCTGGGAGATATGTTAGTATTGACTAATGTTAGAAGATTCGTCGATAGGTCCTTCCACAAGCGAGCAAATTACCTTGCAGCGCGTTTCGGTCCACATGGTGAAACGCATTCATCACCACACGGACACGGATGGTGTTGAGCTAACCCAGGATTCTACATAATGGCCTACGCCTCACAACAGAAAGGCGTACATACGCAACATCCGTCCAAACACCTGAGATCCAACGATTATTCATCCATGTCGTTGCTCGGTTCAGGGGCAGCGACAATACGTTGGCCGTCTCTGAACGCCGGAGGTTATAGACATGACAACGGCACCGGCAATCTCAACAAGTCGCCTTAGCGTGCCGGGAAATCTGCGAGTGCCGATGAAGAAGTCCAAGGACCCGTTACTTCGTGACCACTAGTAGCTAATCGTTATATGCTCTGCAGAATGAGGGGGCGTCCGCTCAACGCGCGTCTGGCAGGAAAGCCGATGAACGGCATTCTTCGTGGTCATGCCCACTTACTCATCGCGAGGTTGAGGGAGGTTAGGTCGTGTGTCGTAATGAATTTGGCGCTTTTGAGCGTACAGGAGCAGTACTCGATGTTATTTACGTTAAATTGGTGTTAGCCGAAAAGTTCCTTGCGCATGGAGCCCGTAATGTATATGTATAGCCTCGACGCAGCGTCCATTCCCTGATGACCAGGGCCCCGCCGAAGGACTAGGGCCGCATGTCCGGAAAAGTTCTCAACGGTTGTCAGGATATCGACCAGTTTCCTGTTGATCCCCGTTTTACCAAGGACTTTTGGCTCCTGGATTTGAGCACCGTAAGCAAGTCCCAAACGATCTATTACAAATAGGTAACCCAGACGTATACCGGTGCCATAGTTAACAAGGATGGCCCCGGGGCTGACACGTTTGCAAGGCTCGTAGTGGGCTGTGTAGGCCGCTTCTGTCACGATCAGCGCGCATGGGCATTGGCAGCAGGAATACTTACTCGGTTGCAAATGCATATGTATAACCTATGCCACGTGGCCCTCCCCGATGCCGAGTCACTCAAATAACACTGAAAACCGGGCTTAGGTGCACACTCCCAGTTGCTTCGCCCGGCGCCGTGCGGGAATTATGAGCACTTGGGAGTTGAACCGTTCATGTGGTCACGCACCGATTTTGAAGGAGGGTTGAAACTCGCATCGCGATTCTTATGCTGGTATCTTGAAAATTCGGGGTCGAGGTGAGACGCCAGCCTATCACCTGCGGGGCGCCCGGCGACTTGTAGCTAGGGAACGAAGTAATCGGATCGTCCTTCTGAAAAAATCGCGATTGCCAAGTGCACTTTCTCATACATTGATACCGGCCCCCGTCCAACTTCGCCTACCGGTGACGGACGTATCTATCCAAATTAGGTGAGCGAATCGGGCCAGATTGTAATGGCGTCGAATGCCCTACGCGTAAGTAGTTACTCGGTTAGTTACGGGAGCATCAAGGCTGCCTAGGTTGGAAAAACACTCCGAGGGACATTGAGTGGGCAGTCTCTAGGCCATATGGCACCACATATAATGAACTTCAGAATAGTAGCTGTTCGAATAAGAGAGGACTAGGGCTTGTTTGTTCCCAAAAGGAAAGCCTTAGCCTTCGAAATATTTAAGCAGGTGGCCCGCGAGTACATGATTGAATCAGTCGGTAATGGCTCAGGGGAGGGGCTTCACTCTATGTACAGGTAAATGACTAACGCAGGAGGGCCGTTATTGGTTGTTTACAGCATACCGCCTATGACCCTTGTCGGGCATAGAACGATAAATTGGCAAGAGGCCACAAAGCAAGCAACGCCGTCGGCATCAAAGACTAAGTGGCGCATCGACACATAAGAATTACGCATGAAGAGTCGGGTAATAATCTCCGCGGGGGTATGAACATGGATCCGATCTTGTTTAGAATAGACCGATTTCTACCGTGACAGCCCCTTCCCCAGCTACCTCACCCTGCCCTTTTCACATGGCTGGCTCAAGAAAGTGCGATCGTGTAGGTAACCTTTTTGAGACCATAGAGACAGCGGACTTACTTCGGATGATAAAGGAACAAACCCGTTCATCTTAGATGTGATACCCACCGCATAAAAACTACTTGCGAGCAAAGATTCGCCTTGATAACCGAGTACGAGGCCCATACCCTGACCTTTAGCGGAGCTAGTCCAGGTTCTACGCGGAGCACGCATCCATGATTGGGCTCGAATGCATACATAGTAGTGAAAAGGCCCGGACTGATAACAGATCAAGTTGGGCGCGAACACTTCAACATATTAAACCCTGATCCCTGACGATCTGTACGTGTGAAACTAATATGTGGACAGCCAGGCAAGGGGACCATGACCAGCATAGTGTTCTAACTGTTCGAACCGCCGTTGCCGGCCGATCGGAGTTTAGTAATTTTAGGTAACGTCAGAGAAACGTAGGGAAAGACGTGGCTCTTACCAATAAATGCCCCAGGCACTACCCCAGTATTGAAGTATCAAATCCATAACATGAGGATGGCACGTGCGCACCTTTCCTTATAATTGCTCTCCATCCCTATATACTCTTGTTGTCCCGACATTGAGTGACCTCACTAGTTGCACTTGGCAGCGTGGCTAGCTGAATTCGGAACAGCCAGGCGGGCGAATTCTACGGGGGGAATTCACATAGTCGCCAGACATCTGAATACTGCAGGCGGGAAACCATGGAATAACCTTAGGTCGACCCGTATAGATTGCCTGCGGTTCTCCTGATGACGGAGCTACGCTCAACACCTATAAGCTCACTTGACCATTTACGTAAAGAAACATCAGTACTGTGGAAATCGCGACCTAGCAGATAGTTATTTCGGAAAAGTAGTCACAGCTACTTTCTGAAATAGGCCCTGCGGCCCCTTAGTGTAAGTCTATCCGGGTCTCGGGGCGGCCATTCAGGGTGCTATTTTTTTGGGCATTCCACTCTGGTGACATACGGTTAGAGTTTCACAATACCGTCGACTGCGTGCCCCGCGCCCATAAGCCCGACCGGCTCGTCCAGCTATTTATTCCTTATGCTCTGCTAATGCTGAGGATCGCCATGGGGGCGCGCATGGATGCTCCTGCCTTATTTCTCCTTTGCAAGAAAACCCGCACGCGCGTGGGGAGTGTAAGCCCATGCGTTCGAACGCTAATCGTAGGGAATATGGAGGGCGCGCGTGTACTCGGCAAGTGGAAGTTAGGATCTGAGCAAATCTTATGCTAAAACAGGCGTCGTACAAAAACCTGCCCACATGTCTTGTCAGGTAAACACCTAAACGGATGACGTAAGATTCTTCGTTGGATAAGGGGATTCATCCGTTGGGTGGAGGAAGTCCAAAGTAACTGCATCGGGCACCGTTGAACGAACTGCGCCTGGTTGTTACTCATCTATTTAACTAGCACGTAGTCGAGATTGTTCCCGGCGTGCACTCTGGATGGCTCAGCGCACTTCCACGTTGAGTCGGTCCATGCTAGTGAAATTAAACAACCTCGTCGGGCCCACCCGCCAAAGTAAGCGCGCTCTCCATTAACTTACTTGACTCGTTAGACGAGCGAGAGTCAAATCATTTTCAATATACCGCGCTCGGTCAGTTGATCATGGCCCGTCTAACCTGCCCATACAGCGATCGCGATTGCTGTGATTCTCGAATAGGCCGGTTGGCATTACAGTCCTGTTGGGTGCCTGGAAGATCACATAAAATCGATAAGAACCTCTGATGGGGGGCTCATCGGCAGGGCCTCTCCTCATAACCCAAGTCTCCACGACTCCTAGATACCCTGTCTACTCTGGATGAAATCAGGGCGGTGGCAGTCCGTCTCCGCACATAGGTTCCGGAACGACCCCAAATGTCGACCGGTATCGGCGGAAGCGAACTCACGGACTATCACTTTGTAAGATGTGATAGGGTGCTGTGCTTTAGTGTCGGCACCTAAACTCGTCATTTCATCTCAATATATCTGCTTTCTTCCTAAAACCTGGGAACCAAAACGAACTGTTCTGCCGGCTATATATCTTTGCAACCCCACAGCTAGAATTAGTGAGCCGCAGTGTGCATCCCGATAAGGGAAGCCTAAAACTTCGGCCACAAGATCCATAAGGGTGGTCTGGCTACGTGAGTTATTGCACCTGTGGCCTTCGGTGGCGACCGCATAGTTTGTTAAGAAAGCTCACCGGTTTCAGGGCTTTCCAGTCGTACTTTGACACAGAGCCGAGGTGGGTTTGGTTACACTTCATAACCTCAGTTCGGCGAACCTACGAGCTCGTGACTCGTGGAGGGACTATCTTTTCCAATCATCGCAACTGGGACATGTTTGATGGTTCAAACGACTCCGTCCCATTAGTACGACGAGTTTACACACCCGCTTCGAATATGGGAAATGACGTATTGGCACGGGGGTACAGGGATTCATGACGCGGACTGTTATCAGTAGCCGGTATTCTAAGCGGTATAACAGGCGATTTGTTGACGCGTTCATGCCATCTATAATAAGCTTGTGCAGTCATGCGCCTTGCACAGCAGACACGATTCCACCTCGACGCGGACTCAGAAGCCCAGGGCAGCTCATCCAATGATCGCGCTGACCAACCTAGAATGGCTCGTTGTAAACAGGAATCGGAGAGCCACTATATGTGACATACGACCGTACGGACGCTTTGCTGACTCGAATTCAAGCGTAAAAAAATCGATACCAAACCACTTGGATAATGCGAATCACACAATGGTATAACACCGGTACTAAACCCTCGGGCTCAGAACTTTCCCGTGCCCGGAGATGGTAAGAACCGAGTGGCCTCATTGGATTTTCAGCTCTAATATCTATAAAATGTGCTGTACGCCCAATTGCCAATTGCGATACACACACACTTAAGTTCGCATAGCGTAGGTGGGACAGCGTAGGAAGCTACAGGGTGGAGTTTACGGCACTCCTGCCTCCCGTGCGCTCTCAGGCCGTCGGATCTCGTCAGGTCGGGTACGCCTCTGGCGCCAAACCTTGCGCCTCACATTTTCCATCACTGTGAGCCCAAACTGTTGGTTGACAAGCCCTTTGTATCGGATCGAAAATGAGGAGAACTTCACGGTAGTCAACAGGTTTCGCCGAAAGGTAAAGATCTACTCACGCTTGATTCAGGGATCATCTCCGCCTCATCGCCGGTCGGAGGTTATCTTATTTTTTATTATATATTACGTTTCCAGTACCTCTTGTTAGCGGGAAAAGAATCATCCGTCGTTGGACTTGAAGCACTCTAAGGTAATAAACATCTCAAACCCTCTGATGACACAGAATGCTCATTGTACTC
		</sequence>
    <sequence><taxon idref="Location_4_3_1|35.26284656149565"/>
			AGAGTCATGGTTCCCTACAGGTAAGAGCCAGGTTATTTCTGAGCCGTTCCGTCACTAGACTGCTGTTAGCGGCTAAACCAAAATTGCTAGCAACGTACATGAAGATTGACCCTTGACCATAAACGTAAGGGTAGCGAGTTGGGCTAAGAGCTGCCTTATACTCCTGGTAGAGTGGTTCCAATCACTTGGAATAGCAGGGACAAAGTGTGTTACCTGTCACACTTGTCAATAGGTGGCGACGGATTATACAGTGGGTAGTTAGATGCTGGGGGCTCGCAAAGGGGGGCCTGAGATCCGGCCGTCGTCCGACACGGTGACGGTTCGGGACGACTGGAGATGAGCATATCTGAATGCTATCCTCTGTCTTTTTGGATGGGCTACTACACTGGGAACGACCACTATACCCTAAGGCTGGCACAACCACGGACGAACAGGGAGAACGCGCGGCAGCAGAAGGCTGTAACGCGTTCTAGTCTAAAGTACCCTAAGAAGTGCCGAGGCGATCCCAATCTTAGACTATCCTACGGAATGGATTCTAAGCAACCACAAGTAACTCGCTCAATGACAATGACTCGTTTGCGTATATCACTGGAGAAAGATCTGTTGTGCGCAGTCACCTGAGAGTGGGAGGTGGCCCGACCACATGCGACCCTGAGAAACTAAATAGGATCCGCAGGACAGTGCCTCCCCGCTCTGTAAGGTTGAGACAAGTCTATTAAAGTAGTCCCGGCTGGTTAGGAAATTCACCTCATGGATGGATTTGTTGTCTCCCAGCATTCGAGGGCAGGTACAATCGGCGACGATGCAAGGAAGAAACCGACCTATCAGTATGTTGTGTTTACTCTTCGCATGTCACTACATACCCATCTCTGTGTGGTACGTTCACTCTCTACTTAGGGTTTTGCCCACAGAGGGCGGCCTTTCAGCTTTAACCAATATAAATTAGCAATTACTTTGAAGAGCGTACCTTGCATACCGGGACGGTTTACCACCTGACGCACTCATGCACCAGAATGGGCCTATCTAATTAGAGGAAGCGTGATTGCAAACGATGAGGTCTTAATCTGCATTTGATTCCATGCAAGCGAACTTGGCAATCATCCTGTTATTGTTCGAGTTCCCGGGGTATTATCTCCCTGCTGTAAGTTATGGACTCAACTCACGGTGCCCTTGAATCGCTTAATGGTGTAGTGGAGCCTAGCGGCAAACGACGTCAATCCATTTTTCTTACGAAGTACGCACAAACTGACACAGAAGTTTGACTCGGATAAGGAAGATGGGGTGATTCGCCCGCAAGTGTCTTCTCATATATATCGAGGGGGTCCACATATCGAAGTATGTACCAATGTATGGAACGATAGCTCACGCCATAACTTGTATCAGGCCACACACTTCGCTACCAAACGAGTATGATATCGTCAAGTGTTGAGCAGTGGTCACCAATGGATTTTTTCGATAAATAACTACGGGACCGATTGCGCGCCCTTCTTCCAGTTTTGTCGCTAATATTGGAGAAAGGGGAAGTCCTGACGTGATAAAGGTGGTCTTTCCAGCTCGCATGATTAGGTTTCAGGGACAGAGTCCTTTGTCGGACAGGCAAAGTTAACATGGGTTAGCGTATGAGAGGTCGACTCGTGACCTCACGTCTGTAGTTGTACTGTGCCTGTAACCTCTAAGTTTCAGCTCGTTTGCCCGGGATGTCCCCCGACACTCACCTCATCAAGGGATCCCGAGTGGGCGTTCACTTGACTTTTGAAGCTATCAACTTAACATCGATCGTTTTCGTGATCAAAGTGCCACAGAATCCTTGCACTTGGAAAATGCCGGACGATGCCCGCGGTTCGCCTACAAAGACTAATCCAAAAAGGCCTTCAAACCCTCAGTATAGGTTTTATATGGGGCGTTGTAGTCCAGTATGTCCCCGGATTGGACTACTGTCTCCTATAACGGTATTGTCGCTGTAATTCTTGATTAGAGAGTTTTTCAAACGAACGGTGAATATATGTCGGGTGCCTAGCGACACCACGGTTAGAGGCCAATGGATAAATACTGCTTTTGGCGTTAATTCAGGTCGTGCTTCAACAGAGACGCGGCAGCGCCACTCAGAGGAAAATGCTGTTTGATGGAACGACCCGATTGTCAGGCTTCAACCCCGCGCCACTATTAAAGGAAAGTAGCTGTGACATTCACATCTGGAGAAAAGTCATATGATACTCCCTCGCTAAGCCACGAAAGTTCCCTTATGGACCACATAACAAGATCGATAACTTTTCCACTATTCCCCATCTACACTGTTTGAACGGTAGGTTGAGTTCAAGATTTCGTGAGGGATCCTGTGTTGGGAGTCGGTTCTTATTAGTTCTTATAGTAACGCAGGCGACGTTCCCCGTAGGAAGATTAACACCAGCGGGTCACCTTGTATTTCAACCATCATCAAGCAAGGATGCTGTAGTGCTTCTTAGGTGCCAGTAGATCCGGGCGCGTCCTCTGAACACAATGACGTCAGGTACCCGGACGTCCACTAACCCTGCCCTAACCCTAAGTTTCCAAGCCGCGGCCGAACATCTTTTGGCTCATGGGTTTCTTTGGCGATCTTTGGGATACACCCCCCAAAGAAACAAGCATTGTACCTGTCGAGCAAATACATAGGAGCACTGGAGACTCGTAATCTGACGCAAGGTACAAGAACTTTTGTTTAGCGATAAGCGACCTTGGGCCTCAGATCCACATATGCGATGATTTTTCGTGGTGTCTCCGAAAAGGTTCCATCAGGTTAGTTTGTGACCGAGGAGTTGTGTAACCACAACAGAATTCAGAGCCGTAGACGGTTAACGTTCAGGCGTGAAGTAACGATAGACCGCTTAATTCGCAGCGCACCACCTGTGTCCAACCTAAACACGTTAAAGATAGAACTTGTGGTTTCAATGTATCATGAAGAGCTTCCTCCTGGTCTTCTAGCCGATTTTAGATGGATGATTCGCCGTAGCGCTGGTACACGGCCCACAGCCACCTGCTGGGACGCCGCCTGAGATGTGCATCTTCAGGCTCAATAGAGCTTTGCGGTCTAATGTCTATAACTGTCATAGCAAACCACCTGTCCTTCACACCCTTTTTCACCATGAATGGCGAAAACGCGGTTTTCCTTGGGACCTGGACGAGGCATAGCTATCAGAGCCCTAAACTGCCTTCGGAAGTTCGAGGACTCTTTTATGCCGACTCGTGTGTGGTGTGGCGTTGTTCATACGCCGGGTCGAACATCTGGACCTTACGGTAAAGGTACGTGTTAGGTTTCTTCCAGGCAAATCGACGTAGGCCAGACCCAGCCAGATTCGGGGTCTTTTCACAGCGTTTGCACCACTTCCCGCGGTTACGTCAGATGTTTATGTGTGTAAGTTGCGCATATACGCTCGGATTACGAACCGAGCTAAAGCAAGCACAAGAGCCGGCTGAGTGAAGAAGAACTCAATATAGCGAGCTAAACGACGGCGACTGTTATGCCGTCTCGAAAGATGGTGCGAGGATACTCCACTCCCCCAAGTGGAGGCGGCGAATTTCTTCTCGCTGTAAGACGAAGGTCTCCATCATTAGCTAACGCCATTCAAGCGCCTCTGCCGCTAAATCGGCTGAAAAACGATCTTTCGTGCCGCATATTGGTGAGCTACACGATGCCGCGTAGGAATACGGGTATTACCGAGAGACCTGGTACGTCGAAAACCAATGACTCCCGAACTTCGCGCACTAATAAGCCATCCTCTTCAGCGCGTGTATGCGGCAAACACGCCTTGGCGATATTCTACACGGAATGTCTAAGCTTACCCTTCCGATTTTACCTAAGGGATTTCTGGCCCTTGCTAAGTGTATGGAGCCAATCGTGGCCTTAATGACCAGTGTCACCCGGAGTGTTCTTGACTTACGGCGGGTAAAGCTACACAGTAACCTAAATGCAATTGCTCGATTGTCGTGGCCGGCCTGTGATACCAGCCTGGAACCGGCGATCGCTCGCGGTTTGCAGTATGACTTCCATCGGACTGGTCAAGAACCCACCGTCCGCTATCCAAAACAGCTGGGGGATACTAGGGGCGGATTCGCTGCTGTGGCAATTGTCGGTGTTTGATTATTTGATAAACGATTTCCCCCGTTCAAATATACGTGGTGTATTCTAGAACTACGCGGAAGACACTAAGTGAATATAGTTGCTGATCGCTGGATATGTGTGGATAGCGACCCTAGACTAAATCATTGAGACATGGGGAGAATAACCTCCTACCTCTATTCCGTGCGTTTTCTATCCAACTTGGTTTGCTATTACCCTCCTAAGGGGGCTAATCTAGGGCCCAGCAAATAAGGGGAGGCATGGGCACGTATTAGCACACCACCCTTAAGCGCCTGCTTCGCCCGGGTTATTGGCATCTACCGCTCGATGTGCCCGCGCTTATAGTCAAGTCACCGGTGATTGACCGGTAACCTTACCAGTGTATGACGCTCCAACCATCATCGATCTCATGTCCCTGTGACGGTACTCTAGATGGTATACTTTTACATTTCTACCTGGGGCTCTAACTGTGCATTCGATGCTCGGGGTCAAGATGGAATATAGTGTCACCGACATGATAGGGCCCCAGTTGCATACTACTTGTCATACAGTCAGTGCAACCTGCAGTGCATACAGGAGATGGGTCAATAATGGCTTGTCATTTCTTTACGTTTAGATGGCGATGATCCACCATGGTACGAGGTGCCACTTGGACTGCTGCATCGAGGGCTAGGCCCGGGTGCTCCCCCGCTGCGGTTGCGGCGAGCGTTGTATGCAACACCTTTAGTTAACTACAAACCGGCACCTGCGAGCCATTGGAGAAATTCATCCAGGCGCAATACAACAAGGAACCAAAACATGAACCCAGCCGCAGGGTATCAGCGCATACAGGAACTGCTTAACGGCCCCATTTCACTGAAGGACCCGAGCATACAGCGAATCCGGATGACTGAGGTCTGGTATACTCTGCCCGCTGGTCTTACGTCGCCAGTGTGCGTTGTTGTGAAGCTTACATACCTCTTGACCACAGTCACGGTGCAATTACCGTTAACATAATGTTCCCTCAATGCATGTCTGTGCGTCCCGGACGTAATAAACAGGTGGAAGCAGTCTGACAGCCCGGACTTATGCTGAAAGAGGTGTCGTGCGTAAATCCCCCCGCAATTCCGCTACATTGCTGGATTATCCCAAGGTCACCAGATAGCAATCGTTTCGAGTTAGTGGTACTGCCGTTTGTGTAATCCGATTGGAGCAGAGGGCTAAAGAATATGAGTAGAAATTGTTAGCACATCTTCGACTTACATTAGCAGATGTAGGGCCAATCAACCCCTTTCGCCAGGTAAAGGTTCTACCGGGTCGATCGCCCGCGGGGGTGACCGCTGATTACCACATGGGATCAAGACGAGAAGCTCGTTACATTAATTCCAAGACTTTCAATTCATCTCGCGAGCACATATTAATGACACACTTGTGGCGCTTCCTGCGTTTTCTGGGCAAGTGGTCCACACGAATGCTGAGTCGGCAAAGAAATAGCAGACAAGCGGGGTATCGCTACTACTGCACTGAAGAACATGTTTCTATGGTAGGCCGCCTGCCCCAGGTGTGCACCCATACCAATATAGGCGAGCTAAGAAATTTCTTTAAAATGCGCTATCTCAAGGTATCCTCCTGTACGGCTGCATTGAGCTCGTCTAACTGTTCGCGGCACGAGTCCCTCGTCAATACATCATCTTTGAGTGCCGCCCCCATGCTCTCAGCTGAGGCGGCTTAGTCGTCATTCCGGTGGACACTTACCCCCCAGTGCCTTGGCTACAGGGCTGCAGCACACAGAGGAATTCTACAAACTACCAAGACGGGTTCTATCATATGGGCTCGAGCATGTATAATCGATCCGGGCAAGTCACTGTCTTAAGGTGCAATACATCACCGGACCATAGGCCAATTGCATTGAATGCGCACTGACCCGAGCAGACTCGACACCACACCAATCTGGGGGCGGCCAATGCTGACATGGAGCGACCGACCGGTGATCTTGACGCATGTCTGCGGAGCCCTTGACCGCAAGTGGAACCGACATTTCCTTATCTGTAGAACCAGGACATTCTCCTGTCCGCGGGGAGGCATGTAGCGTGGTGCACTCTCTTGCTCTGCGTGAAGCTACGAGTGTTGAAGCCTAGTTACATTTTTCGATAGGCGCGAGGGCATTCCTAGCTAGGTAGTGCGAGCCTTGAGCGACGCCCATGACTGCGCATGCTCCTGGCTTATAAACGGACTTGGTTGAAGTGCAAATGAGTTTAAGGTATGGAGACTATCCCTAGCACGCCTATCAACATGACCACGAGGCGTGTCGTTAATGGGGCGGGCAGCCCCAGTCAATCCAGGGAGGACATAGTTCTGAGCACTTTAAAACCTAGCTCGTTATTCTCGGCACTGCGTTCCGAGGCTTCGCGAGTACGTCAGGCGGTACAGTGTCCACAGGTAGGTTAACCCTTTACGAGATGACCAGGATACTGATATTAGTGAGGCTGATTTATTTCTTCGGTAGTAGGTCTTTAGGGTGCCCGCCTAACGTCAGCCGGATTCTACGTCACATATGCCAAATTGAGTTCAACGTCCGAAACGGTAGACATACCTGGTCCTATCCGCTTACTCTAATCGAGTTAGACGGCAGGATAAGATGAGTGTATGTAAAAGAGCGCTGTCTACGAATCAAGGTAACCGAGAAGTCTTCGCCGCCTGAGCATACGGTTCAGGATGAGGCGTTTGAAGAAGCACATAAAACACGTATGAGACTCAGATCTGCTGTTGCCTGCCTATTACTATTATCATTCGCACATTCGTCAGTGACTCGCTCGTCATTATGAGTTACCCTCAGGGAACTAGGTGGCACCTCAAACTACTTGCTAGGTAGATAACGGAAGGACGAGCCAAGTATTCACCGACACCAGAGTATCACAAGACCTAAGGCCGCCGTTTTTTATGTTTCACAGCCGTGTTGCCCCTATCATGAGGTCCGGTAGCAGAACTATTGTGCTTAGATAAGTAACACCCGAGGCCTCCACTAGAGCCGCTGATGAAGGATGCACGCCGGCCGTTCTGTCTAAGACTAATCTTTAGCAGAGACCGTGCCTAGAAACCATCGCGGCAGATGATATACGAAGTATGCAGATGATACTTGGGTCTGTGGCGTTACTAATGGGCAAGTTAGAAGCATGCGGCCTAGAGATGTGCAGCTCCCAACGGATTCACTAAGCTGGAACATTAGGTCAAGGCAAGGTTCTCTGTTGACTCTTTCACACACGGTGCTGGCTCATTTACCAGGTTCTCGTTTGAGGAATCGATTCAAATCTATGACTCTCGGTTGAAGGATCCATATTTACGTCCGGCAACCCTAGGGTCGCCGGGGTAACGTCAGCTGGCCCGAGTGACTACTGCTTAACTATCAATGTACTCACTTGAGATCCTGAAAGGTTAACCATCTGGTGCACCCAAGCTCAATAGAATCATTAGGTAGCGCTCCCTAATGCGAATCAGGAGGCAATCTGACGATTGTGCATACTAGCGAAGTTGCTACCATCATAATTAACCGTGGCATGTTGGCGGGGTCCACCCTAAACGCCAGCTGAGGATACGTGAGTCACTAGCTTAATCGCTTCCATCGTTAGAAACATCCGCCTCCGACGTGTGCATGTTACCAAGGCATGGAGTTTGACTAGTGCTAGGACGCTCTTTCCAGTAAATGAATGCATCCCACAGAACAATATGCGATGGTACGCGTAAAGTAACGTAGACAACCCAACTGATTTATTGCCACCAATCACCAGGCGGAAGCCTACTCGTGGTTCTGAATATAATACCCTTACTCCTCTTTAACCTGACCGAGAATCCCTCAACACACACTATGTGCGAATCGCGATCTATGAAACGCGCGTCGGATCCTAGTCGGCTAGATAACGGAGACTCTGGTTATCGTGCTTCGGAGGCATAACTTCTAGTCCTACGATACGGCACCGACATCTTTCCTGTGCAAGAGGATGGTAACGGCTTCCGTTGAGCTAGAAGTTTTTGATATACCTCTGGAGACCTAGCTTGATGTCGAGTTGGCTCCGCCAAACTAAATGTATAAGACTACGTCTTGACAAGATCTTTAGAGATGTCTTTTAACGTCTTGTCGTAGTTGGTCATCCACGCCAACCTTCATAGTCATGAACGACATACAGATATCGGATACATGTTGAGAAACCCGGGTCAGGAATTATCCTTACTCGTGCGCCGTCCTCGGAATTAGGCGCCTGGGTGTGGTACAGACTGACTTAGTGGGCAACTTTTCCTGGTCGCGAAGTTCCGGGTGGCATAATATCAACGACCTGGGCTCTATACTATTCTAGTCCCGAATCCGGGCCGTTGCACTCTGTAGGGAAAGCCGCGAGCCGGCAACCACACTTGTGTTTTTTTGGCAACCCTTCTTCCAGGAGATTTACCCCGTATCGAGAGCTGTTTCAGGTCCGTCGGTGGGCACGTCCATAGCGGCCTTCAAGTCATTGTTACCAACAGCCGAGACTATGACAGCGGACTGTAAGCTGGGAAAACTTCTAAGACCCGCCAATTCTACCATGGAGCGACGGGCCTTATCATGACGGAGACCCTCTTTCTCGTCTGTGGGAGATATGTTAGTATTGACTGATGTTAGAAGATTCGTCGATAGGTCCTTCCACAAGCGAGCAAATTACCTTGCAGCGCGTTTCGGTCCACATGGTGAAACGCATTCATCACCACACGGACACGGATGGTGTTGAGTTAACCCAGGATTCTACATAATGGCCTACGCCTCACAACAGAAAGGCGTACATACGCACCATCCGTCCAAACACTTGAGATCCAACGATTATTCATCCATGTCGTTGCTCGGTTTAGGGGCAGTGACAATACGTTGGCCGTCTCTGAACGCCGGAGGTTATAGACATGACAACGGCACCGGCAATCTCAACAAGTCGCCTTAGCGTGCCGGGAAATCTGCGAGTGCCGATGAAGAAGTCCAAGGAGCCGTTACTTCGTGACCACTAGTAGCTAATCGTTATATGCTCTGCAGAATGAGGGGGCGTTCGCTCAACGCGCGTCTGGCAGGAAAGCCGATGAACGGCATTCTTCGTGGTCATGCCCACCTACTCATCGCGAGGTTGAGGGAGGTTAGGTCGTGTGTCGTAATGAATTTGGCGCTTTTGAGCGTACAGGAGCAGTACTCGATGTTATTTACGTTAAACTGGTGTTAGCCGAAAAGTTCCTTGCGCATGGAGCCCGTAATGTATATGTATAGCCTCGACGCAGCGTCCATTCCCTGATGACCAGGGCCCCGCCGAAGGACTAGGGCCGCATGTCCGGAAAAGTTCTCAACGGTTGTCAGGATATCGACCAGTTTCCTGTGGATCCCCGTTTTACCAAGGACTTTTGGCTCCTGGATTTGAGCACGGTAAGCAAGTCCCAAACGATCTATTACAAATAGGTAACCCAGACGTATACCGGTGCCATAGTTAACAAGGATGGCCCCGGGGCTGACACGTTTGCAAGGCTCGTAGTGGGCTGAGTAGGCCGCTTCTGTCACGATTAGCGCGCATGGGCATTGGCAGCAAGAATACTTACTCGGTTGCAAATGCATATGTATAACCTATGCCACGTGGCACTCCCCGATGCCGAGTCACTCAAATAACACTGAAACCCGGGCTTAGGTGCACACTCCCAGTTGCTTCGCCCGGCGCCGTGCGGGAATTATGAGCACTTGGGAGTTGAACCGTTCATGTGGTCACGCACCGCTTTTGAAGGAGGGTTGAAACTCGCATCGCGATTCTTATGCTGGTGTCTTGAAAATTCGGGGTCGAGGTGAGACGCCAGCCTATCACCTGCGGGGCGCCCGGCGACTTGTAGCTAGGGAACGAAGTAATCGGATCGTCCTTCTGAAAAAATCGCGATTGCCAAGTGCATTTTCTCATACATTGATACCGGTCCCCGTCCAACTTCGCCTACCGGTGACGGACGTATCTATCCCAATTAGGTGAGCGAATCGGGCCAGATTGTAATGGCGTCGAATGCCCTACGCGTAAGTAGTTACTCGGTTAGTTACGGGAGCATCAAGGCTGCCTAGATTGGAAAAACACTCCGAGGAACATTGAGTGGGCAGTCTCTAGGCCATATGGCACCACATATAATGAACTCCAGAATAGTAGCTGTTCGAATAAGAGAGGACTAGGGCTTGTTTGTTCCCAAAAGGAAAGCCTTAGCCTTCGAAATATTTAAGCAGGTGGCCCGCGAGTACATGATTGAATCAGTCGGTAATGGCTCAGGGGAGGGGCTTCACTCTATGTACAGGTAAATGACTAACGCAGGAGGGCCGTTATTGGTTGTTTACAGCATACCGCCTATGACCCTTGTCGGGCATAGAACGATAAATTGGCAAGAGGCCACAAAGCAAGCAACGCCGTCGGCATCAAAGACTAAGTGGCGCATCGACACATAAGAATTACGCATGAAGGGTCGGGTAATAATCTCCGCGGGGGTATGAACATGGATCCGATCTTGTTTAAAATAGACCGATTTCTACCGTGACAGCCCCTTCCCCAGCTGCCTCACCCTGCCCTTTTCACATGGCTGGCTCAAGAAAGTGCGATCGTGTAGGTAACCTTTTTGAGACCATAGAGACAGCGGACTTACTTCGGATGATAAAGGAACAAACCCTTTCATCTTAGATGTGATACCCACCGCATAAAAACTACTTGCGAGCAAAGATTCGCCTTGCTAACCGAGTACGAGGCCCATACCCTGACCTTTAGCGGAGCTAGTCCAGGTTCTACGCGGAGCACGCATCCATGATTGGGCTCGAATGCATACATAGTAGTGAAAAGGCCCGGACTGATAACAGATCAAGTTGGGCGCGAACACTTCAACATATTAAACCCTGATCCCTGACGATCTGTACGTGTGAAACTAATATGTGGACAGCCAGGCAAGGGGACCATGACCAGCATAGTGTTCTAACTGTTCGAACCGCCGTTGCCGGCCGATCGGAGTTCAGTAATTTTAGGTAACGTCAGAGAAACGTAGGGAAAGACGTGGCTCTTACCAATAAATGCCCCAGGCACTACCCCAGTATTGAAATATCAAATCCATAACATGAGGATGGCACGTGCGCACCTTTCCTTATAATTGCTCTCCATCCCTATATACTCTTGTTGTCCCGACATTGAGTGACCTCACTAGTTGCACTTGGCAGCGTGGCTAGCTGAATTCGGAACAGCCAGGCGGGCGAATTCTGCGGGGGGAATTCACATAGTCGCCAGACATCTGAATACTGCAGGCGGGAAACCATGGAATAACCTTAGGTCGACCCGTATAGATTGCCTGCGGTTCTCCTGATGACGGAGCTACGCTCAACACCTATAAGCTCACTTGACCATTTACGTAAAGAAACATCAGTACTGTGGAAATCGCGACCTAGCAGATAGTTATTTCGGAAAAGTAGTCACAGCTACTTTCTGAAATAGGCCCTGCGGCCCCTTAGTGTAAGTCTATCCGGGTCACGGGGCGGCCATTCAGAGTGCTACTTTTTTGGGCATTCCACTCTGGTGACATACGGTTAGAGTTTCACAATACCGTCGACTGCGTGCCCCGCGCCCATAAGCCCGACCGGCTCGTCCAGCTGTTTATTCCTTATGCTCTGCTTATGCTGAGGATCGTCATGGGGGCGCGCATGGATGCTCCTGCCTTATTTCTTCTTTGCAAGAAAACCCGCACGCGCGTGGGGAGTGTAAGCCCATTCGTTCGAACGCTAATCGTAGGGAATATGGAGGGCGCGCGTGTACTCGGCAAGTGGAAGTTAGGATCTGAGCAAATCTTATGCTAAAACAGGCGTCGTACAAAAACCTGCCCACATGTCTTGTCAGGTAAACACCTAAACGGATGACGTAAGATTCTTCGTTGGATAAGGGGATTCATCCGTTGGGTGGAGGAAGTCCAAAGTAACTGCATCGGGCACCGTTGAACGAACTGCGCCTGGTTGTTACTCATCTATTTAACTAGCACGTAGTCGAGATTGTTCCCGGCGTGCACTCTGGATGGCTCAGCGCACTTCCACGTTGAGTCGGTCCATGCTAGTGAAATGAAACAACCTCGTCGGGCCCACCCGCAAAAGTAAGCGCGCTCTCCATTAACTTACTTGACTCGTTAGACGAGCGAGAGTCAAATCATTTTCAATATACCGCGCTCGGTCAGTTGATCATGGCCCGTCTAACCTGCCCATACAGCGATAGCGATTGCTGTGATTCTCGAATAGGCCGGTTGGCATTACAGTCCTGTTGGGTGCCTGGAAGATCACATAAAATCGATAAGAACCTCTGATGGGGGGCTCATCGGCAGGGCCTCTCCTCATAACCCAAGTCTCCACGACTCCTAGATACCCTGTCTACTCTGGATGAAATCAGGGCGGTGGCAGTCCGTCTCCGCACATAGGTTCCGGAACGACCCCAAATGTCGACCGGTATCGGCGGCAGCGAACTCACGGACTATCACTTTGTAAGATGTGATAGGGTGTTGTGCTTTAGTGTCGGCACCTAAACTCGTCATTTCATCTCAATATATCTGCTTTCTTCCTAAAACCTGGGAACCAAAACGAACTGTTCTGCCGGCTATATATCTTTGCAACCCCACAGCTAGAATTAGTGAGCCGCAGTGTGCATCCCGATAAGGGAAGCCTAAAACTTCGGCCACAAGGTCCATAAGGGTGGTCTGGCTACGTGAGTTATTGCACCTGTGGCCTTCGGTGGCGACCGCATAGTTTGTTAAGTAAGCTCACCGGTTTCAGGGCTTTCCAGTCGTACTTTGATACAGAGCCGAGGTGGGTTTGGTTACACTTCATAACCTCAGTTCGGCGAACCTACGAGCTCGTGACTCGTGGAGGGACTATCTTTTCCAATCATCGCAACTGGGACATGTTTGATGGTTCAAACGACTCCGTCCCATTAGTACGACGAGTTTACACACCCGCTTCGAATATGGGAAATGACGTATTGGCACGGGGGAACAGGGATTCATGACGCGGACTGTTATCAGTAGCCGGTATTCTAAGCGGTATAACAGGCGATTTGTTGACGCGTTCATGCCATCTATAATAAGCTTGTGCAGTCATGCGCCTTGCACAGCAGACACGATTCCACCTCGACGCGGACTCAGAAGCCCAGGGCAGCTCATCCAATGATCGCGCTGACCAACCTAGAATGGCTCGTTGTAAACAGGAATCGGAGAGCCACTATATGTGACATACGACCGTACGGACGCTTTGCTGACTCGAATTCAAGCGTAAAAAAATCGATACCAAACCACTTGGATAATGCGAATCACACAATGGTATAGCACCGGTACTAAACCCTCGGGCTCAGAACTTTCCCGTGCCCGGAGATGGTAAGAACCGAGTGGCCTCATTGGATTTTCAGCTCTAATATCTATAAAATGTGCTGTACGCCCACTTGCCAATTGCGATGCACACACACTTAAGTTCGCGTAGCGTAGGTGGGACAGTGTAGGAAGCTACAGGGTGGAGTTTACGGCACTCCTGCCTCCCGTGCGCTCTCAGGCCGTCGGATCTCGTCAGGTCGGGTACGCCTCTGGCGCCAAACCTTGCGCCTCGCATTTTCCATCACTGTGAGCCCAAACTGTTGGTTGACAAGCCCTTGGTATCGGATCGAAAATGAGGAGAACTTCACGGTAGTCAGCAGGTTTCGCCGAAAGGTAAAGATCTACTCACGCTTGATTCAGGGATCATCTCCGCCTCATCGCCGGTCGGAGGTTATCTTATTTTTTATTATATATTACGTTTCCAGCACCTCTTGCTAGCGGGAAAAGAATCATCCGTCGTTGGACTTGAAGCACTCTAAGGTAATAAACATCTCAAACCCTCTGATGACACAGAATGCTCATTGTACTC
		</sequence>
    <sequence><taxon idref="Location_2_2_1|22.686043945264373"/>
			AGAGTCATGGTTTCCTACAGGTAAGAGCCAGGTTATTTCTGAGCCGTTCCGTCACTAGACTGCTGTTAGCGGCTAAACCAAAATTGCTAGCAACGTACATGAAGATTGACCCTTGACCATAAACGTAAGGGTAGCGAGTTGGGCTAAGAGCTACCTTATACTCCTGGTAGAGTGGTTCCAATCACTTGGAATAGCAGGGACGAAGTGTGTTACCTCTCACACTTGTCAATAGGTGGCAACGGATTATACAGTGGGTAGTTAGATGCTGGGGGCTCGCAAAGGGGGGCCTGAGATCCGGCCGTCGTCCGACACGGTGACGGTTCGGGACGGCTGCAGATGAGCATATCTGAATGCGATCCTTTGTCTTTTTGGATGGGCTGCTACACTGGGAACGACCACTATACCCTAAGGCTGGCACAACCACGGACGAACAGGGAGAACGCGCGGCAGCAGAAGGCTGTAACGCGTTCTAGTCTAAAGTACCCTAAGAAGTGCCGAGGCGATCCCAATCTTAGACTATCCTACGGAATGGATTCTAAGCAACCACAAGTAACTCGCTCAATGACAATGACTCGTTTGCGTATGTCACTGGAGAAAGATCTGTTGTGCGCAGTCACCTGAGAGTGGGAGGTGGCCCGACCACATGCGACCCTGAGCAACTAAATAGGATCCGCGGGACAGAGCCTCCCCGCTCCGTAAGGTTGAGACAAGGCTATTAAAGTAGTCCCGGGTGGTTAGGAAATTCACCTCATGGATGGATTTGTTGTCTCCCAGCATTCGAGGGCAGGTACAACCGGCGACGATGCAAGGAAGAAACCGACCTATCAGTATGTTGTGTTTACTCTTCGCATGTGACTACATACCCATCTCTGTGTGGTACGTTCACTCTCTACTTAGGGTTTTGCCCACAGAGGGCGGCCTTTCAGCTTTAACCAATATAAATTAGCAATTACTTTGAAGAGCGTACCCTGCATACCGGGACGGTTTCCCACCTGACGCACTCATGCACCAGAATGGGCCTATCTAATTAGAGGAAGCGTGATTGCAAACGATGACGTCTTAATCTGCATTTGATTCCATGCAAGCGAACTTGGCAATCATCCTGTTATTGTTCGAGTTCCCGGGGTATTATGTCCCTGCTGTAAGTTATGGACTCAACTCACGGTGCCCTTGAATCGCTTAATGGTGTAGTGGAGCCTAGCGGCAAACGACGTCAATCCATTTTTCTTACGAAGTACGCACAAACTGACACAGAAGTTTGACTCGGATAAGGAAGATGGGGTGATTCGCCCGCCAGTGTCTTCTCATGTATATCGAGGGGGTCCACATATCGAAGTGTGTACCAATGTATGGAACGATAGCTCACGCCATAACTTGTATCAGGCCACACACTTCGCTACCAAACGAGTATGATATCGTCAAGTGTTGAGCAGTGGTCACCAATGGACTTTTTCGATAAATAACTACGGGACCGATTGCGCGCCCTTCTTCCAGTTTTGTCGCTAATATTGGAGAAAGGGGAAGTCCTGACGTGATAAAGCTGGTCTTTCCAGCTCGCATGATTAGGTCTCAGAGACAGAGTCCTTTATCGGATAGGCAAAGTTAACATGGGTTAGCGTATGAAAGGTCGACTCGTGACCTCACGTCTGTAGTTGTACTGTGCCTGTAACCTCTAAGTTTCAGCTCGTTTGCCCGGGATGTCCCCCGACACTCACCTCATCAAGGGATCCCGAGTGGGCGTTCACTTGACTTTTGAAGCTATCAACTTAACATCGATCGTTTTCGTGATCAAAGTGCCACAGAATCCTTGCACTTGGAAAATGCCGGACGATGCCCGCGGTTCGCCTACAAAGACTAATCCAAAAAGGCCTTCAAACCCTCAGTATAGGCTTTATATGGGGCGTTGTAGTCCAGTATGTCCCCGGATTGGACTACTGTCTCCTATAACGGTATTGTCGCTGTAATTCTTGATTAGAGAGTTTTTCAAACGAACGGTGAATATATGTCGGGTGCCTAGCGACACCACGGTTAGAGGCCAATGGATAAATACTGCTTTTGGCGTTAATTTAGGTCGTGCTTCAACAGAGACGCGGCAGCGCCACTCAGAGGAAAATGCTGTTTGATGGAACGACCCGATTGTCAGGCTTCAACCCCGCGCCACTATCAAAGGAAAGTAGCTGTGACATTCACATCTGGGGAAAAGTCATATGATACTCCCTCGCTAAGCCACGAAAGTTGCCTTATGGACCACATAACAAGATCGATAACTTTTCCACTATTCCCCATCTACACCGTTTGAACGGTAGGTTGAGTTCAAGATTTCGTGAGGGATCCTGTGTTGGGAGTCGGTTCTTATTAGTTCTTATAGGCACGCAGGCGACGTTCCCCGTAGGAAGATTAACACCAGCGGGTCACCTTGTATTTCAACCATCAACAAGCAAGGATGCTGTAGTGCTTCTTAGGTGCCAGTAGATCCGGGCGCGTCCTCTGAACACAGTGACGTCAGGTACCCGGACGTCCACTAACCCTGCCCTAACCCTAAGTCTCCAAGCCGCGGTCGAACATCTTTTGGCTCATGGGTTTCTTTGGCGATCTATGGGATACACCCCCCAAAGAAACAAGCATTGTACCTGTCGAGCAAATACATAGGAGCACTGGAGACTCGTAATCCGACGCAAGGTACAAGAACTTTTGTTTAGCGATAAGCGACCTTGGGCCTCAGATCCACATATGCGATGATTTTTCGTGGTGTCTCCGAAAAGGTTCCATCAGGTTAGTTTGTGACCGAGGAGTTGTGTAACCACAACAGAATTCAGAGCCGTAGACGGTTAACGTTCAGGCGTGAAGTAACGATAGACCGCTTCATTCGCAGCGCACCACCTGTGTCCAACCTAAACACGTCGAAGATAGAACTTGTGGTTTCAATGTATCATGAAGAGCTTCCTCCTGGTCTTCTAGCCGATTTTTGATGGATGATTCGCCGTAGCACTGGTACACGGCCCACAGCCACCTGCTGGGACGCCGCCTGAGATGTGCATCTTCAGGCTCAATAGAGCTTTGCGGTCTAATGTCTATAACTGTCATAGCAAACCACCTGTCCTTCACACCCTTTTTCACCATGAATGGCGAAAACGCGGTTTTCCTTGGGACCTGGACGAGGCATAGTTATCAGAGCCCTAAACCGCCTTCGGAAGTTTGAGGACTCTTTTATGCCGACTCGTGTGTGGTGTGGCGTTGTTCATACGCCGGGTCGAACATCTGGACCTTACGGTAAGGGTACGTGTTAGGTTTCTTCCAGGCAAATCGACGTAGGCCAGACCCAGCCAGATTCGGGGTCTTTTCACAGCGTTTGCACCACTTCCCGCGGTTACGTCAGATGTTTATGTGTGTAAGTTGCGCATATACGCTCGGATTACGAACCGAGCTAAAGCAAGCAGAAGAGCCGGCTGAGTGAAGAAGAACTCAATATAGCGAGCTAAACGACGGCGACTGTTATGCCGTCTCGAAAGATGGTGCGAGGATACTCCACTCCCCCAAGTGGAGGCGGCGAATTTCTTCTCGCTGTAAGACAAAGGTCCCCATCATGAGCTAACGCCATTCAAGCGCCTCTGCCGTTAAATCGGCGGAAAAACGCTCTTTCGTGCCGCATATTGGTGAGCTACACGATGCCGTGTAGGAATACGGGTATTACCGAGAGACCTGGAACGTCGAAAGCCAATGACTCCCGAACTTCGCGCACTAATAAGCCATCCTCTTCAGCGGGTGTATGCGGCAAACACGCCTTGGCGATATTCTACACGGAATGTCTAAGCTTACCCTTCCGATTTTACCTAAGGGATTTCTGGCCCTTGCTAAGTGTATGGAGCCAATCGTGGCCTTAATGACCAGTGTCACCCGGAGTGTTCTTGACTTACGGCGGGTAAAGCTACACAGTAACCTAAATGCAATTGCTCGATTGTCGTGGCCGGCCTGTGATACCAGTCTGGAACCGGCGATCGCTCGCGGTTTGCAGTATGACTTCCATCGGACTGGTCAAGAACCCACCGTCCGCTATCCAAAACAGCTGGGGGATACTAGGGGCGGATTCGCTGCTGTGGCAATTGTCGGTGTTTGATTATTTGATAAACGATTTCCCCCGTTCAAATATACGAGGTGTATTCTAGAACTACGCGGAAGACACTAAGTGAATATAGTTGCTGATCGCTGGATATGTGTGGATAGCGACCCTAGGCTAAATCATTGAGACATGGGGAGAATAACCTCCTACCTCTATTCCGTGCGTTTTCTATCCAACTTGGTTTGCTATTACCCTCCTAAGGGGGCTAATCTAGGGCCGAGCAAATAAGGGGAGGCATGGGCACGTATTAGCACACCACCCTTAAGCGCCTGCTTCGCCCGGGTTATTGGAATCTACCGCTCGATGTGCCCGCGCTTATGGTCAAGTCACCGGTGATTGACCGGTAACCTTACCAGTGTATGACGCTCCAACCATCATCGATCTCATGTCCCTGTGACGGTACTCTAGATGGTATACTTTTACATTTCTACCTGGGGCTCTAACTGTGCATTCGATGCTCGGGGTCAAGATGAAATATAGTGTCACCGACATGATAGGGCCCCAGTTGCATACTACTTGTCATACAGTCAGTGCAACCTGCAGCGCATACAGGAGATGGGTCAATAATGGCTTGTCATTTCTTTACTTTTAGATGGCGATGATCCACCATGGTACGAGGTGCCACTTGGACTGCTGCATCGAGGGCTAGGCCCGGGTGCTCCCCCGCTGCGGTTGCGGCGAGCGTTGTATGCAACACCTTTAGTTAACTACAAACCGGCACCTGCGAGCCATTGGAGAAATTCAGCCAGGCGCAATACAACAAGGAACCAAAACATGAACCCAGCCGCAGGGTATCAGCGCATACAGGAACTGCTTAACGGCCCCATTTCGCTGAAGGACCCGAGCATACAGCGAATCCGGATGACTGAGGTCTGGTATACTCTGCCCGCTGGTGTTACGTCGCCAGTGTGCGTTGTTGTGAAGCTTACATACCTCTTGACCACAGTCACGGTGCAATTACCGTTAACATAATGTTCCCTCAATGCATGTCTGTGCGTCCCGGACGTAATAAACAGGTGGAAGCATTCTGACAGCCCGGACTTATGCAGAAAGAGGTGTGGTGCGTAAATCCCCCCGCAATTCCGCTACATTGCCGGATTATCCCAAGGTCACCAGATAGCAATCGTTTCGGGTTAGTGGTACTGCCGTTTTTGTAATCCGATTGGGGCAGAGGGCTAAAGAATATGAGTAGAAATTGTTAGCACATCTTCGACTTACATTAGCAGATGTAGGGCCAATCAACCCCTTTCGCCAGGTAAAGCTTCTACCGGGTCGATCGCCCGCGGGGGGGACCGCTGATTACCACATGGGATCAAGACGAGAAGCTCGTTACATTAATTCCAAGACTTTCAATTCATCTCGCAAGCACATATTAATGGCACACTTGTGGCGCTTCCCGCGTTTTCTGGGCAAGTGGTCCACACGAATGCTGAGTCGGCAAAGAAATAGCAGACAAGCGGGGTATCGCTACTACTGCACTGAAGAACATGTTTCTATGGTAGGCCGCCTGCCCCAGGTGTGCACCCATACCAGTATAGGCGAGCCAAGAAATTTCTTTAAAATGCGCTATCTCAAGGTATCCTCCTGTACGGCTGCATTGAGCTCGTCTAACTGTTCGCGGCACGAGTCCCTCGTCAATACATCATTTTTGAGTGCCGCCCCCATGGTCTCAGCTGGGGCGGCTTAGTCGTCATTCCGGTGGACACTTACCCCCCAGTGCCTTAGCTACAGGGCAGCAGCACACAGAGGAATTCTACAAACTACCAAGACGGGTTCTATCATACGGGCTCGAACCTGTATAATCGATCCGGGCAAGTCACTGTCTTAAGGTGCAATACATCACCGGACCATAGGCCAATTGCATTGAATGCGCACTGACCCGAGCAGACTCAACTCCACACCAATCTGGGGGCGGCCAATGCTGACATGGAGCAACCGACCGGTGATCTCGACGCATGTCTGCGGAGCCCTTGACCGCAAGTGGAACCGACCTTTCCTTATCTGTAGAACCAAGACATTCTCCTGTCCGCGGGGAGGCATGTAGCGTGGGGCACTCTCTTGCTCTGCGTGAAGCTACGAGTGTTGAAGCCTAGTTACATTTTTCGATAGGCGCGAGGGCATTCCTAGCTAGGTAGTGCGAGCCTTGAGCGACGCCCATGACTGCGCATGCTCCTGGCTTATAAACGGACTTGATTGAAGTGCAAATGAGTTTAAGGTATGGAGACTGTCCCTAGCACGCCTATCAACATGACCACGAGGCGTGTCGTTCATGGGACGGGCAGCCCCAGTCAATCCAGGGAGGACATAGTTCTGAGCACTTTAAAACCTAGCTCGTTATTCTCGGCACTGCGTTCCGAGGCTTCGCGAGTACGTCAGGCGGTACAGTGTCCACAGGTAGGTTAACCCTTTACGAGATGACCAGGATACTGATATTAGTGAGGCTGATTTATTTCTTCGGTAGTAGGTCTTTAGGGTGCCCGCCTAACGTCAGCCGGATTCTACGTCACATATGCCAAATTGAGTTCAACGTCCGAAACGGTAGACATACCTGGTCCTATCCGCTTACTCTAATCGAGTTAGACGGCAGGATAAGATGAGTGTATGTAAAAGAGCGCTGTCTACGAATCAAGGGAACCAAGAAGTCTACGCCGCCTGAGCATACGGTTCAGGATGAGGCGTTTGAGGAAGCACATAAAACACGTATGAGACTCAGATCTGCTGTTGCCTGCCTATTACTATTATCATTTGCACATTCGTCAGTGACTCGCTCGTAATTATGAGTTACCCTCAGGGAACTAGGTGGCACCTCAAACTACTTGCTAGGTAGATAACGGAAGGACGAGCCAAGTATTCACCGACACTAGAGTATCACAAGACCTAAGGCCGCCGTTTTTTATGTTTCACAGCCGTGTTGCCCCTATCATGAGGTCCGGTAGCAGAACTATTGTGCTTAGATAAGTAACACCCGAGGCCTCCACTAGAGCCGCTGATGAAGGATGCACGACGGCCGTTCTGTCTAAGACTAATCTTTAGCAGAGACCGTGCCTAGAAACCATCGCGGCAGATGATATACGAAGTATGCAGATGATCCTTGAGTCTGTGGCGTTACTAGTGGGCAAGTTAGAAGCATGCGGACTAGAGATGTGCAGCTCCCAACGGATTCACTAAGCTGGAACATTAGGTCAAGGCAAGGTTCTCTGTTGACTCTTTCACAGACGGTGCTGGCTCATTTAACAGGTTCTCGTTTGAGGAATCGATTCAAATCTATGACTCTCGGTTGAAGGATCCATATTTACGTCCGGCAACCCTAGGGTCGCCGGGGTAACGTCAGCTGGCCCGAGTGACTACTGCTTAACTATCAATGTACTCACTTGAGATCCTGAAAGGTTAACCATCTGGTGCACCCAAGCTCAATAGAATCATTAGGTAGCGCTCCCTAATGCGAATCAGGAGGCAATCTGACGATTGTGCATACTAGCGAAGTTGCTACCATTATAATTAACCGTGGCATGTTGGCGGGGTCCACCCTAAACGCCAGCTGAGGATACGTGAGTCACTAGGTTAATCGCTTCCATCGTTAGAAACATCCGCCTCCGACGTGTGCATGTTACCAAGGCATGGAGTTTGACTAGTGCTAGGACGCTCTTTCCTGTAAATGAATGCATCCCACAGAACAATATGCGATGGTACGCGTAAAGTAACGTAGACAACCCAACTGATTTATTGCCACCAATCACCAGGCGGAAGCCTACTCGTGGTTCTGAATATAATACCCTTACTCCTCTTTAACCTGACCGAGAATTCCTCAACACACACTATGTGCGAATCGCGATCTATGAAACGCGCGTCGGATCCTAGTCGGCTAGATAACGGAGACTCTGGTTATCATGCGTCGGAGGCATAACTTCTAGTCCTACGATACGGCACCGACATCTTTCCTGTGTAAGAGAATGATAACGGCTTCCGTTGAGCTAGAAGTTTTTGATATACCTCTGGAGACCTAGCTTGATGTCGAGTTGGCTCCGCCAAACTAAATGTATGAGACTACGTCTTGACAAGATCTTTAGAGATGTCTTTTAACGTCTTGTCGTAGTTGGTCATCCACGCGAACCTTCATAGTCATGAACGACATACAGATATCGGATACATATTGAGAAACCCGGGTCAGGAATTATCCTTACTCGTGCGCCGTCCTCGGAATTAGGCGCCTGGGTGTGGTACAGACTGACTAAGTGGGCAACTTTTCCTGGTCGCGAAGTTCCGGGTGGCATAATATCAACGACCTGGGCTCTACACTATTCTAGTCCCGAATCCGGGCCGTTGCACTCTGTAGGGAAAGCCGCGAGCCGGCAACCACACTTGTGTCTTTTTGGCAACCCTTCTTCCAGGAGATTTACCCCGTATCGAGAGCTGTTTCAGGTCCGTCGGTGGGCACGTCCATAGCGGCCTTCAAGTCATTGTTACCAACAGCCGAGACTATGACGGCGGACTGTAAGCTGGGAAAACTTCTAAGACCCGCCAATTCTACCATGGAGCGACGGGCCTTATCATGACGTAGACCCTCTTTCTCGTCTGTGGGAGATATGTTAGTATTGACTAATCTTAGAAGATTCGTCGATAGGTCCTTCCACAAGCGAGCAAATTACCTTGCAGCGCGTTTCGGTCCACATGGTGAAACGCATTCATCACCACACGGACACGGATGGTGTTGAGCTAACCGAGGATTCTACATAATGGCCTACGCCTCACAACAGAAAGGCGTACATACGCAACATCCGTCCAAACACTTGAGATCCAACGATTATTCATCCATGTCGTTGCTCGGTTCAGGGGCAGCGACAATACGTTGGCCGTCTCTGAACGCCGGAGGTTATAGACATGACAACGGCACCGGCAATCTCAACAAGTCGCCTTAGCGTGCCGGGAAATTTGCGAGTGCCGATGAAGAAGTCCAAGGAGCCGTTACTTCGTGACCACTAGTAGCTAATCGTTATATGCTCTGCAGAATGAGGGGGCGTTCGCTCAACGCGCGTCTGGCAGCAAAGCCGATGAACGGCATTCTTCGTGGTCATGCCCACTTACTCATCGCGAGGTTGAGGGAGGTTAGGTCGTGTGTCGTAATGAATTTGGCGCTTTTGAGCGTACAGGAGCAGTACTCGATGTTATTTACGTTAAATTGGTGTTAGCCGAAAAGTTCCTTGCGTATGGAGCCCGTAATGTATATGCATAGCCTCGACGCGGCGTCCATTCCCTGATGACCAGGGCCCCGCCGAAGGACTAGGGCCGAATGTCCGGAAAAGTTCTCAACGGTTGTCAGGATATCGACCAGTTTCCTGTGGATCCCCGTTTTACCAAGGACTTTTGGCTCCTGGATTTGAGCACCGTAAGCAAGTCCCAAACGATCTATTACACATAGGTAACCCAGACGTATACCGGTGCCATAGTTAACAAGGATGGCCCCGGGGCTGACACGTTTGCAAGGCTCGTAGTGGGCTGTGTAGGCCGCTTCTGTCACGATCAGCGCGCATGGGCATTGGCAGCAGGAATACTTACTCGGTCGCAAAGGCATATGTATAACCTATGCCACGTGGCCCTCCCCGATGCCGAGTCACTCAAATAACACTGAAACCCGGGCTTAGGTGCACACTCCCAGTTGCTTCGCCCGGCGCCGTGCGGGAATTATGAGCACTTGGGAGTTGAACCGTTCATGTGGTCACGCACCGATTTTGAAGGAGGGTTGAAACTCGCATCGCGATTCTTATGCTGGTATCTTGAAAATTCGGGGTCGAGGTGAGACGCCAGCCTATCACCTGCGGGGCGCCCGGCGACTTGTAGCTAGGGAACGAAGTAATCGGATCGTCCTTCTGAAAAAATCGCGATTGCCAAGTGCATTTTCTCGTACATTGATACCGGTCCCCGTCCAACTTCGCCTACCGGTGACGGACGTATCTATCCAAATTAGGTGAGCGAATCGGGCCAGATTGTAATGGCGTCGAATGCCCTACGCGTAAGTAGTTACTCGGTTAGTTACGGGAGCATCAAGGCTGCCTAGGTTGGAAAAACACTCCGAGGGACATTGAGTGGGCAGTCTCTAGGCCATATGGCACCACATATAATGAACTCCAGAATAGTAGCTGTTCGAATAAGAGAGGACTAGGGCTTGTTTGTTCCCAAAAGGAAAGCCTTAGCCTTCGAAAGATTTAAGCAGGTGGCCCGCGAGTACATGATTGAATCAGTCGGTAATGGCTCAGGGGAGGGGCTTCACTCTATGTACAGGTAAATGACTAACGCAGGAGGGCCGTTATTGGTTGTTTACAGCATACCGCCTATGACCCTTGTCGGGCATAGAACGATAAATTGGCAAGAGGCCACAAAGCAAGCAACGCCGTCGGCATCAAAGACTAAGTGGCGCATCGACACATAAGAATTACGCATGAAGAGTCGGGTAATAATCTCCGCGGGGGTATGAACATGGATCCGATCTTGTTTAGAATAGACCGATTTCTACCGTGACAGCCCCTTCCCCAGCTGCCTCACCCTGCCCTTTTCACATGGCTGGCTCAAGAAAGTGCGATCGTGTAGGTAACCTTTTTGAGTCCATAGAGACAGCGGACTTACTTCGGATGATAAAGGAACAAACCCGTTCATCTTAGATGTGATACCCACCGCATAAAAACTACTTGCGAGCAAAGATTCGCCTTGCTAACCGAGTACGAGGCTCATACCCTGACCTTTAGCGGAGCTAGTCCAGGTTCTACGCGGAGCACGCATCCATGATTGGGCTCGAATGCATACATAGTAGTGAAAAGGCCCGGACTGATAACAGATCAAGTTGGGCGCGAACACTTCAACATATTAAACCCTGATCCCTGACGTTCTGTACGTGTGAAACTAATATGTGGACAGCCAGGCAAGGGGACCATGACCAGCATACTGTTCTAACTGTTCGAACCGCCGTTGCCGGCCGATCGGAGTTCAGTAATTTTAGGTAACGTCATAGAAACGCAGGGAAAGACGTGGCTCTTACCAATAAATGCCCCAGGCACTACCCCAGTATTGAAATATCAAATCCATAACATGAGGATGGCACGTGCGCACCTTTCCTTATAATTGCTCTCCATCCCTATATACTCTTGTTGTCCCGACATTGAGTGACCTCACTAGTTGCACTTGGCAGCGTGGCTAGCTGAATTCGGAACAGCCAGGCGGGCGAATTCTGCGGGGGGAATTCACATAGTCGCCAGACATCTGAATACTGCAGGCGGGAAACCATGGAATAACCTTAGGTCGACCCGTATAGATTGCCTGCGGTTCTCCTGATGACGGAGCTACGCTCAACACATATAAGCTCACTTGACCATTTACGTAAAGAAACATCAGTACTGTGGAAATCGCGACCTAGCAGATAGTTATTTCGGAAAAGTAGTCACAGCTACTTTCTGAAATAGGCCCTGCGGCCCCTTAGTGTAAGTCTATCCGGGTCTCGGGGCGGCCATTCAGGGTGCTACTTTTTTGGGCATTCCACTCTGGTGACATACGGTTAGAGTTTCACAATACCGTCGACTGCGTGCCCCGCGCCCATAAGCCCGACCGGCTCGTCCAGTAATTTATTCCTTATGCTCTGCTAATGCTGAGGATCGCCATGGGGGCGCGCGTGGATGCTCCTGCCTTATTTCTTCTTTGCAAGAAAACCCGCACGCGCGTGGGGAGTGTAAGCCCATTCGTTCGAACGCTAATCGTAGGGAATATGGAGGGCGCGCGTGTACTCGGCAAGTGGAAGTTAGGATCTGAGCAAATCTTATGCTAAAACAGGCGTCGTACAAAAACCTGCCCACATGTCTTGTCAGGTAAACACCTAAACGGATGACGTAAGATTCTTCGTTGGATAAGGGGATTCATCCGTTGGGTGGAGGAAGTCCAAAGTAACTGCATCGGGCACCGTTGAACGAACTGCGCCTGGTTGTTACTCATCTATTTAACTAGCACGTAGTCGAGATTGTTCCCGGCGTGCACTCTGGATGGCTCAGCGCACTTCCACGTTGAGTCGGTCCATGCTAGTGAAATTAAACAACCTCGTCGGGCCCACCCGCAAAAGTAAGCGCGCTCTCCATTAACTTACTTGACTCGTTAGACGAGCGAGAGTCAAATCATTTTCAATATACCGCGCTCGGTCAGTTGATCATGGCCCGTCTAACCTGCCCATACAGCGATAGCGATTGCTGTGATTCTCGAATAGGCCGGTTGGCATTACAGTCCTGTTGGGTGCCTGGAAGATCACATAAAATCGATAAGAACCTCTGATGGGGGGCTCATCGGCAGGGCCTCTGCTCATAACCCAAGTCTCCACGACTCCTAGATACCCTGTCTACTCTGGATGTAATCGGGGCGGTGGCAGTCCGTCTCCGCACATAGGTTCCGGAACGACCCCAAATGTCGACCGGTATCGGCGGAAGCGAACTCACGGACTATCACTTTGTAAGATGTGATAGGGTGCTGTGCTTTAGTGTCGGCACCTAAACTCGTCAATTCATCTCAATATATCTGCTTTCTTCCTAAAACCTGGGAACCAAAACGAACTGTTCTGCCGGCTATATATCTTTGCAACCCCACAGCTAGAATTAGTGAGCCGCAGTGTGCATCCCGATAAGGGAAGCCTAAAACTTCGGCCACAAGATTCATAAGGGTGGTCGGGCTACGTGAGTTATTGCACCTGTGGCCTTCTGTGGCGACCGCATAGTTTGTTAAGTAAGCTCACCGGTTTCAGGGCTTTCCAGTCGTACTTTGACACAGAGCCGAGGTGGGTTTGGTCACACTTCATAACCTCAGTTCGGCGAACCTACGAGCTCGAGACTCGTGGAGGGACTATCCTTTCCAATCATCGCAATTGGGACATGTTTGATGGTTCAAACGACTCCGTCCCATTAGTACGACGAGTTTACACACCCGCTTCGAATATGGGAGATGACGTATTGGCACGGGGGTACAGGGATTCATGACGCGGACTGCTATCAGTAGCCGGTATTCTAAGCGGTATAACAGGCGATTTGTTGACGCGTTCATGCCATCTATAATAAGCTTGTGCAGTCATGCGCCTTGCACAGCAGACACGATTCCACCTCGACGCGGACTCAGAAGCACAGGGCAGCTCATCCAATGATCGCGCTGACCAACCTAGAATGGCTCGTTGTAAACAGGAATCGGAGAGCCACTATATGTGACATACGACCGTACGGAAGCTTTGCTGACTCGAATTCAAGCGTAAAAAAATCGATACCAAACCATTTGGATAATGCGAATCACACAATGGTATAACACCGGTACTAAACCCTCGGGCTCAGAACTTTCCCGTGCCCGGATATGGTAAGAACCGAGTGGCCTCATTGGATTTTCAGCTCTAATATCTATAAAATGTGCTGTACGCCCAATTGCCAATTGCGATGCACACACACTTAAGTTCGCGTAGCGTAGGTGGGACAGTGTAGGAAGCTACAGGGTGGAGTTTACGGCACTCCTGCCTCCCGTGCGCTCTCAGGCCGTCAGATCTCGTCAGGTCGGGTACGCCTCTGGCGCCAAACCTTGCGCCTCACATTTTCCATCACTGTGAGCCCAAACTGTTGGTTGACAAGCCCTTGGTATCGGATCGAAAATGAGGAGAACTTCACGGTAGTCAGCAGGTTTCGCCGAAAGGTAAAGATCCACTCACGCTTGATTCAGGGATCATCTCCGCCTCATCGCCGGTCGGAGGTTACCTTATTTTTTATTATATATTACGTTTCCAGTACCTCTTGCTAGCGGGAAAAGAATCATCCGTCGTTGGACTTGAAGCACTCTAAGGTAATAAACATCTCAAACCCTCTGATGACACAGAATGCTCATTGTACTC
		</sequence>
    <sequence><taxon idref="Location_2_2_0|29.13230183465391"/>
			AGAGTCATGGTTTCCTACAGGTAAGAGCCAGGTTATTTCTGAGCCGTTCCGTCACTAGACTGCTGTTAGCGGCTAAACCAAAGTTGCTAGCAACGTACATGAAGATTGACCCTTGACCATAAACGTAAGGGTAGCAAGTTGGGCTAAGAGCCGCCTTATACTCCTGGTAGAGTGGTTCCAATCACTTGGATTAGCAGGGACAAAGTGTGTTACCTCTCACACTTGTCAATAGGTGGCAACGGATTATACGGTGGGTAGTTAGATGCTGGGGGCTCGCAAAGGGGGGCCTGAGATCCGGCCGTCGTCCGACACGGTCACGGTTCGGGACGGCTGGAGATGAGCATATCTGAATGCGATCCTTTGTCTTTTTGGATGGGCTACTACACTGGGAACGACCACTATACCCTAAGGCTGGCACAACCACGGACGAAGAGGGAGAACGCGCGGCAGCAGAAGGCTGTAACGCGTTCTAGTCTAAAGTAACCTAAGAAGTGCCGAGGCGATCCCAATCTTAGACTATCCTACGGAATGGATTCTAAGCAACCACAAGTAACTCGCTCAATGACAATGACTCGTTTGCGTATATCACTGGAGAAAGATCTGTTGTGCGCAGTCACCTGAGAGTGGGAGGTGGCCCGACCACATGCGACCCTGAGCAACTAAATAGGATCCGCGGGACAGAGCCTCCCCGCTCTGTAAGGTTGAGACAAGTATATTAAAGTAGTCCCGGGTGGTTAGGAAATTCACCTCATGGATGGATTTGTTGTCTCCCAGCATTCGAGGGCAGGTATAATCGGCGACGATGCAAGGAAGAAACCGACCTATCAGTATGTTGTGTTTACTCTTCGCATGTCACTACATACCCATCTCTGTGTGGTACGTTCACTCTCTACTTAGGGTTTTGCCCACAGAGGGCGGCCTTTCAGCTTTAACCAATATAAATTAGCAATTACTTTGAAGAGCGTACCCTGCATACCGGGACGGTTTCCCACCTGACGCACTCATGCACCAGAATGGGCCTATCTAATTAGAGGAAGCGTGATTGCAAACGATGACGTCTTAATCTGCATTTGATTCCATGCAAGCGAACTTGGCAATCATCCTGTTATTGTTCGAGTTCCCGGGGTATTATGCCCCTGCTGTAAGTTATGGACTCAACTCACGGTGCCCTTGAATCGCTTAATGGTGTAGTGGAGCCTAGCGGCAAACGACGTCAATCCATTTTTCTTACGAAGTACGCACAAACTGACACAGAAGTTTGACTCGGATAAGGAAGATGGGGTGATTCGCCCGCCAGTGTCTTCTCATGTATATCGAGGGGGTCCACATATCGAAGTGTGTACCAATGTATGGAACGATAGCTCACGCCATAACTTGTATCAGGCCACACACTTCGCTACCAAACGAGTATGATATCGTCAAGTGTTGAGCAGTGGTCACCAATGGACTTTTTCGATAAATAACTACGGGACCGATTGCGCGCCCTTCTTCCAGTTTTGTCGCTAATATTGGAGAAAGGGGAAGTCCTGACGTGATAAAGGTGGTCTTTCCAGCTTGCATGATTAGGTCTCAGAGACAGAGTCCTTTATCGGATAGGCAAAGTTAACATGGGTTAGCGTATGAAAGGTCGACTCGTGACCTCACGTCTGTAGTTGTACTGTGCCTGTAACCTCTAAGTTTCAGCTCGTTTGCCCGGGATGTCCCCCGACACTCACCTCATCAAGGGATTCCGAGTGGGCGTTCACTTGACTTTTGAAGCTATCAACTTAACATCGATCGTTTTCGTGATCAAAGTGCCACAGAATCCTTGCACTTGGAAAATGCCGGACGATGCCCGCGGTTCGCCTACAAAGACTAATCCAAGAAGGCCTTCAAACCCTCAGTATAGGCTTTATATGGGGCGTTGTAGTCCAGTATGTCCCCGGATTGGACTACTGTCTCCTATGACGGTATTGTCGCTGTAATTCTTGATTAGAGAGTTTTTCAAACGAACGGTGAATATATGTCGGGTGCCTAGCGACACCACGGTTAGAGGCCAATGGATAAATACTGCTTTTGACGTTAATTTAGGTCGTGCTTCAACAGAGACGCGGCAGCGCCACTCAGAGGAAAATGCTGTTTGATGGAACGACCCGATTGTCAGGCTTCAACCCCGCGCCACTATCAAAGGAAAGTAGCTGTGACATTCACATCTGGGGAAAAGTCATATGATACTCCCTCGCTAAGCCACGAAAGTTGCCTTATGGACCACATAACAAGATCGATAACTTTTCCACTATTCCCCATCTACACTGTTTGAACGGTAGGTTGAGTTCAAGATTTCGTGAGGGATCCTGTGTTGGGAGTTGGTTCTTATTAGTTCTTATAGGAACGCAGGCGACGTTCCCCGTAGGAAGATTAACACCAGCGGGTCACTTTGTATTTCAACCATCAACAAGCAGGGATGCTGTAGTGCTTCTTAGGTGCCAGTAGATCCGGGCGCGTCCTCTGAACACAGTGACGTCAGGTACCCGGACGTCCACTAACCCTGCCCTAACCCTAAGTCTCCAAGCCGCGGTCGAACATCTTTTGGCTCATGGGTTTCTTTGGCGATCTATGGGATACACCCCCCAAAGAAACAAGCATTGCACCTGTCGAGCAAATACATAGGAACACTGGAGACTCGTAATCCGACGCAAGGTACAAGAACTTTTGTTTAGCGATAAGCGACCTTGGGCCTCAGATCCACATATGCGATGATTTTTCGTGGTGTCTCCGAAAAGGTTCCATCAGGTTAGTTTGTGACCGAGGAGTTGTGTAACCACAACAGAATTCAGAGCCGTAGACGGTTAACGTTCAGGCGTGAAGTAACGATAAACCGCTTCATTCGCAGTGCACCACCTATGTCCAACCTAAACACGTCGAAGATAGAACTTCTGGTTTCAATGTATCATGAAGAGCTTCCTCCTGGTCTTCTAGCCGATTTTTGATGGATGATTCGCCGTAGCACTGGTACACGGCCCACAGCCACCTGCTGGGACGCCGCCTGAGATGTGCATCTACAGGCTCAATAGAGCTTTGGGGTCTAATGTCTATAACTGTCATAGCAAACCACCTGTCCTTCACACCCTTTCTCACCATGAATCGCGAAAACGCGGTTTTCCTTGGGACCTGGACGAGGCATAGCTATCAGAGCCCTAAACCGCCTTCGGAAGTTTGAGGACTCTTTTATGCCGACTCGTGTGTGGTGTGGCGTTGTTCATACGCCGGGTCGAACATCTGGACCTCACGGTAAGGGTACGTGTTAGCTTTCTTCCAGGCAAATCGACGTAGGCCAGACCCAGCCAGATTCGGGGTCTTTTCACAGCGTTTGCACCACTTCCCGCGGTTACGTCAGATGTTTATGTGTGTAAGCTGCGCATATACGCTCGGATTACGAACCGAGATAAAGCAAGCAGAAGAGCCGGCTGAGTGAAGAAGAACTCAATATAGCGAGCTAAACGACGGCGACTGTTATGCCGTCTCGAAAGATGGTGCGAGGATACTCCACTCCCCCAAGTGGAGGCGGCGAATTTCTTCTCGCTGTAAGACGAAGGTCTCCATCATGAGCTAACGCCATTCAAGCGCCTCTGCCGTTAAATCGGCGGAAAAACGCTCTTTCGTGCCGCATATTGGTGAGCTACACGAAGCCGTGTAGGAATACGGGTATTACCGAGAGACCTGGTACGTCGAAAACCAATGACTCCCGAACTTCGCGCACTAATAAGCCATCCTCTTCAGCGGGTGTATGCGGCAAACACGCCTTGGCGATATTCTACACGGAATGTCTAAGCTTACCCTTCCGATTTTACCTAAGGGATTTCTGGCCCTTGCTAAGTGCATGGAGCCAATCGTGGCCTTAATGACCAGTGTCACCCGGAGTGTTCTTGACTTACGGCGGGTAAAGCTACACAGTAACCTAAATGCAATTGCTCGATTGTCGTGGCCGGCCTGTGATACTAGCCTGGAACCGGCGATCGCTCGCGGTTTGCAGTATAACTTCCATCGGACTGGTCAAGAACCAACCGTCCGCTATCCAAAACAGCTGGGGGATACTAGGGGCGGATTCGCTGCTGTGGCAATTGTCGGTGTTTGATTATTTGATAAACGATTTCCCCCGTTCAAATATACGTGGTGTATTCTAGAACTACGCGGAAGACACTAAGTGAATATAGTTGCTGATCGCTGGATATGTGTGGATAGCGACCCTAGGCTAAATCATTGAGACATGGAGAGAATAACCTCCTACCTCTATTCCGTGCGTTTTCTATCCAACTTGGTTTGCTATTACCCTCCTAAGGGGGCTAATCTAGGGCCGAGCAAATAAGGGGAGGCATGGGCACGTATTAGCACACCACCCTTAAGCGCCTGCTTCGCCCGGGTTATTGAAATCTACCGCTCGATGTGCCCGCGGTTATGGTCAAGTCACCGGTGATTGACCGGTAACCTTACCAGTGTATGACGCTCCAACCATCATCGATCTCATGTCCCTGTGACGGTACTCTAGATGGTATACTTTTACATTTCTACCTGGGGCTCTAACTGTGCATTCGATGCTCGGGGTCAAGATGAAATATAGTGTCACCGACATGATAGGGCCCCAGTTGCATACTACTTGTCATACAGTCAGTGCAACCTGCAGCGCATACAGGAGATGGGTCAATAATGGCTTGTCATTTCTTTACTTTTAGATGGCGATGATCCACCATGGTACGAGGTGCCACTTGGACTGCTGCATCGAGGGCTAGGCCCGGGTGCTCCCCCGCTGCGGTTGCGGCGAGCGTTGTATGCAACACCTTTAGTTAACTACAAACCGGCACCTGCGAGCCATTGGAGAAGTTCAGCCAGGCGCAATACAACAAGGAACCAAAACATGAACCCAGCCGCAGGGTATCAGCGCATACAGGAACTGCTTAACGGCACCATTTCGCTGAAGGACCCGAGCATACAGCGAGTCCGGATGACTGAGGTCTGGTATACTCTGCCCGCTGGTGTTACGTCGCCAGTGTGCGTTGTTGTGAAGCTTACATACCTCTTGACCACAGTCACGGTGCAATTACCGTTAACATTATGTTCCCTCAATGCATGTCTGTGCGTCCCGAACGTAATAAACAGGTGGAAGCAGTCTGACAGCCCGGACTTATGCAGAAAGAGGTGTGGTGAGTAAATCCCCCCGCAATTCCGCCACATTGCCGGATTATCCCAAGGTCACCAGATAGCAATCGTTTCGGGTTAGTGGTACTGCCGTTTTTGTAATCCGATTGGAGCAGAGGGCTAAAGAATATGAGTAGAAATTGTTTGCACATCTTCGACTTACATTAGCAGATGTAGGGCCAATCAACCCCTTTCGCCAGGTAAAGCTTCTACCGGGTCGATCGCCCGCGGGGGGGACCGCTGATTACCACATGGGATCAAGACGAGAAGCTCGTTACATTAATTCCAAGACTTTCAATTCATCTCGCAAGCACATATTAATGGCACACTTGTGGCGCTTCCCGCGTTTTCTGGGCAAGTGGTCCACACGAATGCTGAGTCGGCAAAGAAATAGCAGACAAGCGGGGTATCGCTACTACTGCACTGAAGAACATGTTTCTATGGTAGGCCGCCTGCCCCAGGTGTGCACCCATACCAGTATAGGCGAGCTAAGAAATTTCTTTAAAATGCGCTATCTCAAGGTATCCTCCTGTACGGCTGCATTGAGCTCGTCTAACTGTTCGCGGCACGAGTCCCTCGTCAATACATCATTTTTGAGTGCCGCCCCCATGGTCTCAGCTGGGGCGGCTTAGTCGTCATTCCGGTGGACACTTACCCTCCAGTGCCTTAGCTACAGGGCAGCAGCACACAGAGGAATTCTACAAACTACCAAGACGGGTTCTATCATATGGGCTCGAACATGTATAATCGATCCGGGCAAGTCACTGTCTTAAGGTGCAATACATCACCGGACCATAGGCCAATTGCATTGAATGCGCACTGACCCGAGTAGACTCAACACCACACCAATCTGGGGGCGGCCAATGCTGACATGGAGCAACCGACCGGTGATCTCGACGCATGTCTGCGGAGCCCTTGACCGCAAGTGGAACCGACCTTTCCTTATCTGTAGAACCAAGACATTCTCCTGTCCGCGGGGAGGCATGTAGCGTGGGGCACTCTCTTGCTCTGCGTGAAGCTACGAGTGTTGAAGCCTAGTTACATTTTTCGATAGGCGCGAGGGCATTCCTAGCTAGGTAGTGCGAGCCTTGAGCGACGCCCATGACTGCGCATGCTCCTGGCTTACAAACGGACTTGATTGAAGTGCAAATGAGTTTAAGGTATGGAGACTGTCCCTAGCACGCCTATCAACATGACCACGAGGCGTGTCGTTCATGGGACGGGCAGCCCCAGTCAATCCAGGGAGGACATAGTTCTGAGCACCTTAAAACCTAGCTCGTTATTCTCCGCACTGCGTTCCGAGACTTCGCGAGTACGTCAGGCGGTACAGTGTCCACAGGTAAGTTAACCCTTTACGAGATGACCAGGATACTGATATTAGTGAGGCTGATTTATTTCTTCGGTAGTAAGTCTTTAGGGTGCCCGCCTAACGTCAGCCGGATTCTACGTCACATATGCCAAATTGAGTTCAACGTCCGAAACGGTAGACATACCTGGTCCTATCCGCTTACTCTAATCGAGTTAGACGGCAGGATAAGATGAGTGTATGTAAAAGAGCGCTGTCTACGAATCAAGGGAACCGAGAAGTCTACGCCGCCTGAGCATACGGTTCAGGATGAGGCGTTTGAAGAAGCACATAAAACACGTATGAGACTCAGATCTGCTGTTGCCTGCCTCTTACTATTATCATTTGCACATTCGTCAGTGACTCGCTCGTCATTATGAGTTACCCTCAGGGAACTAGGTGGCACCTCAAACTACTTGCTAGGTAGATAACGGAAGGACGAGCCAAGTATTCACCGACACTAGAGTATCACAAGACCTAAGGCCGCCGTTTTTTATGTTTCACAGCCGTGTTGCCCCTATCATGAGGTCCGGTAGCAGAACTATTGTGCTTAGATAAGTAACACCCGAGGCCTCCACTAGAGCCGCTGATGAAGGATGCACGACGGCCGTTCTGTCTAAGACTAATCTTTAGCAGAGACCGTGCCTAGAAACCATCGCGGCAGATCATATACGAAATATGCAGATGATCCTTGAGTCTGTGGCGTTACTAGTGGGCAAGTTAGAAGCATGCGGACTAGAGATGTGCAGCTCCCAACGGATTCACTAAGCTGGAACATTAGTTCAAGGCAAGGTTCTCTGTTGACTCTTTCACAGACGGTGCTGGCTCATTTAACAGGTTCTCGTTTGAGGAATCGATTCAAATCTATGACTCTCGGTTGAAGGATCCATATTTACGTCCGGCAACCCTAGGGTCGCCGGGGTAACGTCAGCTGGCCCGAGTGACTACTGCTTAACTATCAATGTACTCACTTGAGATCCTGAAAGGTTAACCATCTGGTGCACCCAAGCTCAATAGAATCATTAGGTAGCGCTCCCTAATGCGAATCAGGAGGCAATCTGACGATTGTGCATACTAGCGAAGTTGCTACCATCATAATTAACTGTGGCATGTTGGCGGGGTCCACCCTAAACGCCAGCTGAGGATGCGTGAGTCACTAGGTTAATCGCTTCCATCGTTAGAAACATCCGCCTCCGACGTGTGCATGTTACCAAGGCATGGAGTTTGACTAGTGCTAGGACGCTCTTTCCTGTAAATGAATGCATCCCACAGAACAATATGCGATGGTACGCGTAAAGTAACGTAGACAACCCAACTGATTTATTGCCACCAATCACCAGGCGGAAGCCTACTCGTGGTTCTGAATATAATACCCTTACTCCTCTTTAACCTGACCGAGAATTCCTCAACGCACATTATGTGCGAATCGCAATCTATGAAACGCGCGTCGGATCCTAGTCGGCTAGATAACGGAGACTCTGGTTATCATGCGTCGGAGGCATAACTTCTAGTCCTACGATACGGCACCGACATCTTTCCTGTGTAAGAGAATGATAACGGCTTCCGTTGAGCTAGAAGTTTTTGATATACCTCTGGAGACCTAGCTTGATGTCGAGTTGGCTCCGCCAAACTAAATGTATGAGACTACGTCTTGACAAGATCTTTAGAGATGTCTTTTAACGTCTTGTCGTAGTTGGTCATCCACGCGAACCTTCATAGTCATGAACGACATACAGATATCGGATACATGTTGAGAAACCCGGGTCAGGAATTATCCTTACTCGTGCGCCGTCCTCGGAATTAGGCGCCTGGGTGTGGTACAGACTGACTAAGTGGGCAACTTTTCCTGGTCGCGAAGTTCCGGGTGGCATAATATCAACGACCTGGGCTCTATACTATTCTAGTCCCGACTCCGGACCGTTGCACTCTGTAGGGAAAGCCGCGAGCCGGCAACCACACTTGTGTTTTTTTGGCAACCCTTCTTCCAGGAGATTTACCCCGTATCGAGAGCTGTTTCAGGTCCGTCGGTGGGCACGTCCATAGCGGCCTTCAAGTCATTGTTACCAACAGCCGAGACTATGACGGCGGACTGTAAGCTGGGAAAACTTCTAAGACCCGCCAATTCTACCATGGAGCGACGGGCCTTATCATGACGGAGACGCTCTTTCTCGTCTGTGGGAGATATGTTAGTATTGACTAATGTTAGAAGATTCGTCGATAGGTCCTTCCACAAGCGAGCAAATTACCTTGCAGCGCGTATCGGTCCACATGGTGAAACGCATTCATCACCACACGGACACGGATGGTGCTGAGCTAACCCAGGATTCTACATAATGGCCTACGCCTCACAACAGAAGGGCGTACATACGCAACATCCGTCCAAACACTTGAGATCCAACGATTATTCATCCATGTCGTTGCTCGGTTCAGGGGCAGCGACAATACGTTGGCCGTCTCTGAACGCCGGAGGTTATAGACATGACAACGGCACCGGCAATCTCAACAAGTCGCCTTAGCGTGCCGGGAAATCTGCGAGTGCCGATGAAGAAGTCCAAGGAGCCGTTACTTCGTGACCACTAGTAGCTAATCGTTATATGCTCTGAAGAATGAGGGGGCGTTCGCTCAACACGCGTCTGGCAGCAAAGCCGATGAACGGCATTCTTCGTGGTCATGCCCACTTACTCATCCCGAGGTTGAGGGAGGTTAGGTCGTGTGTCGTAATGAATTTGGCGCTTTTGAGCGTACAGGAGCAGTACTCGATGTTATTTACGTTAAATTGGTGTTAGCCGAAAAGTTCCTTGCGCATGGAGCCCGTAATGTATATGTATAGCCTCGACGCGGCGTCCATTCCCTGATGACCAGGGCCCCGCCGAAGGACTAGGGCCGAATGTCCGGAAAAGTTCTCAACGGTTGTCAGGATATCGACCAGTTTCCTGTGGATCCCCGTTTTACCAAGGACTTTTGGCTCCTGGATTTGAGCACCGTAAGCAAGTCCCAAACGATCTATTACAAATAGGTAACCCAGACGTATACGGGTGCCATAGTTAACAAGGATGGCCCCGGGGCTGACACGTTTGCAAGGCTCGTAGTGGGCTGTGTAGGCAGCTTCTCTCACGATCAGCGCGCATAGGCATTGGCAGCAGGATTACTTACTCGGTTGCAAAGGCATATGTATAACCTATGCCACGTGGCCCTCCCCGATGCCGAGTCACTCAAGTAACACTGAAACCCGGGCTTAGGTGCACACCCCCAGTTGCTTCGCCCGGCGCCGTGCGGGAATTATGAGCAGTTGGGAGTTGAACCGTTCATGTGGTCACGCACCGATTTTGAAGGAGGGTTGAAACTCGCATCGCGATTCTTATGCTGGTATCTTGAAATTTCGGGGTCGAGGTGAGACGCCAGCCTATCACCTGCAGGGCGCCCAGCGACTTTTAGCTAGGGAACGAAGTAATCGGATCGTCCTTCTGAAAAAATCGCGATTGCCAAGTGCATTTTCTCGTACATTGATACCGGTCCCCGTCCAACTTCGCCTACCGGTGACGGACGTATCTATCCAAATTAGGTGAGCGAATCGGGCCAGATTGTAATGGCGTCGAATGCCCTACGCGTAAGTAGTTACTCGGTTAGTTACGGGAGCATCAAGGCTGCCTAGGTTGGAAAAACACTCCGGGGGACATTGAGTGGGCAGGCTCTAGGCCATATGGCACCACATATAATGAACTCCAGAATAGTAGCTGTTCGAATAAGAGAGGACTAGGGCTTGTTTGTTCCCAAAAGGAAAGCCTTAGCCTTCGAAATATTTAAGCAGGTGGCCCGCGAGTACATGATTGAATCAGTCGGTAATGGCTCAGGGGAGGGGCTTCACTCTATGTACAGGTAAATGATTAACGCAGGAGGGCCGTTATTGGTTCTGTACAGCATACCGCCTATGATCCTTGTCGGGCATAGAACGATAAATTGGCAAGAGGCCACAAAGCAAGCAACGCCGTCGGCATCAAAGACTAAGTGGCGCATCGACACATAAGAATTACGCATGAAGAGTCGGGTAATAATCTCCGCGGGGGTATGAACATGGATCCGATCTTGTTTAGAATAGACCGATTTCTACCGTGACCGCCCCTTCCCCAGCTGCCTCACCCTGCCCTTTTCACATGGCTGGCTCAAGAAAGTGCGATCGTGTAGGTAACCTTTTTGAGTCCATAGAGACAAGGGACTTACTTCGGATGATAAAGGAACAAACCCGTTCATCTTAGATGTGATACCCACCGCATAAAAACTACTTGCGAGCAAAGATTCGCCTTACTAACCGAGTACGAGGCCTATACCCTGACCTTTAGCGGAGCTAGTCCAGGTTCTACGCGGAGCACGCATCCATGATTGGGCTCGAATGCATACATAGTAGTGAAAAGGCCCGGACTGATAACAGATCAAGTTGGGCGCGAACACTTCAACATATTAAACCCTGATCCCTGACGATCTGTACGTGTGAAACTAATATGTGGACAGCCAGGCAAGGGGACCATGACCAGCATACTGTTCTAACTGTTCGAACCGCCGTTGCCGGCCGATCGGAGTTCAGTAATTTTAGGTAACGTCCTAGAAACGCAGGGAAAGACGTGGCTCTTACCAATAAATGCCCCAGGCACTACCCCAGTATTGAAATATCAAATCCATAAGATGAGGATGGCACGTGCGCACCTTTCCTTATAATTGCTCTCCATCCCTATATACTCTTGTTGTCCCGACATTGAGTGACCTCACTAGTTGCACTTGGCAGCGTGGCTAGCTGAATTCGGAACAGCCAGGCGGGCGAGTTCTGCGGGGGGAATTCACATAGTCGCCAGACATCTGAATACTACAGGCGGGAAACCATGGAATAACCTTAGGTCGACCCGTATAGATTGCCTGCGGTTCTCCTGATGACGGAGCTACGCTCAACACATATAAGCTCACTTGACCATTTACGTAAAGAAACATCAGTACTGTGGAAACCGCGACCTAGCAGATTGTTATTTCGGAAAAGTAGTCACAGCTACTTTCTGAAACAGGTCCTGCGGCCCCTTAGTGTAAGTCTATCCGGGTCTCGGGGCGGCCATTCAGGGTGCTACTTTTTTGGGCATTCCACTCTGGTGACATACGGTTAGAGTTTCACAATACCGTCGACTGCGTGCCCCGCGCCCATAATCCCGACCGGCTCGTCCAGCAATTTATTCCTTATGCTCTGCTAATGCTGAGGATCGCCATGGGGGCGCGCGTGGATGCTCCTGCCTTATTTCTTCTTTGCAAGAAAACCCGCACGCGCGTGGGGAGTGTAAGCCCATTCGTTCGAACGCTAATCGTAGGGAATATGGAGGGCGCGCGTGTACTCGGCAAGTGGAAGTTAGGATCTGAGCAAATCTTATGCTAAAACAGGCGTCGTACAAAAACCTGCCCACATGTCTTGTCAGGTAAACACCTAAACGGATGACGTAAGATTCTTCGTTGGATAAGGGGATTCATCCGTTGGGTGGAGGAAGTCCAAAGTAACTGCATCGGGCACCGTTGAACGAACTGTGCCTGGTTGTTACTCATCTATTTAACTAGCACGTAGTCGAGATTGTTCCCGGCGTGCACTCTGGATGGCTCAGCGCACTTCCACGTTGAGTCGGTGCATGCTAGTGAAATTAAACAACCTCGTCGGGCCCACCCGCAAAAGTAAGCGCTCTCTCCATTAACTTACTTGACTCGTTAGACGAGCGAGAGTCAACTCATTTTCAACATACCGCGCCCGGTCAGTTGATCATGGCCCGTCTAATCTGCCCATACAGCGATAGCGATTGCTGTGATTCTCGAATAGGCCGGTTGGCATTACAGTCCTGTTGGGTGCCTGGAAGATCACATAAAATCGATAAGAACCTCTGATGGGGGGCTCATCGGCAGGGCCTTTCCTCATAACCCAAGTCTCCACGACTCCTAGATACCCTGTCTACTCTGGATGAAATCGGGGCGGTGGCAGTCCGTCTCCGCACATAGGTTCCGGAACGACCCCAAATGTCGACCGGTATCGGCGGAAGCGAACTCACGAACTATCACTTTGTAAGATGTGATAGGGTGCTGTGCTTTAGTGTCGGCGCCTAAACTCGTCATTTCATCTCAATATATCTGCTTTCTTCCTAAAGCCTGGGAACCAAAACGAACTGTTCCGCCGGCTATATATCTTTGCAACCCCACAGCTAGAATTAGTGAGCCGCAGTGTGCATCCCGATAAGGGAAGCCTAAAACTTCGGCCACAAGATTCATAAGGGTGGTCGGGCTACGTGAGTTTTTGCACCTGTGGACTTCGGTGGCGACCGCATAGTTTGTTAAGTAAGCTCACCGGTTTCAGGGCTTTCCAGTCGTACTTTGACACAGAGCCGAGGTGGGTTTGGTCACACTTCATAACCTCAGTTCGGCGAACCTACGAGCCCGTGACTCGTGGAGGGACTATCTTCTTCAATCATCGCAATTGGGACATGTTTGATGGTTCAAACGACTCCGTCCCATTAGTACGACGAGTTTACACACCCGCTTCGAATATGGGAGATGACGTATTGGCACGGGGGTACAGGGATTCATGACGCGGACTGCTATCAGTAGCCGGTATTCTAAGCGGTATAACAGGCGATTTGTTGACGCGTTCATGCCATCTATAATAAGCTTGTGCAGTCATGCGCCTTGCACAGCAGACACGATTCCACCTCGACGCGGACTCAGAAGCCCAGGGCAGCTCATCCAATGATCGCGCTGACCAACCTAGAATGGCTCGTTGTAAACAGGAATCGGAGAGCCACTATATGTGACATACGACCGTACGGACGCTTTGCTGACTCGAATTCAAGCGTAAAAAAATCGATACCAAACCACTTGGATAATGCGAATCACACAATGGTATAACACCGGTACTAAACCCTCGGGCTCAGAACTTTCCCGTGCCCGGATATGGTAAGAACCGAGTGGCCTCATTGGATTTTCAGCCCTAATATCTATAAAATGTGCTGTACGCCCAATTGCCAATTGCGATACACACACACTTAAGTTCGCGTAGCGTAGGTGGGACAGTGTAGGAAGCTACAGGGTGGAGTTTACGGCACTCCTGCCTCCCGTGCGCTCTCAGGCCGTCGGATCTCGTCAGGTCGGGTACGCCTCTGGCGCCAAACCTTGCGCCTCACATTTTCCATCACTGTGAGCCCAAACTGTTGGTTGACAAGCCCTTGGTATCGGATCGAAAATGAGGAGAACTTCACGGTAGTCAGCAGGTTTTGCCGAAAGGTAAAGATCCACTCACGCTTGATTCAGGGATCATCTCCGCCTCATCGCCGGTCGGAGGTTACCTTATTTTTTATTATATATTACGTTTCCAGTACCTCATGCTAGAGGGAAAAGAATCATCCGTCGTTGGACTTGAAGCACTCTAAGGTAATAAACATCTCAAACCCTCTGATGACACAGAATGCTCATTGTACTC
		</sequence>
    <sequence><taxon idref="Location_2_3_1|21.198267977120622"/>
			AGAGTCATGGTTTCCTACAGGTAAGAGCCAGGTTATTTCTGAGCCGTTCCGTCACTAGACTGCTGTTAGCGGCTAAACCAAAATTGCTAGCAACGTACATGAAGATTGACCCTTGACCATAAACGTAAGGGTAGCGAGTTGGGCTAAGAGCTGCCTTATACTCCTGGTAGAGTGGTTCCAATCACTTGGAATAGCAGGGACAAAGTGTGTTACCTCTCACACTTGTCAATAGGTGGCAACGGATTATACAGTGGGTAGTTAGATGCTGGGGGCTCGCAAAGGGGGGCCTGACATCCGGCCGTCGTCCGACACGGTGACGGTTCGGGACGGCTGGAGATGAGCATATCTGAATGCTATCCTTTGTCTTTTTGGATGGGCTACTACACTGGTAACGACCACTATACCCTAAGGCTGGCACAACCACGGACGAACAGGGAGAACGCGCGGCAGCAGAAGGCTGTAACGCGTTCTAGTCTAAAGTACCCTAAGAAGTGCCGAGGCGATCCCAATCTTAGACTATCCTACGGAATGGATTCTAAGCAACCACAAGTAACTCGCTCAATGACAATGACTCGTTTGCGTATATCACTGGAGAAAGATCTGTTGTGCGCAGTCACCTGAGAGTGGGAGGTGGCCCGACCACATGCGACCCTGAGCAACTAAATAGGATCCGCGGGACAGAGCCTCCCCGCTCTGTAAGGTTGAGACAAGTCTATTAAAGTAGTCCCGGGTGGTTAGGAAATTCACCTCATGGATGGATTTGTTGTCTCCCAGCATTCGAGGGCAGGTACAATCGGCGACGATGCAAGGAAGAAACCGACCTATCAGTATGTTGTGTTTACTCTTCGCATGTCACTACATACCCATCTCTGTGTGGTACGTTCACTCTCTACTTAGGGTTTTGCCCACAGAGGGCGGCCTTTCAGCTTTAACCAATATAAATTAGCAATTACTTTGAAGAGCGTACCCTGCATACCGGGACGGTTTCCCACCTGACGCACTCATGCACCAGAATGGGCCTATCTAATTAGAGGAAGCGTGATTGCAAACGATGACGTCTTAATCTGCATTTGATTCCATGCAAGCGAACTTGGCAATCATCCTGTTATTGTTCGAGTTCCCGGGGTATTATGTCCCTGCTGTAAGTTATGGACTCAACTCACGGTGCCCTTGAATCGCTTAATGGTGTAGTGGAGCCTAGCGGGAAACGACGTCAATCCATTTTTCTTACGAAGTACGCACAAACTGACACAGAAGTTTGACTCGGATAAGGAAGACGGGGTGATTCGCCCGCCAGTGTCTTCTCATGTATATCGAGGGGGTCCACATATCGAAGTGTGTACCAATGTATGGAACGATAGCTCACGCCATAACTTGTATCAGGCCACACACTTCGCTACCAAACGAGAATGATATCGTCAAGTGTTGAGCAGTGGTCACCAATGGACTTTTTCGATAAATAGCTACGGGACCGATTGCGCGCCCTTCTTCCAGTTTTGTCGCTAATATTGGAGAAAGGGGAAGTCCTGACGTGATAAAGGTGGTCTTTCCAGCTCGCATGATTAGGTCTCAGAGACAGAGTCCTTTATCGGATAGGCAAAGTTAACATGGTTTAGCGTATGAAAGGTCGACTCGTGACCTCGCGTCTGTAGTTGTACTGTGCCTGTAACCTCTAAGTTTCAGCTCGTTTGCCCGGGATGTCCCCCGACACTCACCTCATCAAGGGATCCCGAGTGGGCGTTCACTTGACTTGTGAAGCTATCAACTTAACATCGATCGTTTTCGTGATCAAAGTGCCACAGAATCCTTGCACTTGGAAAATGCCGGACGATGCCCGCGGTTCGCCTACAAAGACTAATCCAAAAAGGCCTTCAAACCCTCAGTATAGGTTTTATATGGGGCGTTGTAGTCCAGTATGACCCCGGATTGGACTACTGTCTCCTATAACGGTATTGTCGCTGTAATTCTTGATTAGAGAGTTTTTCAAACGAACGGTGAATATATGTCGGGTGCCTAGCGACACCACGGTTAGAGGCCAATGGATAAATACTGCTTTTGGCGTTAATTTAGGTCGTGCTTCAACAGAGACGCGGCAGCGCCACTCAGAGGAAAATGCTGTTTGATGGAACGACCCGATTGTCAGGCTTCAACCTCGCGCCACTATCAAAGGAAAGTAGCTGTGACATTCACATCTGGGGAAAAGTCATATGATACTCCCTCGCTAAGCCACGAAAGTTGCCTTATGGACCACATAACAAGATCGATAACTTTTCCACTATTCCTCATCTACACTGTTTGAACGGTAGGTTGAGTTCAAGATTTCGTGAGGGATCCTGTGTTGGGAGTCGGTTCTTATTAGTTCTTATAGGAACGCAGGCGACGTTCCCCGTAGGAAGATTAACACCAGCGGGTCACCTTGTATTTCAACCATCAACAAGCAAGGATGCTGTAGTGCTTCTTAGGTGCCAGTAGATCCGGGCGCGTCCTCTGAACACAGTGACGTCAGGTACCCGGACGTCCACTAACCCTGCCCTAACCCTAAGTCTTCAAGCCGCGGTCGAACATCTTTTGGCTCATGGGTTTCTTTGGCGATCTATGGGATACACCCCCCAAAGAAACAAGCATTGTACCTGTCGAGCAAATACATAGGAGCACTGGAGACTCGTAATCCGACGCAAGGTACAAGACCTTTTGTTTAGCGATAAGCGACCTTGGGCCTCAGATCCACATATGCGATGATTTTTCGTGGTGTCTCCGAAAAGGTTCCATCAGGTTAGTTTGTGACCGAGGAGTTGTGTAACCACAACAGAATTCAGAGCCGTAGACGGTTAACGTTCAGGCGTGAAGTAACGATAGACCGCTTCATTCGCAGCGCACCACCTGTGTCCAACCTAAACACGTCGAAGATAGAACTTGTGGTTTCAATGTATCATGAAGAGCTTCCTCCTGGTCTTCTAGCCGATTTTAGATGGATGATTCGCCGTAGCACTGGTACACGGCCCACAGCCACCTGCTGGGACGCCGCCTGAGATGTGCATCTTCAGGCTCAATAGAGCTTTGCGGTCTAATGTCTATAACTGTCATAGCAAACCACCTGTCCTTCACACCCTTTTTCACCATGAATGGCGAAAACGCGGTTTTCCTTGGGACCTGGACGAGGCATAGCTATCAGAGCCCTAAACCGCCTTCGGAAGTTTGAGGACTCTTTTATGCCGACTCGTGTGTGGTGTGGCATTGTTCATACGCCGGGTCGAACATCTGGACCTTACGGTAAGGGTACGTGTTAGGTTTCTTCCAGGCAAATCGACGTAGGCCAGACCCAGCCAGATTCGGGGTCTTTTCACAGCGTTTGCACCACTTCCCGCGGTTACGTCAGATGTTTATGTGTGTAAGTTGCGCATATACGCTCGGATTACGAACCGAGCTAAAGCAAGCAGAAGGGCCGGCTGAGTGAAGAAGAACTCAATATAGCGAGCTAAACGACGGCGACTGTTATGCCGTCTCGACAGATGGTGCGAGGATACTCCACTCCCCCAAGTGGAGGCGGCGAATTTCTTCTCGCTGTAAGACGAAGGTCTCCATCATGAGCTAACGCCATTCAAGCGCCTCTGCCGTTAAATCGGCGGAAAAACGCTCTTTCGTGCCGCATATTGGTGAGCTACACGATGCCGTGTAGGAATACGGGTATTACCGAGAGACCTGGTACGTCGAAAACCAATGACTCCCGAACTTCGCGCACTAATAAGCCATCCTCTTCAGCGGGTGTATGCGGCAAACACGCCTTGGCGATATTCTACACGGAATGTCTAAGCTTACCCTTCCGATTTTACCTAAGGGATTTCTGGCCCTTGCTAAGTGTATGGAGCCAATCGTGGCCTTAATGACCAGTGTCACCCGGAGTGTTCTTGACTTACGGCGGGTAAAGCTACACAGTAACCTAAATGCAATTGCTCGATTGTCGTGGCCGGCCTGTGATACCAGCCTGGAACCGGCGATCGCTCGCGGTTTGCAGTATGACTTCCATCGGACTGGTCAAGAACCCACCGTCCGCTATCCAAAACAGCTGGGGGATACTAGTGGCGGATTCGCTACTGTGGCAATTGTTGGTGTTTGATTATTTGATAAACGATTTCCCCCGTTCAAATATACGTGGTGTATTCTAGAACTACGCGGAAGACACTAAGTGAATATAGTTGCTGATCGCTGGATATGTGTGGATAGCGACCCTAGGCTAAATCATTGAGACATGGGGAGAATAACCTCCTACCTCTATTCCGTGCGTTTTCTATCCAACTTGGTTTGCTATTACCCTCCTAAGGGGGCTAATCTAGGGCCGAGCAAATAAGGGGAGGCATGGGCACGTATTAGCACACCACCCTTAAGCGCCTGCTTCGCCCGGGTTATTGGAATCTACCGCTCGATGTGCCCGCGCTTATGGTCAAGTCACCGGTGGTTGACCGGTAACCTTACCAGTGTATGACGCTCCAACCATCATCGATCTCATGTTCCTGTGACGGTACTCTAGATGGTATACTTTTACATTTCTACCTGGGGCTCTAACTGTGCATTCGATGCTCGGGGTCAAGATGAAATATAGTGTCACCGACATGATAGGGCCCCAGTTGCATACTACTTGTCATACAGTCAGTGCAACCTGCAGCGCATACAGGAGATGGGTCAATAATGGCTTGTCATTTCTTTACTTTTAGGTCGCGATGATCCACCATGGTACGAGGTGCCACTTGGACTGCTGCATCGAGGGCTAGGCCCGGGTGCTCCCCCGCTGCGGTTGCGGCGAGCGTTGTATGCAACACCTTTAGTTAACTACAAACCGGCACCTGCGAGCCATTGGAGAAATTCAGCCAGGCGCAATACAACAAGGAACCAAAACATGAACCCAGCCGCAGGGTATCAGCGCATACAGGAACTGCTTAACGGCCCCATTTCACTGAAGGACCCGAGCATACAGCGAATCCGGATGACTGAGGTCTGGTATACTCTGCCCGCTGGTGTTACGTCGCCAGTGTGCGTTGTTGTGAAGCTTACATACCTCTTGGCCACAGTCACGGTGCAATTACCGTTAACATAATGTTCCCTCAATGCATGTCTGTGCGTCCCGGACGTAATAAACAGGTGGAAGCAGTCTGACAGCCCGGACTTATGCAGAAAGAGGTGTGGTGCGTAAATCCCCCCGCAATTCCGCTACATTGCTGGATTATCCCAAGGTCACCAGATAGTAATCGTTTCGGGTTAGTGGTACTGCCGTTTTTGTAATCCGATTGGAGCAGAGGGCTAAAGAATATGAGTAGAAATTGTTAGCACGTCTTCGACTTACATTAGCAGATGTAGGGCCAATCAACCCCTTTCGCCAGGTAAAGCTTCTACCGGGTCGATCGCCCGCGGGGGGGACCGCTGATTACCACATGGGATCAAGACGAGAAGCTCGTTACATTAATTCCAAGACTTTCAATTCATCTCGCAAGCACATATTAATGGCACATTTGTGGCGCTTCCCGCGTTTTCTGGGCAAGTGGTCCACACGAATGCTGAGTCGGCAAAGAAATAGCAGACAAGCGGGGTATCGCTACTACTGCACTGAAGAACATGTTTCTATGGTAGGCCGCCTGCCCCAGGTGTGCACCCATACCAGTATAGGCGAGCTAAGAAATTTCTTTAAAATGCGCTATCTCAAGGTATCCTCCTGTACGGCTGCATTGGGCTCGTCTAACTGTTCGCGGCACGAGTCCCTCGTCAATACATCATTTTTGAGTGCCGCCCCCATGGTCTCAGCTGAGGCGGCTTAGTCGTCATTCCGGTGGACACTTACCCCCCGGTGCCTTGGCTACAGGGCAGCAGCACACAGAGGAATTCTACAAACTACCAAGACGGGTTCTATCATATGGGCTCGAACATGTATAATCGATCCGGGCAAGTCACTGTCTTAAGGTGCAATACATCACCGGACCATAGGCCAATTGCATTGAATGCGCACTGACCCGAGCAGACTCAACACCACACCAATCTGGGGGCGGCCAATGCTGACATGGAGCAACCGACCGGTGATCTCGACGCATGTCTGCAGAGCCCTTGACCGCAAGTGGAACCGACCTTTCCTTATCTGTAGAACCAGGACATTCTCCTGTCCGCGGGGAGGCATGTAGCGTGGGGCACTCTCTTGCTCTGCGTGAAGCTACGAGTGTTGAAGCCTAGTTACATTTTTCGATAGGCGCGAGGGCATTCCTAGCTAGGTAGTGCGAGCCTTGAGCGACGCCCATGACTGCGCATGCTCCTGGCTTATAAACGGACTTGATTGAAGTGCAAATGAGTTTAAGGTATGGAGACTGTCCCTAGCACGCCTATCAACATGACCACGAGGCGTGTCGTTCATGGGGCGGGCAGCCCCAGTCAATCCAGGGCGGACATAGTTCTGAGCACTTTAAAACCTAGCTCGTTATTCTCGGAACTGCGTTCCGAGGCTTCACGAGTACGTCAGGCGGTCCAGTGTCCACAGGTAGGTTAACCCTTTACGAGATGACCAGGATACTGATATTAGTGAGGCTGATTTATTTCTTCGGTAGTAGGTCTTTAGGGTGCCCGCCTAACGTCAGCCGGATTCTACGTCACATATGCCAGATTGAGTTCAATGTCCGAATCGGTAGACATACCTGGTCCTATCCGCTTACTCTAATCGAGTTAGACGGCAGGATAAGATGAGTGTATGTAAAAGAGCGCTGTCTACGAATCAAGGGAACCGAGAAGTCTACGCCGCCTGAGCATACGGTTCAGGATGAGGCGTTTGAAGAAGCACATAAAACACGTATGAGACTCAGATCTGCTGTTGCCTGCCTATTACTATTATCATTTGCACATTCGTCAGTGACTCGCTCGTCATTATGAGTTACCCTCAGGGAACTAGGTGGCACCTCAAACTACTTGCTAGGTAGATAACGGAAGGACGAGCCAAGTATTCACCGACACTAGAGTATCACAAGACCTAAGGCCGCCGTTTTTTATGTTTCACAGCCGTGTTGCCCCTATCATGAGGTCCGGTAGCAGAACTATTGTGCTTAGATAAGTAACACCCGAGGCCTCCACTAGAGCCGCTGATGAAGGATGCACGACGGCCGTTCTGTCTAAGACTAATCTTTAGCAGAGACCGTGCCTAGAAACCGTCGCGGCAGATGATATACGAAGTATGCAGATGATCCTTGAGTCTGTGGCGTTACTAGTGGGCAAGTTAGAAGCATGCGGACTAGAGATGTGCAGCTCCCAACGGATTCACTAAGCTGGAACATTAGGTCAAGGCAAGGTTCTCTGTTGACTCTTTCACAGACGGTGCTGGCTCATTTAACAGCTTCTCGTTTGAGGAATCGATTCAAATCTATGACTCTCGGTTGAAGGATCCATATTTGCGTCCGGCAACCCTAGGGTCGCCGGGGTAACGTCAGCTGGCCCGAGTGACTACTGCTTAACTATCAATGTACTCACTTGAGATCCTGAAAGGTCAACCATCTGGTGCACCCAAGCTCAATAGAATCATTAGGTAGCGCTCCCTAATGCGAATCAGGAGGCAATCTGACGATTGTGCATACTAGCGAAGTTGCTACCATCATAATTAACCGTGGCATGTTGGCGGTGTCCACCCTAAACGCCAGCTGAGGATACGTGAGTCACTAGCTTAATCGCTTCCATCGTTAGAAACATCCGCCTCCGACGTGTGCATGTTACCAAGGCATGGAGTTTGACTAGTGCTAGGACGCTCTTTCCTGTAAATGAATGCATCCCACAGAACAATATGCGATGGTACGCGTAAAGTAACGTAGACAACCCAACTGATTTATTGCCACCAATCACCAGGCGGAAGCCTACTCGTGGTTCTGAATATAATACCCTTACTCCTCTTTAACCTGACCGAGAATTCCTCAACACACACTATGTGCGAATCGCGATCTATGAAACGCGCGTCGGATCCTAGTCGGCTAGATAACGGAGACTCTGGTTATCATGCGTCGGAGGCATAACTTCTAGTCCTACGATACGGCACCGACATCTTTCCTGTGTAAGAGAATGATAACGGCTTCCGTTGAGCTAGAAGTTTTTGATATACCTCTGGAGACCTAGCTTGATGTCGAGTTGGCTCCGCCAAACTAAATGTATGAGACTACGTCTTGACAAGATCTTTAGAGATGTCTTTTAACGTCTTATCGTAGTTGGTCATCCACGCGAACCTTCATAGTCATGAACGACATACAGATATCGGATACGTGTTGAGAAACCCGGGTCAGGAATTATCCTTACTCGTGCGCCGTCCTCGGAATTAGGCGCCTGGGTATGGTACAGACTGACTAAGTGGGCAACTTTTCCTGGTCGCGAAGTTCCGGGTGGCATAATATCAACGACCTGGGCTCTATACTATTCTAGTCCCGAATCCGGGCCGTTGCACTCTGTAGGGAAAGCCGCGAGCCGGCAACCACACTTGTGTTTTTTTGGCAACCCTTCTTCCACGAGATTTACCCCGTATCGAGAGCTGTTTCAGGTCCGTCGGTGGGCACGTCCATAGCGGCCTTCAAGTCATTGTTACCAACAGCCGAGACTATGACGGCGGACTGTAAGCTGGGAAAACTTCTAAGACCCGCCAATTCTACCATGGAGCGACGGGCCTTATCATGACGGAGACCCTCTTTCTCGTCTGTGGGAGATATGTTAGTATTGACTAGTGTTAGAAGATTCGTCGATAGGTCCTTCCACAAGCGAGCAAATTACCTTGCAGCGCGTTTCGGCCCACATGGTGAAACGCATTCATCACCACACGGACACGGATGGTGTTGAGCTAACCCAGGATTCTACATAATGGCCTACGCCTCACAACAGAAAGGCGTACATACGCAACATCCGTCCAAACACTTGAGATCCAACGATTATTCATCCATGTCGTTGCTCGGTTCAGGGGCAGCGACAATACGTTGGCCGTCTCTGAACGCCGGAGGTTATAGACATGACAACGGCACCGGCAATCTCAACAAGTCGCCTTAGCGTGCCGGGAAATCTGCGAGTGCCGATGAAGAAGTCCAAGGAGCCGTTACTTCGTGACCACTAGTAGCTAATCGTTATATGCTCTGCAGAATGAGGGGGCGTTCGCTCAACGCGCGTCTGGCAGCAAAGCCGATGAACGGCATTCTTCGTGGTCATGCCCACTTACTCATCGCGAGGTTGAGGGAGGTTAGGTCGTGTGTCGTAATGAATTTGGCGCTTTTGAGCGTACAGGAGCAGTACTCGATGTCATTTACGTTAAATTGGTGTTAGCCGAAAAGTTCCTTGCGCATGGAGCCCGTAATGTATATGTATAGCCTCGACGCGGCGTCCATTCCCTGATGACCAGGGCCCCGCCGAAGGACTAGGGCCGAATGTCCGGAAAAGTTCTCAACGGTTGTCAGGATATCGACCAGTTTCCTGTGGATCCCCGTTTTACCAAGGACTTTTGGCTCCTGGATTTGAGCACCGTAAGCAAGTCCCAAACGATCTATTACAAATAGGTAACCCAAGCGTATACCGGTGCCATAGTTAACAAGGATGGCCCCGGGGCTGACACGTTTGCAAGGCTCGTAGTGGGCTGTGTAGGCCGCTTCTGTCACGATCAGCGCGCATGGGCATTGGCAGCAGGAATACTTACTCGGTTGCAAAGGCATATGTATAACCTATGCCACGTGGCCCTCCCCGATGCCGAGTCACTCAAATAACACTGAAACCCGGGCTTAGGTGCACACTCCCAGTTGCTTCGCCCGGCGCCGTGCGGGCATTATGAGCACTTGGGAGTTGAACCGTTCATGTGGTCACGCACCGATTTTGAAGGAGGGTTGAAACTCGCATCGCGATTCTTATGCTGGTATCTTGAAAATTCGGGGTCGAGGTGAGACGCCAGCCTATCACCTGCGGGGCGCCTGGCGACTTGTAGCTAGGGAACGAAGTAATCGGATCGTCCTTCTGAAAAAATCGCGATTGCCAAGTGCATTTTCTCATACATTGATACCGGTCCCCGTCCAACTTCGCCTACCGGTGACGGACGTATCTATCCAGATTAGGTGAGCGAATCGGGCCAGATTGTAATGGCGTCGAATGCCCTACGCGTAAGTAGTTACTCGGTTAGTTACGGGAGCATCAAGGCTGCCTAGGTTGGAAAAACACTCCGAGGGACATTGAGTGGGCAGTCTCTAGGCCATATGGCACCACATATAATGAACTCCAGAATAGTAGCTGTTCGAATAAGAGAGGACTAGGGCTTGTTTGTTCCCAAAAGGAAAGCCTTAGCCTTCGAAATATTTAAGCAGGTGGCCCGCGAGTACATGATTGAATCAGTCGGTAATGGCTCAGGGGAGGGGCTTCACTCTATGTACAGGTAAATGACTAACGCAGGAGGGCCGTTAGTGGTTGTTTACAGCATACCGCCTATGACCCTTGTCGGGCATAGAAGGATAAATTGGCAAGAGGCCACAAAGCAAGCAACGCCGTCGGCATCAAAGACTAAGTGACGCATCGACACATAAGAATTACGCATGAAGAGTCGGGTAATAATCTCCGCGGGGGTATGAACATGGATCCGATCTTGTTTAGAATAGACCGATTTCTACCGTGACAGCCCCTTCCCCAGCTGCCTCACCCTGCCCTTTTCACATGGCTGGCTCAAGAAAGTGCGATCGTGTAGGTAACCTTTTTGAGTCCAAAGAGACAGCGGACTTACTTCGGATGATAAAGAAACAAACCCGTTCATCTTAGATGTGATACCCACCGCATAAAAACTACTTGCGAGCAAAGATTCGCCTTGCTAACCGAGTACGAGGCCCATACCCTGACCTTTAGCGGAGCTAGTCCAGGTTCTACGCGGAGCACGCATCCATGATTGGGCTCGAATGCATACATAGTAGTGAAAAGGCCCGGACTGATAACAGATCAAGTTGGGCGCGAACACTTCAACATATTAAACCCTGATCCCTGACGATCTGTACGTGTGAAACTAATATGTGGACAGCCAGGCAAGGGGACCATGACCAGCATAGTGTTCTAACTGTTCGAACCGCCGTTGCCGGCCGATCGGAGTTCAGTAATTTTAGGTAACGTCATAGAAACGCAGGGAAAGACGTGGCTCTTACCAATAAATGCCCCAGGCACTACCCCAGTATTGAAATATCAAATCCATAACATGAGGATGGCACGTGCGCACCTTTCCTTATAATTGCTCTCCATCCCTATATACTCTTGTTGTCCCGACATTGAGTGACCTCACTAGTTGCACTTGGCAGCGTGGCTAGCTGAATTCGGAACAGTCAGGCGGGCGAATTCTGCGGAGGGAATTCACATAGTCGCCAGACATCTGAATACTGCAGGCGGGAAACCATGGAATAACCTTAGGTCGACCCGTATAGATTGCCTGCGATTCTCCTGATGACGGAGCTACGCTCAACACATATAAGCTCACGTGACCATTTACGTAAAGAAACATCAGTACTGTGGAAATCGCGACCTAGCAGATAGTTATTTCGGAAAAGTAGTCACAGCTACTTTCTGAAATAGGCCCTGCGGCCCCTTAGTGTAAGTCTATCCGGGTCTCGGGGCGGCCATTCAGGGTGCTACCTTTTTGGGCATTCCACTCTGGTGACATACGGTTAGAGTTTCACAATACCGTCGACTGCGTGCCCCGCGCCCATAAGCCCGACCGGCTCGTCCAGCAGTTTATTCCTTATGCTCTGCTAATGCTGAGGATCGCCATGGGGGCGCGCGTGGATGCTCCTGCCTTATTTCTTCTTTGCAAGAAAACCCGCACGCGCGTGGGGAGTGTAAGCCCATTCGTTCGAACGCTAATCGTAGGGAATATGGAGGGCGCGCGTGTACTCGGCAAGTGGAAGTTAGGATCTGAGCAAATCTTATGCTAAAACAGGCGTCGTACAAAAACCTGCCCACATGTCTTGTCAGGTAAACACCTAAACGGATGACGTAAGGTTATTCGTTGGATAAGGGGATTCATCCGTTGGGTGGAGGAAGTCCAAAGTAACTGCATCGGGCACCTTTGAACGAACTGCGCCTGGTTGTTACTCATTTATTTAACTAGCACGTAGTCGAGATTGTTCCCGGCGTGCACTCTGGATGGCTCAGCGCACTTCCACGTTGAGTCGGCCCATGCTAGTGAAATTAAACAACCTCGTCGGGCCCACCCGCAAAAGTAAGCGCGCTCTCCATTAACTTACTTGACTCGTTAGACGAGCGAGAGTCAAATCATTTTCAATATACCGCGCTCGGTCAGTTGATCATGGCCCGTCTAACCTGCCCATACAGCGTTAGCGATTGCTGTGATTCTCGTATAGGCCGGTTGGCATTACAGTCCTGCTGGGTGCCTGGAAGATCACATAAAATCGATAAGAACCTCTGATGGGGGGCTCATCGGCAGGGCCTCTCCTCATAACCCAAGTCTCCACGACTCCTAGATACCCTGTCTACTCTGGATGAAATCGGGGCGGTGGCAGTCCGTCTCCGCACATAGGTTCCGGAACGACCCCAAATGTCGACCGGTATCGGTGGAAGCGAACTCACGGACTATCACTTTGTAAGATGTGATAGGGTGCTGTGCTTTAGTGTCGGCACCTAAACTCGTCATTTCATCTCAATATATCTGCTTTCTTCCTAAAACCTGGGAACCAAAACGAACTGTTCTGCCGGCTATATATCTTTGCAACCCCACAGCTAGAATTAGTGAGCCGCAGTGTGCATCCCGATAAGGGAAGCCTAAAACTTCGGCCACAAGATTCATAAGGGTGGTCGGGCTACGTGAGTTATTGCACCTGTGGCCTTCGGTGGCGACCGCATAGTTTGTTAAGTAAGCTCACCGGTTTCAGGGCTTTCCAGTCGTACTGTGACACAGGGCCGAGGTGGGTTTGGTCACACTTCATAACCTCAGTTCGGCGAACCTACGAGCTCGTAACTCGTGGAGGGACTATCTTTTCCAATCATCGCAACTGGGACATGTTTGATGGTTCAAACGACTCCGTCCCATTAGTACGACGAGTTTACACACCCGCTTCGAATATGGGAGATGACGTATTGGCACGGGGGTACAGGGATTCATGACGCGGACTGTTATCAGTAGCCGGTATTCTAAGCGGTATAACAGGCGATTTGTTGACGCGTTCATGCCATCTATAATAAGCTTGTGCAGTCATGCGCCTTGCACAGCAGACACGATTCCACCTCGAGGCGGACTCAGAAGCCCAGGGCAGCTCATCCAATGATCGCGCTGACCAACCTAGAATGGCTCGTTGTAAACAGGAATCGGAGAGCCACTATATGTGACATACGACCGTACGGACGCTTTGCTGACTCGAATTCAAGCGTAAAAAAATCGATACCAAACCACTTGGATAATGCCAATCACACAATGGTATAACACCGGTACTAAACCCTCGGCCTCAGAACTTTCCCGTGCCCGGATATGGTAAGAACCGAGTGGCCTCATTGGATTTTCAGCTCTAATATCTATAAAGTGTGCTGCACGCCCAATTGCCAATTGCGATGCACACACACTTAAGTTCGCGTAGCGTAGGTGGGACAGTGTAGGAAGCTACAGGGTGGAGTTTACGGCACTCCTGCCTCCCGTGCGCTCTCAGGCCGTCGGATCTCGTCAGGTCGGGTACGCCTCTGGCGCCAAACCTTGCGCCTCACATTTTCCATCACTGTGAGCCCAAACTGTTGGTTGACAAGCCCTTGGTATCGGATCGAAAATGAGGAGAACTTCACGGTAGTCAGCAGGTTTCGCCGAAAGGTAAAGATCCACTCACGCTTGATTCAGGGATCATCTCCGCCTCATCGCCGGTCGGAGGTTACCTTATTTTTTATTATATATTACGTTTCCAGTACCTCTTGCTAGCGGGAAAAGAATCATCCGTCGTTGGACTTGAAGCACTCTAAGGTAATAAACATCTCAAACCCTCTGATGACACAGAATGCTCATTGTACTC
		</sequence>
    <sequence><taxon idref="Location_1_3_0|22.91541392137755"/>
			AGAGTCATGGTTTCCTACAGGAAAGAGCCAGGTTATTTCTGAGCCGTTCCGTCACTAGACTGCTGTTAGCGGCTAAACCAAAATTGCTAGCAACGTACATGAAGATTGACCATTGACCATAAACGTAAGGGTAGCGAGTTGGGCTAAGAGCTGCCTTATACTCCTGGTAGAGTGGTTCCAATCACTTGGAATAGCAGGGACAAAGTGTGTTACCTCTCACACTTGTCAATAGGTGGCAACGGATTATACAGTGGGTAGTTAGATGCTGGGGGCTCGCAAAGGGGGGCCTGAGATCCGGCCGTCGTCCGACACGGTGACGGTTCGGGACGGCTGGAGATGAGCATATCTGAATGCTATCCTTTGTCTTTTTGGATGGGCTACTACACTGGGAACGACCACTATACCCTAAGGCTGGCACAACCACGGACGAACAGGGAGAACGCGCGGCAGCAGAAGGCTGTAACGCGTTCTAGTCTAAAGTACTCTAAGAAGTGCCGAGGCGATCCCAATCTTGGACTATCCTACGGAATGGATTCAAAGCAACCACAAGTAACTCGCTCAATGACAATGACTCGTTTGCGTATATCACTGGAGAAAGATCTGTTGTGCGCAGTCACCTGAGAGTGGGAGGTGGCCCGACCACATGCGACCCTGAGCAACTAAATAGGATCCGCGGGACAGAGCCTCCTCGCTCTGTAAGGTTGAGACAAGTCTATTAAAGTAGTCCCGGGTGGTTAGGAAATTCACCTCATGGATGGATTTGTTGTCTCCCAGCATTCGAGGGCAGGTACAATCGGCGACGATGCAAGGAAGAAACCGACCTGTCAGTATGTTGTGTTTACTCTTCGCATGTCACCACATACTCATCTCTGTGTGGTACGTTCACTCTCTACTTAGGGTTTTGCCCACAGAGGGCGGCCTTTCAGCTTTAACCAATATAAATTAGCAATTACTTTGAAGAGCGTACGCTGCATACCGGGACGGTTTCCCACCTGACGCATTCATGCACCAGAATGGGCCTATCTAATTAGAGGAAACGTGATTGCAAACGATGACGTCTTAATCTGCATTTGATTCCATGCAAGCGAACTTGGCAATCATCCTGTTATTGTTCGAGTTCCCGGGGTATTATGTCCCTGCTGTAAGTTATGGACTCAACTCACGGTGCCCTTGAATCGCTTAATGGTGTAGTGGAGCCTAGCGGGAAACGACGTCAATCCATTTTTCTTACGAAGTACGCACAAACTGACACAGAAGTTTGACTCGGATAAGGAAGATGGGGTGATTCGCCCGCCAGTGTCTTCTCATGTATATCGAGGGGGTCCACATATCGAAGTGTGTCCCAATGTATGGTACGATAACTCACGCCATAACTTGTATCAGGCCACACACTTCGCTACCAAACGAGTATGATATCGTCAAGTGTTGAGCAGTGGTCACCAATGGACTTTTTCGATAAATAGCTACGGGACCGATTGCGCGCCCTTCTTCCAGTTTTGTCGCTAATATTGGAGAAAGGGGAAGTCCTGACGTGATAAAGGTGGTCTTTCCAGCTCGCATGATTAGGTCTCAGAGACAGAGTCCTTTATCGGAAAGGCAAAGGTAACATGGGTTAGCGTATGAAAGGTCGACTCGTGACCTCACGTCTGTAGTTGTACTGTGCCTGTAACCTCTAAGTTTCAGCTCGTTTGCCCGGGATGTCCCCCGACACTCACCTCATCAAGGGATCCCGAGCGGGCGTTCACTTGACTTTTGAAGCTATCAACTTAACATCGATCGTCTTCGTGATCAAAGTGCCACAGAATCCTTGCACTTGGAAAATGCCGGACGATGCCCGCGGTTCGCCTACAAAGACTAATCCAAAAAGGCCTTCAAACCCTCAGTATAGGTTTTATATGGGGCGTTGTAGTCCAGTATGTCCCCGGATTGGACTACTGTCTCCTATAACGGTATTGTCGCTGTAATTCTTGATTAGAGAGCTTTTCAAACGAACGGTGAATATATGTCGGGTGCCTAGCGACACCACGGTTAGAGGCCAATGGATAAATACTGCTTTTGGCGTTAATTTAGGTCGTGCTTCAACAGAGATGCGGCAGCGCCACTCAGAGGAAGATGCTGTTTGATGGAACGACCCGATTGTCGGGCTTCAACCCCGCGCCACTATCAAAGGACAGTAGCTGTGACATTCACATCTGGGGAAAACTCATATGATACTCCCTCGCTAAGCCACGAAAGTTGCCTCATGGACCACGTAACAAGATCGATAACTTTTCCACTATTCCCCATCTCCACTGTTTGAACGGTAGGTTGAGTTCAAGATTTCGTGAGGGATCCTGTGTTGGGAGTCGGTTCTTATTAGTTCTTATAGGAACGCAGGCGACGTTCCCCGTAGGAAGATTAACACCAGCGGGTCCCCTTGTATTTCAACCATCAACAAGCAAGGATGCTGTAGTGCTTCTCAGGTGCCAGTAGATCCGGGCGCGTCCTCTGAACACAGTGACGTCAGGTACCCGGACGTCCACTAACCCTGCCCTAACCCTAAGTCTCCAAGCCGCGGTCGAACATCTTTTGGCTCATGGGTTTCTTTGGCGATCTATGGGATACACCTCCCAAAGAAACAAGCATTGTACCTGTCGAGCAAATACATAGGAGCACTGGAGACTCGTAATCCGACGCAAGGTACAAGAACTTTTGTTTAGCGATAAGCGACCTTGGGCCTCAGATCCACATATGCGATGATTTTTCGTGGTGTCTCCGAAAAGGTTCCATCAGGTTAGTTTGTGACCGAGGAGTTGTGTAACCACAACAGAATTCAGAGCCGTAGACGGTTAACGTTCAGGCGTGAAGTAACGATAGACCGCTTCATTTGCAGCGCACCACCTGTGTCCAACCTAAACACGTCGAAGATAGAACTTGTGGTTTCAATGTATCATGAAGAGCTTCCTCCTGGTCTTCTAGCCGATTTTAGATGGATAATTCGCCGTAGCACTGGTACACGGCCCGCAGCCACCTGCTGGGACGCCGCCTGAGATGTGCATCTTCAGGCTCAATAGAGCTTTGCGGTCTAATGTCTATAACTGTCATAGCAAACCACCCGTCCTTCACACCCTTTTTCACCATGAATGGCGAAAACGCGGTTTTCCTTGGGACCTGGACGAGGCATAGCTATCAGAGCCCTAAACCGCCTTCGGAAGTTTGAGGACTCTTTCATGCCGACTCGTGTGTGGTGTGGCGTTGTTCATACGCCGGGTCGAACATCTGGACCTTACGGTAAGGGTACGTGTTAGGTTTCTTCCAGGCAAATCGACGTAGGCCAGACCCAGCCAGATTCGGGGTCTTTTCACAGCGTTTGCACCACTTCCCGCGGTTACGTCAGATGTATATGTGTGTAAGTTGCGCATATACGCTCGGGTTACGAACCGAGCTAAAGCAAGCAGAAGAGCCGGCTGAGTGAAGAAGAACTCAATATAGCGAGCTAAACGACGGCGACTGTTATGCCGTCTCGAAAGATGGTGCAAGGATACTCCACTCCCCCAAGTGGAGGCGGCGAATTTCTTCTCGCTGTAAGACGAAGGTCTCCATCATGAGCTAACGCCATTCAAGCGCCCCTGCCGTTAAATCGGCGGAAAAACGCTCTTTCGTGCCGCATATTGGTGAGCTACACGATGCCGTGTAGGAATACGGGTATTACCGAGAGACCTGGTACGTCGAAAACCAATGACTCCCGAACTTCGCGCACTAATAAGCCATCCTATTCAACGGGTGTATGCGGCAAACACGCCTTGGCGATATTCTACACGGAATGTCTAAGCTTACCCTTCCGATTTTACCTAAGGGATTTCTGGCCCTTGCTAAGTGTATGGAGCCAATCGTGGCCTTAATGACCAGTGTCACCCGGAGTGTTCTTGACTTACGGCGGGTAAAGCTACACAGTAACCTAAATGTAATTGCTCGATTGTCGTGGCCGGCCTGTAATACCAGCCTGGAACCGGCGATCGCTCGCGGTTTGCAGTATGACTTCCATCGGACTGGTCAAGAACCCACCGTCCGCTATCTAAAACAGCTGGGGGATACTAGGGGCGGATTCGCTACTGTGGCAATTGTTGGTGTTTGATTATTTGATAAACGATTTCCCCCGTTCAAATATACATGGTGTATTCTAGAACTACGCGGAAGACACTAAGTGAATATAGTCGCTGATCGCTGGATATGTGTGGATGGCGACCCTAGGCTAAATCATTGAGACATGGGGAGAATAACCTCCTACCTCTATTCCGTGCGTTTTTTATTCAACTTGGTTTGCTATTACCCTCCTAAGGGGGCTAATCTAGGGCCGAGCAAATAAGGGGAGGCATGGGCACGTATTAGCACACCACCCTTAAGCGCCTGCTTCGCCCGGGTTATTGGAATCTACCGCTTGATGTGCCCGCGCTTATGGTCAAGTCACCGGTGATTGACCGGTAACCTTACCAGTGTATGACGCTCCAACCATCATCGATCTCATGTCCCTGTGACGGTACTCTAGATGGTATACTTTTACATTTCTACCTGGGGCTCTAACTGTGCATTCGATGCTCGGGGTCGAGATGAAATATAGTGTCACCGACATGATAGGGCCTCAGTTGCATGCTACTTGTCATACAGTCAGTGCAACCTGCAGCGCATACAGGAGATGGGTCAATAATCGCTTGTCATTTCTTTACTTTTAGATGGCGATGATCCACCATGGTACGAGGTGCCACTTGGACTGCTGCATCGAGGGCTAGGCCCGGGTGCTCCCCCGCTGCGGTTGCGGCGAGCGTTGTATGCAACACCTTTAGTTAACTCCAAACCGGCACCTGCGAGCCATTGGAGAAATTCAGCCAGGCGCAATACAACAAGGAACCAAAACATGAACCCAGCCGCAGGGTAGCAACGCATACAGGAACTGCTTAACGGCCCCATTTCACTGAAGGACCCGAGCATACAGCGAATCCGGATGACTGAGGTCTGGTATACTCTGCCCGCTGGTGTTACGTCGCCAGTGTGCGTTGTTGTGAAGCTTACATACCTCTTGACCACAGTCACGGTGCAATTACCGTTAACATAATGTTCCCTCAATGCATGTCTGTGCGTCCCGGACGTAATAAACAGGTGGAAGCAGTCTGACAGCCCGGACTTATGCAGAAAGAGGTGTGGTGCGTTAATCCCCCCGCAATTCCGCTACATTGCTGGATTATCCCAAGGTCACCAGATAGCAATCGTTTCGGGTTAGTGGTACAGCCGTTTTTGTAATCCGATTGGTGCAGAGGGCTAAAGAATATGAGTAGAAATTGTTAGCACATCTTCGACTTACATTAGCAGATGTAGGGCCAATCAACCCCTTTCGCCAGGTAAAGCTTCTACCGGGTCGATCGCCCGCGGGGGGGACCGCTGATTACCACATGGGATCAAGACGAGAAGCTCGTTACATTAATTCCAAGACTTTCAATTCATCTCGCAAGCACATATTAATGGCACACTTGTGGCGCTTCCCGCGTTTTCTGGGCAAGTGGTCCACACGAATGCTGAGTCGGCAAAGAAATAGCAGACAAGCGGGGTATCGCTACTACTGCACTGAAGAACATGTTTCTATGGTGGGCCGCCTGCCCCAGGTGTGCCCCCATACCAGTATAGGCGAGCTAAGACATATCTTTAAAATGCGCTATCTCAAGGTATCCTCCTGTACGGCTGCATTGAGCTCGTCTAACTGTTCGCGGCACGAGTCCCTCGTCAATACATCATTTTTGAGTGCCGCCCCCATGGTCTCAGCTGAGGCGGCTTAGTCGTCATTCCGGTGGACACTTACCCCCCGGTGCCTTGGCTACAGGGCAGCAGCACACAGAGGAATTCTACAAACTACCAAGACGGGTTCTATCATATGGGCTCGAACATGTATAATCGATCCGGGCAAGTCACTGTCTTAAGGTGCAATACATCACCGGACCATAGGCCAATTGCATTGAATGCGCACTGACCCGAGCAGACTCAACACCACACAAATCTGGGGGCGGCCAATGCTGACATGGAGCAACCGACCGGTGATCTCGACGCATGTCTGCGGAGCCCTTGACCGCAAGTGGAACCGACCTTTCCTTATCTGTAGAACCAGGACATTCTCCTGTCCGCGGGGAGGCATGTAGCGTGGGGCACTCTCTTGCTCTGCGTGAAGCTACGAGTGTTGAAGCCTAGTTACATTTTTCGATAGGCACGAGGGCATTCCTAGCTAGGTAGTGCGAGCCTTGAGCGACGCCCATGACTGCGCATGCTCCTGGCTTATAAACGGACTTGATTGAAGTGCAAATGAGTTTAAGGTATGGAGGCTGTCCCTAGCACGCCTATCAACATGACCACGAGGCGTGTCGTTCATGGGGCGGGCAGCCCCAGTCAATCCAGGGAGGACATAGTTCTGAGCACTTTAAAACCTAGCTCGTTATTCTCGGCACTGCGTTCCGAGGCTTCACGAGTTCGTCAGGCGGTACAGTGTCCACAGGTAGGTTAACCCTATACGAGATGACCAGGATACTGATATTAGTGACGCTGATTTATTTCTTCGGTAGTAGGTCTTTAGGGTGCCCGCCTAACGTCAGCCGGATTCTACGTCACATATGCCAAATTGAGTTCAATGTCCGAAACGGTAGACATACCTGGTCCTATCCGTTTACTCTAATCGAGTTAGACGGCAGGATAAGATGAGTGTATGTAAAAGAGCGCTGTCTACGAATCAAGGGAACCGAGAAGTCTACGCCGCCTGAGCATACGGTTCAGGATGAGGCGTTTGAAGAAGCACATAAAACACGTATGAGACTCAGATCTGCTGTTGCCTGCCTATTACTATTATCATTTGCACATTCGTCAGTGACTCGCTCGTCATTATGAGTTACCCTCAGGGAACTAGGTGGCACCTCAAACTACTTGCTAGGTAGATAACGGAAGGACGAGCCAAGTATTCACCGACACTAGAGTATCACAAGACCTAAGGCCGCCGTTTTTTATGTTTCACAGCCGTGTTGCCCCTATCATGAGGTCCGGTAGCAGAATTATTGTGCTTAGATAAGTAACACCCGAGGCCTCCACTAGAGCCGCTGATGAAGGATGCACGACGGCCGTTCTGTCTAAGACTAATCTTTAGCAGAGACCGTGCCTAGAAACCATCGCGGAAGATGATATACGAAGTATGCAGATGATCCTTGAGTCTGTGGCGTTACTAGTGGGCATGTTAGAAGCATGCGGACTAGAGATGTGCAGCTCCCAACGGATTCACTAAGCTGGAACATTAGGTCAAGGCAAGGTTCTCTGTTGACTCTTTCACTGACGGTGCTGACTCATTTAACAGGTTCTCGTTTGAGGAATCGATTCAAATCTATGACTCTCGGTTGAAGGATCCATATTTACGTCCGGCAACCCTAGGGTCGCCGGGGTAACGTCAGCTGGCCCGAGTGACTACTGCTTAACTATCAATGTACTCACTTGAGATCCTGAAAGGTTAACCATCTGGTGCACCCAAGCTCAATAGAATCATTAGGTAGCGCTCCCTAATGCGAATCAGGAGGCAATCTGACGATTGTGCATACTAGCGAAGTTGCTACCATCCTAATTAACCGTGGCATGTTGGCGGGGTCCACCCTAAACGCCAGCTGAGGATACGTGAGTCACTAGCTTAATCGCTTCCATCGTTAGAATCATCCGCCTCCGACGTGTGCATGTTACCAAGGCATGGAGTTTGACTAGTGCTAGGACGCTCTTTCCTGTAAATGAATGCATCCCACAGAACGATATGCGATGGTACGCGTAAAGTAACGTAGACAACCCAACTGATTTATTGCCACCAATCACCAGGCGGAAGCCTACTCGTGGTTCTGAATATAATACCCTTACTCCTCTTTAACCTGACCGAGAATTCCTCAACACACACTATGTGCGAATCGCGATCTATGAAACGCGCGTCGGATCCTAGTCGGCTAGATAACGGAGACTCTGGTTATCATGCGTCGGAGGCATAACTTCTAGTCCTACGATACGGCACCGACATCATTCCTGTGTAAGAGAATGATAACGGCTTCCGTCGAGCTAGAAGTTTTTGATATACCTCTGGAGACCTAGCTTGATGTCGAGTTGGCTCCGCCAAACTAAATGTATGAGACTACGTCTTGACAAGATCTTAAGAGATGTCTTTTAACGTCTTGTCGTAGTTGGTCATCCACGCGAACCTTCATAGTCATGAACGACATACAGATATCGGATACGTGTTGAGAAACCCGGGTCAGGAATTATCCTTACTCGTGCGCCGTCCTCGGAATTAGGCGCCTGGGTGTGGTACAAACTGACTAAGTGGGCAGCTTTTCCTGGTCGCGAAGTTCCGGGTGGCATAATATCAACGACCTGGGCTCTATACTATTCTAGTCCCGAATCCGGGCCGTTGCACTCTGTAGGGAAAGCCGCGAGCCGGCAACCACACTTGTGTTTTTTTGGCAACCCTTCTTCCAGGAGATTTACCCCGTATCGAGAGCTGTTTCAGGTCCGTCGGTGGGCACGTCCATAGCGGCCTTCAAGTCATTGTTACCAACAGGCGAGACTATGACGGCGGACTGTAAGCTGGGAAAACTTCTAAGACCCGCCAATTCTACTATGGAGCGACGGGCCTTATCATGACGGAGACCCTCTTTCTCGTCTGTGGGAGATATGTTAGTATTGACTAATGTTAGAAGATTCGTCGATAGGTCCTTCCACAAGCGAGCAAATTACCTTGCAGCGCGTTTCGGTCCACATGGTGAAACGCATTCATCACCACACGGACACGGATGGTGTTGAGCTAACCCAGGATTCTACATAATGGCCTACGCCTCACAACAGAAAGGCGTACATACGCAACATCCGTCCAAACACTTGAGATCCAACGATTATTCATCCATGTCGTTGCTCGGTTCAGGGGCAGCGACAATACGTTGGCCGTCTCTGAACGCCGGAGGTTATAGACATGACAACGGCACCGGCAATCTCGACAAGTCGCCTTAGCGTGCCGGGAAATCTGCGAGTGCCGATGAAGAAGTCCAAGGAGCCGTTACTTCGTGACCACTAGTAGCTAATCGTTATATGCTCTGCAGAATGAGGGGGCGTTCGCTCAACGCGCGTCTGGCAGCAAAGCCGATGAACGGCATTCTTCGTGGTCATGCCCACTTACTCATCGCGAGGTTGAGGGAGGTTAGGTCGTGTGTCGTAATGAATTTGGCGCTTTTGAGCGTACAGGAGCAGTACTCGATGTTATTTACGTTAAATTGGTGTTAGCCGAAAAGTTCCTTGCGCATGGAGCCCGTAATGTATATGTATAGCCTCGACGCGGCGTCCATTCCCTGATGACCAGGGCCCCACCGAAGGACTAGGGCCGAATGTCCGGAAAAGTTCTCAACGGTTGTCAGGATATCGACCAGTTTGCTGTGGATCCCCGTTTTACCAAGGACTTTTGGCTACTGGATTTGAGCACCGTAAGCAAGTCCCAAACGATCTATTACAAATAGGTAACCCAGACGTATACCGGTGCCATAGTTAACAAGGATGGCCCCGGGGCTGACACGTTTGCAAGGCTCGTAGTGGGCTGTGTAGGCCGCTTCTGTCACGATCAGCGCGCATGGGCATTGGCAGCAGGAATACTTACTCGGTTACAAAGGCATATGTATTACCTATGCCACGTGGCCCTCCCCGATGCCGAGTCACTCAAATAACACTGAAACCCGGGCTTAGGTGCACACTCCCAGTTGCTTCGCCCGGCGCCGTGCGGGAATTATGAGCACTTGGGAGTTGAACCGTTCATGTGGTCACGCACCGATTTTGAAGGAGGGTTGAATCTCGCATCGCGATTCTTATGCTGGTATCTTGAAAATTCGGGGTCGAGGTGCGACGCCAGCCTATCACCTGCGGGGCGCCCGGCGACTTGTAGCTAGGGAACGAAGTAATCGGATCGTCCTTCTGAAAAAGTCGCGATTGCCAAGTGCATTTTCTCATACATTGATACCGGTCCCCGTCCAACTTCGCCTACCGGTGACGGACGTATCTATCCAGATTAGGTGAGCGAATCGGGCCAGATTGTAATGGCGTCGAATACCCCACGCGTAAGTAGTTACTCGGTTAGTTACGGGAGCATCAAGGCTGCCTAGGTTGGAAAAACACTCCGAGGGACATTGAGTGGGCAGTCTCTAGGCCATATGGCACCACATATAATGAACTCCAGAATAGTAGCTGTTCGAATAAGAGAGGACTAGGGCTTGTTTGTTTCCAAAAGGTAAGCCTTAGCCTTCGAAATATTTAAGCAGGTGGCCCGCGAGTACATGATTGAATCAGTCGGTAATGGCTCAGGGGAGGGGCTTCACTCTATGTACAGGTAAATGACTAACGCAGGAGGGCCGTTAGTGGTTGTTTACAGCATACCGCCTACGACCCTTGTCGGGCATAGAACGATAAATTGGCAAGAGGCCACAAAGCAAGCAACGCCGTCGGCATCAAAGACTAAGTGGCGCATCGACACATAAGAATTACGCATGAAGAGTCGGGTAATAATCTGCGCGGGGGTATGAACATGGATCCGATCTTGTTTAGAATAGACCGATTTCTACCGTGACAGCCCCTTTCCCAGCTGCCTCACCCTGCCCTCTTCACATGGCTGGCTCAAGAAAGTGCGATCGTGTAGGTAACCTTTTTGAGTCCATAGAGACAGCGGACTTACTTCGGATGATAAAGGAACAAACCCGTTCATCTTAGATGTGATACCCACCGCATAAAAACTACTTGCGAGCAAAGATTCGCCTTGCTAACCGAGTACGAGGCCCATACCCTGACCTTTAGCGGAGCTAGTCCAGGTTCTACGCGGAGCACGCATCAATGATTGTGCTCGAATGCATGCATAGTAGTGAAAAGGCCCGGACTGATAACAGATCAAGTTGGGCGCGAACACTTCAACATATTAAACCCTGATCCCTGACGATCTGTACGTGTGAAACTAATATGTGGACAGCCAGGCAAGGGGACCATGACCAGCATAGTGTTCTAACTGTTCGAACCGCCGTCGCCGGCCGATCGGAGTTCAGTAATTTTAGGTAACGTCATAGAAACGCAGGGAAAGACGTGGCTCTTACCAGTAAATGCCCCAGGCACTACCCCAGTATTGAAATGTCAAATCCATAACATGAGGATGGCACGTGCGCACCTTTCCTTATAATTGCTCTCCATCCCTATATACTCTTGTTGTCCCGACATTGAGTGACCTCACTAGTTGCACTTGGCAGCGTGGCTAGCTGAATTCGGAACAGCCAGGCGGGCGAATTCTGCGGGGGGAATTCACATAGTCGCCAGACATCTGAATACTGCAGGCGGGAAACCATGGAATAACCTTAGGTCGACCCGTATAGATTGCCTGCGGTTCTCCTGATGACGGAGCTACGCTCAACACATATAAGCTCACTTGACCATTTACGTAAAGAAACACCAGTACTGTGGAAATCGCGACCTAGCAGATAGTTATTTCGGAAAAGTAGTCACAGCTACTTTCTGAAATAGGCCCTGCGGCCCCTTAGTGTAAGTCTATCCGGGTCTCGGGGCGGCCATTCAGGGTGCTACTTTTTTGGGCATTCCACTCTGGTGACATACGGTTAGAGTTTCACAATACCGTCGACTGCGTGCCCCGCGCCCATAAGCCCGACCGGCTCGTCCAGCAATTTATTCCTTATGCTCTGCTAATGCTGAGGATCGCCATGGGGGCGCGCGTGGATGCTCCTGCCTTATTTCTTCTTTGCAAGAAAACCCGCACGCACGTGGGGAGTGTAAGCCCATTCGTTCGAACGCTAATCGTAGGGAATATGGAGGGCGCGCGTGTACTCGGCAAGTGGAAGTTAGGATCTGAGCAAATCTTATGCTAAAACAGGCGTCGTACAAAAACCTGCCCACATGTCTTGTCAGGTAAACACCTAAACGGATGACGTAAGATTCTTCGTTGGATAAGGGGATTCATCCGTTGGATGGAGGAAGTCCAAAGTAACTGCATCGGGCACCGTTGAACGAACTGCGCCTGGTTGTTACTCATCTATTTAACTAGCACGTAGTCGAGATTGTTCCCGGCGTGCACTCTGGATGGCTCAGCGCACTTCCACGTTGAGTCGGTCCATGCTAGTGAAATTAAACAACCTCGTCGGGCCCACCCGCAAAAGTAAGCGCGCTCTCCATTAACTTACTTGACTCGTTAGACGAGCGAGAGTCAAATCATTTTCAATATACCGCGCTCGGTCAGTTGATCATGGCCCGTCTAACCTGCCCATACAGCGATAGCGATTGCTTTGATTCTCGAATAGGCCGGTTGGCATTACAGTCCTGTTGGGTGCCTGGAAGATCACATAAAATCGATAAGAACCTCTGATGGGGGGCTCATCGGCAGGGCCTCTCCTCATAACCCAAGTCTCCACGACTCCTAGATACCCTGTCTACTCTGGATGAAATCGGGGCGGTGGCAGTCCGTCTCCGCACATAGGTTCCGGAACGACCCCAAATGTCGACCGGTATCGGTGGAGGCGAACTCACGGACGATCACTTTGTAAGATGTGATAGGGTGCTATGCTTTAGTGTCGGCACCTAAACTCGTCATTTCATCTCAATATATCTGCTTTCTTCCTAAGACCTGGGAACTAAAACGAACTGTTCTGCCGGCTATATATCTTTGCAACCCCACAGCTAGAATTAGTGAGCCGCAGTGTGCATCCCGATAAGGGAAGCCTAAAACTTCGGCCACAAGATTCATAAGGGTGGTCGGGCTACGTGAGTTATTGCACCCGTGGCCTTCGGTGGCGACCGCATAGTTTGTTAAGTAAGCTCACCGGTTTCAGGGCTTTCCAGTCGTACTTTGACACAGAGCCGAGGTGGGTTTGGTCACACTTCATAACCTCAGTTCGGCTAACCTACGAGCTCGTGACTCGTGGAGGGACTATCTTTTCCAATCATCGCAACTGGGACATGTTTGATGGTTCAAACGACTCCGTCCCATTAGTACGACGAGTTTACACACCCGCTTCGAATATGGGAGATGACGTATTGGCACGGGGGTACAGGGATTCATGACGCGGACTGTTATCAGTAGCCGGTATTCTAAGCGGTATAACAGGCGATTTGTTGACGCGTTCATGCCATCTATAATAAGCTTGTGCAGTCATGCGCCTTGCACAGCAGACACGATTCCACCTCGACGCGGACTCAGAAGCCCAGGGCAGCTCATCCAATGATCGCGCTGACCAACCTAGAATGGCTCGTTGTAAACAGGAATCGGAGAGCCACTATATGTGACATACGACCGTACGGACGCTTTGCTGACTCGAATTCAAGCGTAAAGAAATCGATACCAAACCACTTGGATAATGCGAATCACACAATGGTATAACACCGGTACTAAACCCTCGGGCTCAGAACTTTCCCGTGCCCGGATATGGTAAGAACCGAGTGGCCTCATTGGATTTTCAGCTCTAATATCTATAAAATGTGCTGTACGCCCAATTGCCAATTGCGATGCGCACACACTTAAGTTCGCGTAGCGTAGGTGGGACAGTGTAGGAAGCTACAGGGTGGAGTTTACGGCACTCCTGCCTCCCGTGCGCTCTCAGGCCGTCGGATCTCGTCAGGTCGGGTACGCCTCTGGCGCCAAACCTTGCGCCTCACATTTTCCATCACTGTGAGCCCAAACTGTTGGTTGACAAGCCCTTGGTATCGGATCGAAAGTGAGGAGAACTTCACGGTCGTCAGCAGGTTTCGCCGAAAGGTAAAGATCCACTCACGCTTGATTCAGGGATCATCTCCGCATCATCGCCGGTCGGAGGTTACCTTATTTTTTATTATATATTACGTTTCCAGTACCTCTTGCTAGCGGGAAAAGAATCATCCGTCGTTGGACTTGAAGCGCTCTAAGGTAATAAACATCTCAAACCCTCTGATGACACAGAATGCTCATTGTACTC
		</sequence>
    <sequence><taxon idref="Location_0_0_0|33.37175495306459"/>
			AGAGTCATGGTTTCCTACAGGTAAGAGCCAGGTTATTTCTGAGCCGTTCCGTCACTAGACTGCTGTTAGCGGCTAAACCAAAATTGCTAGCAACGTACATGAAGATTGACCCTTGACCATAAACGTAAGGGTAGCGAGTTGGGCTAAGAGCTGCCTTATACTCCTGGTAGAGTGGTTCCAATCACTTGGAATAGCAGGGACAAAGTGTGTTACCTCTCACACTTGTCAATAGGTGGCAACGGATTATACAGTGGGTAGTTAGATGCTGGGGGCTCGCCAAGGGGGGCCTGAGATCCGGCCGTCGTCCGACACGATGACGGTTCGGGACGGCTGGAGATGAGCATATCTGAATGCTATCCTTTGTCTTTTTGGATGGGCTACTACACTGGGAACGACCACTATGCCCTAAGGCTGGCACAACCACGGACGAACAGGGAGAACGCGCGGCAGCAGAAGGCTGTAACGCGTTCTAGTCTAAAGTACTCTAAGAAGTGCCGAGGCGATCCCAATCTTAGACTATCCTACGGAATGGATTCAAAGCAACCACAAGTAACTCGCTCAATGACAATGACTCGTTTGCGTATATCACTGGACAAAGATCTGTTGTGCGCAGTCACCTGAGAGTGGGAGGTGGTCCGACCACATGCGACCCTGAGCAACTAAATAGGATCCGCGGGACAGAGCCTCCCCGCTCTGTAAGGTTGAGACAAGTCTATTAAAGTAGTCCCGGTTGGGTAGGAAATTCACCTCATGGATGGATTTGTTGTCTCCCAGCATTCGAGGGCAGGTACAATCGGCGACGATGCAAGGAAGAAACCGACCTATGAGTATGTTGTGTTTACTCTTCGCATGTCACTACATACCCATCTCTGTGTGGTACGTTCACTCTCTACTTAGGGTTTTGCCCACAGAGGGCGGCCTTTCAGCTTTAACCAATATAAATTAGCAATTACTTTGAAGAGCGTACCCTGCATACCGGGACGGTTTCCCACCTGACGCACTCATGCACCAGAATGGGCCTATCTAATTAGAGGAAACGTGATTGCAAACGATGACGTCTTAATCTGCATTTGATGCCATGCAAGCGAACTTGGCAATCATCCTGTTATTGTTCGAGTTTCCGGGGTATTATGTCCCTGCTGTAAGTTATGGACTCAATTCACGGTGCCCTTGAATCGCTTAATGGTGTAGTGGAGCCTAGCGGGAAACGACGTCAATCCATTTTTCTTACGAAGTACGCACAAACTGACACAGAAGTTTGACTCGGATAAGGAAGATGGGGTGATTCGCCCGCCAGTGTCTTCTCATGTATATCGAGGGGGTCCACATATCGAAGTGTGTACCAATGTATGGAACGATAGCTCACGCCATAACTTGTATCAGGCCACACACTTCGCTACCAAACGAGTATGATATCGTCAAGTGATGAGCAGTGGTCACCAATGGACTTTTTCGATAAATAGCTACGGGACCGATCGCGCGCCCTTCTTCCAGTTTTGTCGCTAATATTGGAGAAAGGGGAAGTCCTGACGTGATAAAGGTGGTCTTTCCAGCTCGCATGATTAGGTCTCAGAGACAGAGTCCTTTATCGGATAGGCAAAGGTAACATGAGTTAGCGTATGAAAGGTCGACTCGTGGCCTCACGTCTGTAGTTGTACTGTGCCTGTAACCTCTAAGTTTCAGCTCGTTTGCCCGGGATGTCCCCCGACACTCACCTCATCAAGGGATCCCGAGCGGGCGTTCACTTGACTTTTGAAGCTATCAACTTAACATCGATCGTCTTCGTGATCAAAGTGCCACAGAATCCTTGCACTCGGAAAATGCCGGACGATGCCCGCGGTTCGCCTACAAAGACTAATCCAAAAAGGCCTTCAAACCCTCAGTATAGGTTTTATATGGGGCGTTGTAGTCGAGTATGTCCCCGGATTGGACTACTGTCTCCTATAACGGTATTGTCGCTGTAATTCTTGATTAGAGAGCTTTTCAAACGAACGGTGAATATATGTCGGGTGCCTAGCGACACCACGGTTAGAGGCCAATGGATAAATACTGCTTTTGGCGTTAATTTAGGTCGTGCTTCAACAGAGATGCGGCAGCGCCACTCAGAGGAAGATGCTGTTTGATGGAACGACCCGATTGTCAGGCTTCAACCCCGCGCCACTATCAAAGGAAAGTAGCTGTGACATTCACATCTGGGGAAAACTCATATGATACTCCCTCGCTAAGCCACGAAAGTTGCCTCATGGACCACGTAACAAGATCGATAACTTTTCCACTATTCCCCATCTCCACTGTTTGAACGGTAGGTTGAGTTCAAGATTTCGTGAGGGATCCTGTGTTGGGAGTCGGTTCTTATTAGTTTCTATAGGAACGCAGGCGACGTTCCCCGTAGGAAGATTAACACCAGCGGGTCACCTTGTATTTCAACCATCAACAAGCAAGGATGCTGTAGTGCTTCTCAGGTGCCAGTAGATCCGGGCGCGTCCTCTGAACACAGTGACGTCAGGTACCCGGACGTCCACTAACCCTGCCCTAACCCTAAGTCTCCAAGCCGCGGTCGAACATCTTTTGGCTCATGGGTTTCTTTGGCGATCTATGGGATACACCCCCCAAAGAAACAAGCATTGTACCTGTCGAGCAAATACATAGGAGCACTGGAGACTCGTAATCCGACGCAAGGTACAAGAACTTTTGTTTAGCGATAAGCGACCTTGGGCCTCAGATCCACATATGCGATGATTTTTCGTGGCGTCTCCGAAAAGGTTCCATCAGGTTAGTTTGTGACGGAGGAGTTGTGTAACCACAACAGAATTCAGAGCCGTAGACGGTTAACGTTCAGGCGTGAAGTAACGATAGACCGCTTCACTCGCAGCGCACCAACTGTGTACAACCTAAACACGTCGAAGATAGAACTTGTGGTTTCAATGTATCATGAAGAGCTTCCTCCTGGTCTTCTAGCCGATTTTAGATGGATGATTCGCCGTAGCACTGGTACACGGCCCGCAGCTACCTGCTGGGACGCCGCCTGAGATGTGCATCTTCAGGCTCAATAGAGCTTTGCGGTCTAATGTCTATAACTGTCATAACAAACCACCTGTCCTTCACACCCTTTTTCACCATGAATGGCGAAAACGCGGTTTTCCTTGGGACCTGGACGAGGCATAGCTATCAGCGCCCTAAACCGCCTTCGGAAGTTTGAGGACTCTTTCATGGCGACTCGTGTGTGGTGTGGCGTTGTTCATACGCCGGGTCGAACATCTGGACCTTGCGGTAAGGGTACGTGTTAGGTTTCTTCCAGGCAAATCGACGTAGGCCAGACCCAGCCAGACTCGGGGTCTTTTCACAGCGTTTGCACCACTTCCCGCGGTTACGTCAGATGTATATGTGTGTAAGTTGCGCATATACGCTCGGGTTACGAACCGAGCTAAAGCAAGCAGAAGAGCCGGCTGAGTGAAGAAGAACTCAATATAACGAGCTAAACGACGGCGACTGTTATGCCGTCTCGAAACATGGTGCAAGGATACTCCACTCCCCCAAGTGGAGGCGGCGAATTTCTTCTCGCTGTAAGACGAAGGTCTCCATCATGAGCTAACGCCATTCAAGCGCCTCTGCCGTTAAATCGGCGGAAAAACGCTCTTTCGTGCCGCATATTGGTGGGCTACACGATGCCGTGTAGGAATACGGGTATTACCGAGAGACCTGGTACGTCGAAAACCAATGACTCCCGAACTTCGCGCACTAATAAGCCATCCTATTCAACGGGTGTATGCGGCAAACACGCCTTGGCGATATTCTACACGGAATGTCTGAGCTTACCCTTCCGATTTTACCTAAGGGATTTCTGGCCCTTGCTAAGTGTATGGAGCCAATCGTGGCCTTAATGACCAGTGTCACCCGGAGTGTTCTTGACTTACGGCGGGTAAAGCTACACAGTAACCTAAATGTAATTGCTCGATTGTCGTGGCCGGCCTGTGATACCAGCCTGGAACCGGCGATCGCTCGCGGTTTGCAGTGTGACTTCCATCGGACTGGTCAAGAACCCACCGTCCGCTATCCAAAACAGCTGGGGGATACTAGGGGCGGATTCGCTACTGTGGCAATTGTTGGTGTTTGATTATTTGATAAACGATTTCCCCCGCTCAAATATACGTGGTGTATTCTGGAACTACGCGGAGGACACTAAGTGAATATAGTTGCTGATCGCTGGATATGTGTGGATAGCGACCCTAGGCTAAATCATTGAGACATGGGGAGAATAACCTCCTACCTCCATTCCGTGCGTTTTCTATCCAACTTGGTTTGCTATTACCCTCCTAAGGGGGCTAATTTAGGGCCGAGCAAATAAGGGGAGGCATGGGCACGTATTAGCACACCACCCTTAAGCGCCTGCTTCGCCCGGGTTATGGGAATCTACCGCTCGATGTGCCCGCGCTTATGGTCAAGTCGCCGGTGATTGACCGGTAACCTTACCAGTGTATGACGCTCCAACCATCATCGATCTCATGTCCCTGTGACGGTACTCTAGATGGTATACTTTTACATTTCTACCTGGGGCTCTAACTGTGCATTCGACGCTCGGGGTCGAGATGAAATATAGTGTCACCGACATGATAGGGCCTCAGTTGCATGCTACTTGTCATACAGTCAGTGCAACCTGCAGCGCATACAGGAGATGGGTCAATAATGGCTTGTCATTTCTTTACTTTTAGATGGCGATGATCCACCATGGTACGAGGTGCCACTTGGACTGCTGCATCGAGGGCTAGGCCCGGGTGCTCCCCCGCTGCGGTTGCGGCGAGCGTTGTATGCAACACCTTTAGTTAACGACAAACCGGCACCTGCGAGCCATTGGAGAAATTCAGCCAGGCGCAATACAACAAGGAACCAAAACATGAACCCAGCCGCAGGGTAGCAGCGCATACAGGAACTGCTTAACGGCCCCATTTCACTGAAGGACCCGAGCATACAGCGAATCCGGATGACTGAGGTCTGGTATACTCTGCCCGCTTGTGTTACGTCGCCAGTGTGCGTTGTTGTGAAGCTTACATACCTCTTGACCACAGTCACGGTGCGATTACCGTTAACATAATGTTCCCTCGATGCATGTCTGTGCGTCCCGGACGTAATAAACAGGTGGAAGCAGTCTGACAGCCCGGACTTATGCAGAAAGAGGTGTGGTGCGTTAATCCCCCCGCAATTCCGCTACATTGCTGGATTATCCCAAGGTCACCAGATAGCAATCGTTTCGGGTTAGTGGTACTGCCGTTTTTGTAATCCGATTGGAGCAGAGGGCTAAAGAATATGAGTGGAAATTGTTAGCACATTTTCGACTTACATTAGCAGATGTAGGGCCAATCAACCGCTTTCGCCAGGTAGAGCTTCTACCGGGTCGATCGCCCGCGGGGGGGACCGCTGATTACCACATGGGATCAAGACGAGAAGCTCGTTACATTAATTCCAAGACTTTCAATCCATCTCGCAAGCACATATTAATGGCACACTTGTGGCGCTTCCCGCGTTTTCTGGGCAAGTGGTCCACATGAATGCTGAGTCGGCAAAGAAATAGCAGACAAGCGGGGTATCGCTACTACTGCACTGAAGAACATATTTCAATGGTGGGCCGCCTGCCCCAGGTGTGCACCCATACCAGTATAGGCGAGCTAAGAAATTTCTTTAAAATGCGCTATCTCAAGGTATCCTCCTGTACGGCTGCATTGAGCTCGTCTAACTGTTCGCGGCACGGGTCCCTCGTCAATACATCATTTTTGAGTGCCGCCCCCATGGTCTCAGCTGAGGCGGCTTAGTCGTCATTCCGGTGGACACTTACCCCCCGGTGCCTTGGCTACAGGGCAGCAGCACACAGAGGAGTTCTACAAACTACCAAGACGGGTTCTATCATATGGGCTCGAACATGTATAATCGATCCGGGCAAGTCACTGTCTTAAGGTGCAATACATCACCGGACCATAGGCCAATTGCATTGGATGCGCACTGACCCGAGCAGACTCAACACCACACAAATCTGGCGGCGGCCAATGCTGACATGGAGCAACCGACCGGTGATCTCGACGCATGTCTGCGGAGCCCTTGACCGCAAGTGGAACTGACCTTTCCTTATCTGTAGAACCAGGACATTCTCCTGTCCGCGGGGAGGCATGTAGCGTGGGGCACTCTCTTGCTCTGCGTGAAGCTACGAGTGTTGAAGCCTAGTTACATTTTTCGATAGGCACGAGGTCATTCCTAGCTAGGTAGTGCGAGCCTTGAGCGACGCCCATGACTGCGCATGCTCCTGGCTTATAAACGGACTTGATTGAAGTGCAAATGAGTTTAAGGCATGGAGACTGTCCCTAGCACGCCTATGAACATGACCACGAGGCGTGTCGTTCATGGGGCGGGCAGCCCCAGTCAATCCAGGGAGGACATAGTTCTGAGCACTTTAAAACCTAGCTCGTTATTCTCGGCACTGCGTTCCGAGGCTTCACGAGTTCGTCAGGCGGTACAGTGTCCACAGGTAGGTTAACCCTATACGAGATGACCAGGATACTGATATTAGTGACGCTGATTTATTTCTTCGGTAGTAGGTCTTTAGGGTGCCCGCCTAACGTCAGACGGATTCTACGTCACATATGCCAAATTGAGTTCAATGTCCGAAACGGTAGACATACCTGGCCCTATCCGCTTACTCTAATCGAGTTAGACGGCAGGATAAGATGAGTGTATGTAAAAGAGCGCTGTCTACGAATCAAGGGAACCGAGAAGTATACGCCGCCTGAGCATACGGTTCAGGATGAGGCGTTTGAAGAAGCACATAAAACACGTATGAGACTCAGATCTGCTGTTGCCTGCCTATTACTATTATCATTTGCACATTCGTCAGTGACTCGCTCGTCATTATGAGTTACCCTCAGGGAACTAGGTGGCACCTCAAACTACTTGCTAGGTAGATAACGGAAGGACGAGCCAAGTATTCACCGACACTAGAGTATCACAAGACCCAAGGCCGCCGTTTTTTATGTTTCACAGCCGTGTTGCCCCTATCATGAGGTCCGGTAGCAGAATTATTGTGCTTAGATAAGTAACACCCGAGGCCTCCACTAGAGCCGCTGATGAAGGATGTACGACGGCCGTTCTGTCTAAGACTAATCTTTAGCAGAGACCGTGCCTAGAAACCATCGCGGAAGATGATATACGAAGTATGCAGATGATCCTTGAGTCTGTGGCGTTACTAGTGGGCATGTTAGAAGCATGCGGACTAGAGGTGTGCAGCTCCCAACGGATTCACTAAGCTGGAACATTAGGTCAAGGCAGGGTTCTCTGTTGACTCTTTCACAGACGGTGCTGGCTCATTTAACAGGTTCTCGTTTGAGGAATAGATTCAAATCTATGACTCTCGGTTGAAGGATCCATATTTACGTCCGGCAACCCTAGGGTCGCCGGGGTAACGTCAGCTGGCCCGAGTGACTACTGCTTAACTATCAATGTACTCACTTGAGATCCTGAAAGGTTAACCATCTGGTGCACCCAAGCTTAATAGAATCATTAGGTAGCGCTCCCTAATGCGAATCAGGAGGCAATCTGACGATTGTGCATACTAGCGAAGTTGCTACCATCATAATGAACCGTGGCATGTTGGCGGGGTCCACCCTAAACGCCAGCTGAGGATACGTGAGTCACTAGCTTAATCGCTTCCATCGTTAGAAACATCCGCCTCCGACGTGTCCATGTTACCAAGGCATGGAGTTTGACTAGTGCTAGGACGCTCTTTCCTGTAAATGAATGCATCCCACAGAACGATATGCGATGGTACGCGTAAAGTAACGTAGACAACCCAACTGATTTATTGCCACCAATCACCAGGCGGAAGCCTACTCGTGGTTCTGAATATAATACCCTTACTCCTCTTTAACCTGACCGTGAATTCCTCAACACACACTATGTGCGAATCGCGATCTATGAAACGCGCGTCGAATCCTAGTCGGCTAGATAACGGAGACTCTGGTTATCATGCGTCGGAGGCATAACTTCTAGTCCTACGATACGGCACCGACATCATTCCTGTGTAAGAGAATGATAACGGCTTCCGTCGAGCTAGAAGTTTTTGATATACCTCTAGAGACTTAGCTTGATGTCGAGTTGGCTCCGCCAAACTAAATGTATGAGACTACGTCTTGACAAGATCTTAAGAGATGTCTTTTAACGTCTTGTCGTAGTTGGTCATCCACGCGAACCTTCATAGTCATGAACGACATACAGATATCGGATACGTGTTGAGAAACCCGGGTCAGGAATTATCCTTACTCGTGCGCCGTCCTCGGAATTAGGCGCCTGGGTGTGGTACAAACTGACTAAGTGGGCAGCTTTTCCTGGTCGCGAAGTTCCGGGTGGCATAATATCAACGACCTGGGCTCTATACTATTCTAGTCCCGAATCCGGGCCGTTGCACTCTGTAGGGAAAGCCGCGAGCCGGCAACCACACTTGTGTTTTTTTGGCAACCCTTCTTCCAGGAGATTTACCCCGTATCGAGAGCTGTTTCAGGTCCGTAGGTGGGCACGTCCATAGCGGCCTTCAAGTCCTTGTTACCAACAGCCGAGACTATGACGGCGGACTGTAAGCTGGGAAAACTTCTAAGACCCGCCAATTCTACTATGGAGCGACGGGCCTTATCATGACGGAGACCCTCTTTCTCGTCTGTGGGAGATATGTTAGTATTGACTAATGTTAGAAGATTCGTCGATAGGTCCTTCCACAAGCGAGCAAATTACCTTGCAGCGCGTTTCGGTCCACATGGTGAAACGCATTCATCACCACACGGACACGGACGGTGTTGAGCTAACCCAGGATTCTACATAATGGCCTACGCCTCACAACAGAAAGGCGTACATACGCAACATCCGTCCAAACACTTGAGATCCAACGATTATTCATCCATGTCGTTGCTCGGTTCAGGGGCAGCGACAATACGTTGGCCGTCTCTGAACGCCGGAGGTTATAGACATGACAACGGCACCTGCGATCTCAACAAGTCGCCTTAGCGTGCCGGGAAATCTGCGAGTGCCGATGAAGAAGTCCAAGGAGCCATTACTTCGTGACCACTAGTAGCTAATCGTTATATGCTCTGCAGAATGAGGGGGCGTTCGCTCAACGCGCGTCTGGCAGCAAAGCCGATGAACGGCATTCTTCGTGGTCATGCCCACTTACTCATCGCGAGGTTAAGGGAGGTTAGGTCGTGTGTCGTAATGAATTTGGCGCTTTTGAGAGTACAGGAGCAGTACTCGATGTTATTTACGTTAAATTGGTGTTAGCCGAAAAGTTCCTTGCGCATCGAGCCCGTAATGTATATGTATAGCCTCGACGCGGCGTCCATTCCCTGATGACCAGGGCACCGCCGAAGGACTAGGGCCGAATGTCCGGAAAAGTTCTCAACGGTCGTCAGGATATCGACCAGTTTCCTGTGGATCCCCGTTTTACCAAGGACTTTTGGCTCCTGGATTTGAGCACCGTAAGCAAGTCCCAAACGATCCATTACAAATAGGTAACCCAGACGTATACCGGTGCCATAGTTAACAAGGATGGCCCCGGGGCTGACACGTTTGCAAGGCTCGTAGTGGGCTGTGTAGGCCGCTTCTGTCACGATCAGCGCGCATGGGCATTGGCAGCAGGAATACTTACTCGGTTACAAAGGCATATGTATAACCTATGCCACGTGGCCCTCCCCGATGCCGAGTCACTCAAATAACACTGAAACCCGGGCTTAGGTGCACACTCCCAGTTGCTTCGCCCGGCGCCGTGCGGGAATTATGAGCACTTGGGAGTTGAACCGTTCATGTGGTCACGCACCGATTTTGAAGGAGGGTTGAATCTCGCATCGCGATTCTTATGCTGGTATCTTGAAAATTCGGCGTCGAGGTGCGACGCCAGCCTATCACCTGCGGGGCGCCCGGCGACTTGTAGCTAGGGAACGAAGTAATCGGATCGTCCTTCTGAAAAAGTCGCGATTGCCAAGTGCATTTTCTCATACATTGATACCGGTCCCCGTCCAACTTCGCCTACCGGTGACGGACGTATCTATCCAGATTAGGTGAGCGAATCGGGCCAGATTGTAATGGCGTCGAATACCCTACGCGTAAGTAGTTACTCGGTTAGATACGCGAGCATCAAGGCTGCCTAGGTTGGAAAAACACTCCGAGGGACATTGAGTGGGCAGTCTCTAGGCCATATGGCACCACATATAATGAACTCCAGAATAGTAGCTGTTCGAATAAGAAAGGACTAGGGCTTGTTTGTTTCCAAAAGGTAAGCCTTAGCCTTCGAGATATTTAACCAGGTGGCCCGCGAGTACATGATTGAATCAGTCGGTAATGGCTCAGGGGAAGGGCTTCACTCTATGTACAGGTAAATGACTAACGCAGGAGGGCCGTTAGTGGTTGTTTACAGCATACCGCCTACGACCCTTGTCGGGCATAGAACGATAAATTGGCAAGAGGCCACAAAGCAAGCAACGCCGTCGGCATCAGAGACTAAGTGGCGCATCGACACATAAGAATTACGCATGAAGAGTTGGGTAATAATCTGCGCGGGGGTATGAACATGGATCCGATCTTGTCTAGAATAGACCGATTTCTACCGTGACAGCCCCTTTGCCAGCTGCCTCACCCTGCCCTTTTCACATGGCTGGCTCAAGAAAGTGCGATCGTGTAGGTAACCTTTTTGAGTCCATAGAGACAGCGGACTTACTTCGGATGATAAAGGAACAAACCCGTTCATCTTAGATGTGATACCCACCGCATAAAAACTACTTACGAGCAAAGATTCGCCTTGCTAACCGAGTACGAGGCCCATACCCTGACCTTTAGCGGAGCTAGTCCAGGTTCTACGCGGAGCACGCATCAATGATTGGGCTCGAATGCATGCATAGTAGTGAAAAGGCCCGGACTGATAACAGATCAAGTTGGGCGCGAACACTTCAACATATTAAACCCTGATCCCTGACGATCTGTACGTGTGAAACTAATATGTGGACAGCCAGGCAAGGGGACCATGACCAGCATAGTGTTCTAACTGTTCGAACCGCCGTCGCCGACCGATCGGAGTTCAGTAATTTTAGGTAACGTCATAGAAACGCAGGGAAAGACGTGGCTCTTACCAGTAAATGCCCCAGGCACTACCCCAGTATTGAAATGTCAAATCCATAACATGAGGATGGCACGTGCGCACCTTTCCTTATAATTGCTCTCCATCCCTATATACTCTTGTTGTCCCGACATTGAGTGACCTCACTAGTTGCACTTGGCAGCGTGGCTAGCTGAATTCGGAACAGCCAGGCGGGCGAATTCTGCGGGGGGAATTCACATAGTCGCCAGACATCTGAATACTGCAGGTGGGAAACCATGGAATAACCTTAGGTCGACCCGTATAGATTGCCTGCGGTTCTCCTGATGACGGAGCTACGCTCAACACATATAAGCTCACTTGACCATTTACGTAAAGAAACACCAGTACTGTGAAAATCGCGACCTAGCAGATAGTTATTTCGGAAAAGTAGTCACAGCTACTTTCTGAAATAGGCCCTGCGGCCCCTTAGTGTAAGTCTATCCGGGTCTCGGGGCGGCCATTCAGGGTGCTACTTTTTTGGGCATTCCACTCTGGTGACATACGGTTAGAGTTTCACAATACCGTCGACTGCGTGGCCCGCGCCCATAAGCCCGACCGGCTCGTCCAGCAATTTATTCCTTATGCTCTGCTAATGCTGAGGATCGCCATGGGGGCGCGCGTGGATGCTCCTGCCTTATTTCTTCTTTGCAAGAAAACCCGCACGCACGTGGGGAGTGTAAGCCCATTCGTTCGAACGCTAATCGTAGGGAATATGGAGGGCGCGCGTGTACTCGGCAAGTGGAAGTTAGGATCTGAGCAAATCTTATGCTAAAACAGGCGTCGTACAAAAACCTGCCCACATGTCTTGTCAGGTAAACACCTAAACGGATGACGTAAGATTCTTCGTTGGATAAGGGGATTCATCCGTTGGGTGGAGGAAGTCCAAAGTAACTGCATCGGGCACCGTTGAACGAACTGCGCCTGGTTGTTACTCATCTACTTAACTAGCACGTAGTCGAGATTGTTCCCGGCGTGCACTCTGGATGGCTCAGCGCACTTCCACGTTGAGTCGGTCCATGCTAGTGAAATTAAACAACCTCGTCGGGCCCACCCGCAAAAGTAAGCGCGCTCTCCATTAACTTACTTGACTCGTTAGACGAGCGAGAGTCAAATCATTTTCAATATACCGCGCTCGGTCAGTTGATCATGGCCCGTCTAACCTGCCCATACAGCGATAGCGATTGCTTTGATTCTCGAATAGGCCGGTTGGCATTACAGTCCTGTTGGGTGCCTGGAAGATCACATAAAATCGATAAGAACCTCTGATGGGGGGCTCATCGGCAGGGCCTCTCCTCATAACCCAAGTCTCCACGACTCCTAGATACCCTGTCTACTCTGGATGAAATCGGGGCGGTGGCAGTCCGTCTCCGCACATAGGTTCCGGAACGACCCCAAATGTCGACCGGTATCGGTGGAGGCGAACTCACGGACTATCACTTTGTAAGATGTGATAGGGTGCTATGCTTTAGTGTCGGCACCTAAACACGTCATTTCATCTCAATATATCTGCTTTCTTCCTAAAACCTGGGAACTGAAACGAACAGTTCTGCCGGCTATATATCTTTGCAACCCCACAGCTAGAATTAGTGAGCCGCAGTGTGCATCCCGATAAGGGAAGCCTAAAACTTCGGCCACAAGATTCATAAGGGTGGTCGGGCTACGTGAGTTATTGCACCCGTGGCCTTCGGTGGCGACCGCATAGTTTGTTAAGTAAGCTCACCGGTTTCAGGGCTTTCCAGTCGTACTTTGACACAGAGCCGAGGTGGGTTTGGTCACACTTCATAACCTCAGTTCGGCGAACCTACGAGCTCGTGACTCGTGGAGGGACTATCTTTTCCAATCATCGCAACTGGGACATGTTTGATGGTTCAAACGACTCCGTCCCATTAGTACGACGAGTTTACAAACCCGCTTCGAATATGGGAGATGACGTATTGGCACGGGGGTACAGGGATTCATGACGCGGACTGTTATCAGTAGCCGGTATTCTAAGCGGTATAACAGGCGATTTGTTGACGCGTTCATGCCATCTATAATAAGCTTGTGCAGTCATGCGCCTTGCACAGCAGACACGATTCCACCTCGACGCGGACTCAGAAGCCCAGGGCAGCTCATCCAATGATCGCGCTGACCACCCTAGAATGGCTCGTTGTAAACGGGAATCGGAGAGCCACGATATGTGACATACGACCGTACGGACGCTTTGCTGACTCGAATCCAAGCGTAAAAAAATCGATACCAAACCACTTGGATAATGCGAATCACACAATGGTATAACACCGGTACTAAACCCTCGGGCTCAGAACTTTCCCGTGCCCGGATATGGTAAGAACCGAGTGGCCTCATTGGATTTTCAGCTCTAATGTCTATAAAATGTGCTGTACGCCCAATTGCCAATTGCGATGCACACACACTTAAGTTCGCGTAGCGTAGGTGGGTCAGTGTAGGAAGCTACAGGGTGGAGTTTATGGCACTCCTGCCTCCCGTGCGCTCTCAGGCCGTCGGATCTCGTCAGGTCGGGTACGCCTCTGGCGCCAAACCTTGCGCCTCACATTTTCCATCACTGTGAGCCCAAACTGTTGGTTGACAAGCCCTTGGTATCGGATCGAAAGTGAGGAGAACTTCACGGTAGTCAGCAGGTTTCGCCGAAAGGTAAAGATCCACTCACGCTTGATTCAGGGATCATCTCCGCCTCATCGCCGGTCGGAGGTTACCTTATTTTTTATTATATATTACGTTTCCAGTACCTCTTGCTAGCGGGAAAAGAATCATCCGTCGTTGGACTTGAAGCGCTCTAAGGTAATAAACATCTCAAACCCTCTGATGACACAGAATGCTCATTGTACTC
		</sequence>
    <sequence><taxon idref="Location_2_0_0|34.53208655294989"/>
			AGAGTCATGGTTTCCTACAGGTAAGAGCCAGGTTATTTCTGAGCCGTTCCGTCACTAGACTGCTGTTAGCGGCTAAACCAAAATTGCTAGCAACGTACATGAAGATTGACCCTTGACCATAAACGTAAGGGTAGCGAGTTGGGCTAAGAGCTGCCTTATACTCCTGGTAGAGTGGTTTCAATCACTTGGAATAGCAGGGACAAGGTGTGTTACCTCTCACGCTTCTCAATAGGTGGTAACGGATTATACAGTGGGTAGTTAGATGCTGGGGGCTCGCAAAGGGGGACCTGAGATCCGGCCGTCGTCCGACACGATGACGGTTCGGGACGGCTGGAGATGAGCATATCTGAATGCTATCCTTTGTCTTTTTGGATGGGCTACTACACTGGGAACGACCACTATGCCCTAAGGCTGGCACAACCACGGACGAACAGGGAGAACGCGCGGCAGCAGAAGGCTGTAACGCGTTCTAGTCTAAAGTACTCTAAGAAGTGCCGAGGCGATCCCAATCTTAGACTATCCTACGGAATGGATTCAAAGCAACCGCAAGTAACTCGCTCAATGACAATGACTCGTTTGCGTATATCACTGGACAAAGATCTGTTGTGCGCAGTCACCTGAGAGTGGGAGGTGGTCCGACCACATGCGACCCTGAGCAACTAAATAGGATCCGCGGGACAGAGCCTCCCCGCTCTGTAAGGTTGAGACAAGTCTATTAAAGTAGTCCCGGGTGGTTAGGAAATTCACCTCATGGATGGATTTGTTGTCTCCCAGCATTCGAGGGCAGGTACAATCGGCGACGATGCAAGGAAGAAACCGACCTATCAGTATGTTGTGTTTACTCTTCGCATGTCACTACATACCCATCTCTGTGTGGTACGTTCACTCTCTACTTAGGGTTTTGCCCACAGAGGGCGGCCTTTCAGCTTTAACCAATATAAATTAGCAATTACTTTGAAGAGCGTACCCTGCATACCGGGACGGTTACCCACCTTACGCACTCATGCACCAGAATGGGCCTATCTAATTAGAGGAAACGTGATTGCAAACGATGACGTCTTAATCTGCATTTGATTCCATGCAAGCGAACTTGGCAATCATCCTGTTATTGTTCGAGTTCCCGGGGTATTATGTCCCTGCTGTAACTTATGGACTCAATTCACGGTGCCCTTGAATCGCTTAATGGTGTAGTGGAGCCTAGCGGGAAACGACGTCAATCCATTTTTCTTACGAAGTACGCACAAACTGACACAGAAGTTTAACTCGGATAAGCAAGATGGGGTGATTCGCCCGCCAGTGTCTTCTCATGTATATCGAGGGGGTCCACATATCGAAGTGTCTACCAATGTATGGAACGATAGCTCACGCCATAACTTGTATCAGGCCACACACTTCGCTACCAAACGAGTATGATATCGTCAAGTGTTGAGCAGTGGTCACCAATGGACTTTTTCGATAAATAGCTACGGGACCGATTGCGCGCCCTTCTTCCAGTTTTGTCGCTAATATTGGAGAAAGGGGAAGTCCTGACGTGATAAAGGTGGTCTTTCTAGCTCGCATGATTAGGTCTCAGAGACAGAGTCCTTTATCGGATAGGCAAAGGTAACATGAGTTAGCGTATGAAAGGTCGACTCGTGACCTCACGACTGCAGTTGTACTGTGCCTGTAACCTCTAAGTTTCAGCTCGTTTGCCCGGGATGTCCCCCGACACTCACCTCATCAAGGGATCCCGAGCGGGCGTTCACTTGACTTTTGAAGTTATCAACTTAACATCGATCGTCTTCGTGATCAAAGTGCCACAGAATCCTTGCACATGGAAAATGCCGGACGATGCCCGCGGTTCGCCTACAAAGACTAATCCAAAAAGGCCTTCAAACCCTCAGTATAGGTTTTATATGGGGCGTTGTAGTCCAGTATGTTCCCGGATTGGACTACTGTCTCCTATAACGGTATTGTCGCTGTAATTCTTGATTAGAGAGCTTTTCAAACGAACGGTGAATATATGTCGGGTGCCTAGCGACACCACGGTTAGAGGCCAATGGATAAATACTGCTTTTGGCGTTAATTTAGGTCGTGCTTCAACAGAGATGCGGCAGCGCCACTCAGAGGAAGATGCTGTTTGATGGAACGACCCGATTGTCAGGCTTCAACCCCGCGCCACTATCAAAGGAAAGTAACTGTGACATTCACATCTGGGGAAAACTCATATGATACCCCCTCGCTAAGCTATGAAAGTTGCCTCATGGACCACGTAACAAGATCGATAACTTTTCCACTATTCCCCATCTCCACTGTTTGAACGGTAGGTTGAGTTCAAGATTTCGTGAGGGATCCTGTGTTGGGAGTCGGTTCTTATTAGTTCTTATAGGAACGCAGGCGACGTTCCACGTAGGAAGATTAACACCAGCGGGTCACCTTGTATTTCAACCATCAACAAGCAAGGATGCTGTAGTGCTTCTCAGGTGCCAGTAGATCCGGGCGCGTCCTCTGAACACAGTGACGTCAGGTATCCGGACGTCCACTAACCCTGCCCTAACCCTAAGTCTCCAAGCCGCGGTCGAACATCTTTTGGCTCATGGGTTTCTTTGGCGATCTATGGGATACACCCCCCAAAGAAACAAGCATTGTACCTGTCGAGCAAATACATAGGAGCATTGGAGACTCGTAATCCGACGCAAGGTACAAGAACTTTTGTTTAGCGATAAGCGACCTTGGGCCTCAGATCCACATATGCGATGATTTTTCGTGGTGTCTCCGAAAAGGTTCCATCAGGTTAGTTTGTGACCGAGGAGTTGTGTAACCACAACAGAATTCAGAGCCGTAGACGGTTAACGTTCAGGCGTGAAGTAACGATAGACCGCTTCATTCGCAGCGCACCACCTGTGTCCAACCTGAACACGTCGAAGATAGAACTTGTGGTTTCAATGTATCATGAAGAGCTTCCTCCTGGTCTTCTAGCCGATTTTAGATGGATGATGCGCCGTAGCACTGGTACACGGCCCGCAGCCACCTGCTGGGACGCCGCCTGAGATGTGCATCTTCAGGCTCAATAGAGCTTTGCGGTCTAATGTCTATAACTGTCATAGCAAACCACCTGTCCTTCACACCCTTTTTCACCATGAATGGCGAAAACGCGGTTTTCCTTGGGACCTGGACGAGGCAAAGCTATCAGAGCCCTAAACCGCCTTCGGAAGTTTGAGGACTCTTTCATGCCGACTCGTATGTGGTGTGGCGTTGTTCATACGCCGGGTCAAACATCTGGACCTTACGGTAAGGGTACGTGTTAGGTTTCTTCCAGGCAAATCGACGTAGGCCAGATCCAGCCAGATTCGGGGTCTTTTCACAGCGTTTGCACCACTTCCCTCGGTTTCGTCAGATGTATATGTGTGTAAGTTGCGCATATACGCTCGGGTTACGAACCGAGCTAAAGCAAGCAGAAGAGCCGGCTGAGTGAAGAAAAACTCAATATAGCGAGCTAAACGACGGCGACTGTTACGCCGTTTCTAAAGATGGTGCAAGGATACTCCACTCCCCCAAGTGGAGGCGACGAATTTCTTCTCGCTGTAAGACGAAGGTCTCCATCATGAGCTAACGCCATTCAAGCGCCTCTGCCGTTAAATCGGCGGAAAAACGCTCTTTCGTGCCGCATATTGGTGAGCTACACGATGCCGTGTAGGAATACGGGTATTACCGAGAGACCTGGTACGTCGAAAACCAATGCCTCCCGAACTTCGCGCACTAATAAGCCATCCTATTCAACGGGTGTATGCGGCAAACACGTCTTGGCGATATTCTACACGGAATGTCTAAGCTTACCCTTCCGATTTTACCTAAGGGATTTCTGGCCCTTGCTAAGTGTATGGAGCCAATCGTGGCCTTAATGACCAGTGTCACTCGGAGTGTTCTTGACTTACGGCGGGTAAAGCTACACAGTAACCTAAATGTAATTGCTCGATTGTCGTGGCCGGCCTGTGATACCAGCCTGGAACCGGCGATCGCTCGCGGTTTGCAGTGTGACTTCCATCGGGCTGGTCAAGAACCCACCGTCCGCTATCCAAAACAGCTGGGGGATACTAGGGGCGGATTCGCTACTGTGGCAATTGTTGGTGTTTGATTATTTGATAAACGATTTCCCCCGCTCAAATATACGTGGTGTATTCTAGAACTACGCGGAAGACACTAAGTGAATATAGTTGCTGATCGCTGGATATGTGTGGATAGCGACCCTACGCTAAACCATTGAGACATGGGGAGAATAACCTCCTACCTCTATTCCGTGCGTTTTCTATCCAACTTGGTTTGCTATTACCCTCCTAAGGGGGCTAATCTAGGGCCGAGCAAATAAGGGGAGGCATGGGCACGTATTAGCACACCACCCTTAAGCGCCTGCTTCGCCCGGGTTATTGGAATCTACCGCTCGATGTGCCCGCGCTTATGGTTAAGTCACCGGTGATTGACCGGTAACCTTACCAGTGTATGACGCTCCAACCATCATCGATCTCATGTCCCTGTGACGGTACTCTAGATGGTATACTTTTACATTTCTACCTGGGGCTCTAACTGTGCATTCGACGCTCGGGGTCGAGATGAAATATAGTGTCACCGACATGATAGGGCCTCAGTTGCATGCTACTTGTCATACAGTCAGTGCAACCTGCAACGCATACAGGAGATGGGTCAATAATGGCTTGTCATTTCTTTACTTTTAGATGGCGATGATCCACCATGGTACGAGGTGCCACTTGGACTGCTGCATCGAGGGCTAGGCCCGGGTGCTCCCCCGCTGCGGTTGCGGCGAGCGTTGTATGCAACACCTTTAGTTAACTACAAACCGGCACCTGCGAGCCATTGGAGAAATTCAGCCAGGCGCAATACAACAAGGAACCAAAAGATGAACCCAGCCGCAGGGTAGCAGCGCATACAGGAACTGCTTAACGGCCCCATTTCACTGAAGGCCCCGAGCATACAGCGAATCCGGATGACTGAGGCCTGGTATACTCTGCCCGCTTGTGTTACGTCGCCAGTGTGCGTTGTTGTGAAGCTTACATACCTCTTGACCACAGTCACGGTGCAATTACCGTTAACATAATGTTCCCTCAATGCATGTCTGTGCGTCCCGGACGTAATAAACAGGTGGAAGCAGTCTGACAGCCCGGACTTATGCAGAAAGAGGTGTGGTGCGTTAATCCCCCCGCAATTCCGCTACATTGCTGGATTATCCCAAGGTCACCAGATAGCAATCGTTTCGGGTTAGTGGTACTGCCGTTTTTGTAATCCGATTGGAGCAGAGGGCTAAAGAATATGAGTAGAAATTGTTAGCACATCTTCGACTTACATTAGCAGATGTAGGGCCAATCAACCGCTTTCGTCAGGTAAAGCTTCTACCGGGTCGATCGCCCGCGGGGGGGACCGCTGATTACCACATGGGATCAAGACGAGAAGCTCGTTCCATTAATTCCAAGACTTTCAATCCATCTCGCAAGCACATATTAATGGCACACTTGTGGCGCTTCCCGCGTTTTCTGGGCAAGTGGTCCACACGAATGCTGAGTCGGCAAAGAAATAGCAGACAAGCGGGGTATCGCTACTACTGCACTGAAGAACATGTTTCGATGGTGGGCCGCCTGCCCCAGGTGTGCACCCATACCAGTATAGGCGAGCTAAGAAATTTCTTTAAAATGCGCTATCTCAAGGTATCCTCCTGTACGGCTGCATTGAGCTCGTCTAACTGTTCGCGGCACGGGTCCCTCGTCAATACATCATTTTTGAGTGCCGCCCCCATGGTCTCAGCTGAGGCGGCTTAGTCGTCATTCCGGTGGACACTTACCCCCCGGTGCCTTGGCTACAGGGCAGCAGCACACAGAGGGATTCTACAAACTACCAAGACGGGTTCTATCATATGGGCTCGAACATGTATAATCGATCCGGGCAAGTCACTGTCTTAAGGTGCAATACATCACCGGACCATAGGCCAATTGCATTGAATGCGCACTGACCCGAGCAGACTCAACACCACACAAATCTGGGGGCGGCCAATGCTGACATGGAGCAACCGACCGGTGATCTCGACGCATGTCTGCGGAGCCCTTGACCGCAAGTGGAACCGACCTTTCCTTATCTGTAGAACCAGGACATTCTCCTGTCCGCGGGGAGGCATGTAGCGTGGGGCACTCTCTTGCTCTGCGTGAAGCTACGAGTGTTGAAGCCTAGTTACATATTTCGATAGGCACGAGGTCATTCTTAGCTAGGTAGTGCGAGCCTTGAGCGACGCCCATGACTGCGCATGCTCCTGGCTTATAAACGGACTTGATTGAAGTGCAAATGAGTTTAAGGCATGGAGACTGTCCCTAGCACGCCTATCAACATGACCACGAGGCGTGTCGTTCATGGGGCGGGCAGCCCCAGTCAATCCAGGGAGGACATAGTTCTGAGCACTTTAAAACCTAGCTCGTTATTCTCGGCACTGCGTTCCGAGGCTTCACGAGTTCGTCAGGCGGTACAGTGTCTACAGGTAGGTTAACCCTATACGAGATGACCAGGATACTGATATTAGTGACGCTGATTTATTTCTTCGGTAGTAGGTCTTTAGGGTGCCCGCCTAACGTCAGACGGATTCTACGTCACATATGCCAAATTGAGTTCAATGTCCGAAACGGTAGACATACCTGGTCCTATCCGCTTACTCTAATCGAGTTAGACGGCAGGATAAGATGAGTGTATGTAAAAGAGCGCTGTCTACGAATCAAGGGATCCGAGAAGTCTACGCCGCCTGAGCATACGGTTCAGGATGAGGCGTTTGAAGAAGCACATAAAACACGTATGAGACTCAGATCTGCTGTTGCCTGCCTATTACTATTATCATTTGCACATTCGTCAGTGACTCGCTCGTCATTATGAGTTACCCTCAAGGAACTAGGTGGCATCTCAAACTACTTGCTAGGTAGATAACGGAAGGACGAGCCAAGTATTCACCGACACTAGAGTATCACAAGACCTAAGGCCGCCGTTTTTTATGTTTCACAGCCGTGTTGCCCCTATCATGAGGTCCGGTAGCAGAATTATTGTGCTTAGATAAGTAACACCCGAGGCCTCCACTAGAGCCGCTGATGAAGGATGCACGACGGCCGTTCTGTCTAAGACTAATCTTTAGCAGAGACCGTGCCTAGAAACCATCGCGGAAGATGATATACGAAGTATGCAGATGATCCTTGAGTCTGTGGCGTTACTAGTGGGCATGTTAGAAGCATGCGGACTAGAGATGTGCAGCTCCCAACGGATTCACTAAGCTGGAACATTAGGTCAAGGCAAGGTTCTCTGTTGACTCTTTCACAGACGGTGCTGGCTCATTTAACAGGTTCTCGTTTGAGGAATCGATTCAAATCTATGACTCTCGGTTGAAGGATCCATATTTACGTCCGGCAACCCTAGGGTCGCCGGGGTAACGTCAGCTGGCCCGAGTGACTACTGCTTAACTATCAATGTACTCACTTGAGATCCTGAAAGGTTAACCATCTGGTGCACCCAAGCTCAATAGAATCATTAGGTAGCGCTCCCTAATGCGAATCAGGAGGCAATCTGACGATTGTGCATACTAGCAAAGTTGCTACCATCATAATTAACCGTGGCATGTTGGCGGGGTCCACCCTAAACGCCAGCTGAGGATACGTGAGTCACTAGCTTAATCGCTTCCATCGTTAGAAACATCCGCCTCCGACGTGTCCATGTTACCAAGGCATGGAGTTTGACCAGTGCTAGGACGCTCTTTCCTGTAAATGAATGCATCCCACAGAACGATATGCGATGGTACGCGTAAAGTAACGTAGACAACCCAACTGATCTATTGCCACCAATCAGCAGGCGGAAGCCTACTCGTGGTTCTGAATATAGTACCCTTACTCCTCTTTAACCTGACCGAGAATTCCTCAACACACACTATGTGCGAATCGCGATCTATGAAACGCGCGTCGGATCCTAGTCGGCTAGATAACGGAGACTCTGGTTATCATGCGTCGGAGGCATAACTTCTAGTCCTACGATACGGCACCGACATCATTCCTGTGTAAGAGAATGATAACGGCTTCCGTCGAGCTAGAAGTTTTTGATATACCTCTAGAGACGTAGCTTGATGTCGAGTTGGCTCCGCCAAACTAAATGTATGAGACTACGTCTTGACAAGATCTTAAGAGATGTCTTTTAACGTCTTGTCGTAGTTGGTCATCCACGCGAACCTTCATAGTCATGAACGACATACAGATATCGGATACGTGTTGAGAAACCCGGGTCAGGAATTATCCTTACTCGTGCGCCGCCCTCGGAATTAGGCGCCTGGGTGTGGTACAAACTGACTAAGTGGGCAGCTTTTCCTGGTCGCGAAGTTCCGGGTGGCATAATATCAACGACCTGGGCTCTATACTATTCTAGTCCCGAATCCGGGCCGTTGCACTCTGTAGGGAAAGCCGCGAGCCGGCAACCACACTTGTGTTTTTTTGGCAACCCTTCTTCCAGGAGATTTACCCCGTATCGAGAGCTGTTTCAGGTCCGTCGGTGGGCACGTCCATAGCGGCCTTCAAGTCCTTGTTACCAACAGCCGAGACTATGACGGCGGACTGTAAGCTGGGAAAACTTCTAAGACCCGCCAATTCTACTATGGAGCGACGGGCCTTATCATGACGGAGACCCTCTTTCTCGTCTGTGGGAGATATGTTAGTATTGACTAATGTTAGAAGATTCGTCGATAGGTCCTTCCACAAGCGAGCAAATTACCTTGCAGCGCGTTTCGGTCCACATGGTGAAACGCATTCATCACCACACGGACACGGACGGTGTTGAGCTAACCCAGGATTCTACATAATGGCCTACGCCTCACAACAGAAAGGCGTACATACGCAACATCCGTCCAAAGACTTGAGATCCAATGATTATTCATCCATGTCGTTGCTCGGTTCAGGGGCAGCGACAATACGTTGGCCGTATCTGAACGCCGGAGATTATAGACATGACAACGGCACCGGCAATCTCAACAAGTCGCCTTAGCGTGCCGGGAAATCTGCGAGTGCCGATGAAGAAGTCCAAGGAGCCGTTACTTCGTGACCACTAGTAGCTAATCGTTATATGCTCTGCAGAATGAGGGGGCGTTCGCTCAACGCGCGTCTGGCAGCAAAGCCGATGAACGGCATTCTTCGTGGTCATGCCCACTTACTCATCGCGAGGTTGAGGGAGGTTAGGTCGTTTGTCGTAATGAATTTGGCGCTTTTGAGCGTACAGGACCAGTACTCGATGTTATTAACGTTAAATTGGTGTTAGCCGAAAAGTTCCTTGCGCATGGAGCCCGTAATGTATATGTATAGCCTCGACGCGGCGTCCATTCCCTGATGACCAGGGCCCCGCCGAAGGACTAGGGCCGAATGTCCGGAAAAGTTCTCAACGGTTGTCAGGATATTGACCAGTTTCCTGTGGATACCCGTTTTACCAAGGACTTTTGGCTCCTGGATTTGAGCACCGTAAGCAAGTCCCAAACGATCTATTACAAATAGGTAACACAGACGTATACCGGTGCCATAGTTAACAAGGATGGCCCTGGGGCTGACACGTTTGCAAGGCTCGTAGTGGGCTGTGTAGGCCGCTTCTGTCACGATCAGCGCGCATGGGCATTGGCAGCAGGAATACTTACTCGGTTACAAAGGCATATGTATAACCTATGCCACGTGGCCCTCCCCGATGCCGAGTCACTTAAATTACACTGAAACCCGGGCTTAGGTGCACACTCCCAGTTGCTTCGCCCGGCGCCGTGCGGGAATTATGAGCACTTGGGAGTTGAACCGTTCACGTGGTCACGCACCGATTTTGAAGGAGGGTTGAATCTCGCATCGCGATTCTTATGCTGGTATCTTGAAAATTCGGGGTCGAGGTGCGACGCCAGCCTATCACCTGCGGGGCGCCCGGCGACTTGGAGCTAGGGAACGAAGTAATCGGATCGTCCTTCTGAAAAAGTCGCGATTGCCAAGTGCATTTTCTCATACATTGATACCGGTCCCCGTCCAACTTCGCCTACCGGTGACGGACGTATCTATCCAGATTAGGTGAGCGAATCGGGCCAGATTGTAATGGCGTCGAATACCCTACGCGTAAGTAGTTACTCGGTTAGTTACGGGAGCATCAAGGCTGCCTAGGTTGGAAAAACACTCCGAGGGACATTGAGTGGGCAGTCTCTAGGTCATATGGCACCACATATAATGAACTCCAGAATAGTAGCTGTTCGAATAAGAGAGGACTAGGGCTTGTTTGTTTCCAAAAGGTAAGCCTTAGCCTTCGAAATATTTAAGCAGGTGGCCCGCGAGCACATGATTGAATCAGTCGGTAATGGCTCAGGGGAGGGGCTTCACTCTATGTACAGGTAAATGACTAACGCAGGAGGGCCGTTAGTGGTTGTTTACAGCATACCGCCTACGACCCTTGTCGGGCATAGAACGATAAATTGGCAGGAGGCCACAAGGCAAGCAACGCCGTCGGCATCAGAGACTAAGTGGCGCATCGACACATAAGAATTACGCATGAAGAGTCGGGTAATAATCTGCGCGGGGGTATGAACATGGATCCGATCTTGTCTAGAATAGACCGATTTCTACCGTGACAGCCCCTTTCCCAGCTGCCTCACCCTGCCCTTTTCACATGGCTGGCTCAAGAAAGTGCGATCGTGTAGGTAACCTTTTTGAGTCCATAGAGACAGCGGACTTACTTCGGATGCTAAAGGAACAAACCCGTTCATCTTAGATGTGATACCCACCGCATAAAAACTACTTGCGAGCAAAGATTCGCCTTGCTAACCGAGTACGAGGCCCATACCCTGACCTTTAGCGGAGCTAGTCCAGGTTCTACGCGGAGCACGCATCAATGACTGGGCTCGAATGCATGCATAGTAGTGAAAAGGCCCGGACTGATAACAGATCAAGTTGGGCGCGAACACTTCAACATATTAAACCCTGATCCCTGACGATCTGTACGTGTGAAACTAATATGTGGACAGCCAGGCAAGGGGACCATGACCAGCATAGTGTTCTAACTGTTCGAACCGCCGTCGCCGGCCGATCGGAGTTCAGTAATTTTAGGTAACGTCATAGAAACGCAGGGAAAGACGTGGCTCTTCCCAGTAAATGCCCCAGGCACTACCCCAGTATTGAAATGTCAAATCCATAACATGAGGATGGCACGTGCGCACCTTTCCTTATAATTGCTCTCCATCCCTATATACTCTTGTTGTCCCGACATTGAGTGACCTCACTAGTTGCACTTGGCAGCGTGGCTAGCTGAATTCCGAACAGCCAGGCGGGCGAATTCTGCGGGGGGAATTCACATAGTCGCCAGACATCTGAATACTGCAGGCGGGAAACCATGTAATAACCTTAGGTCGACCCGTATAGATTGCCTGCGGTTCTCCTGATGACGGAGCTACGCTCAACACATATAAGCTCACGTGACCATTTACGTAAAGAAACACCAGTACTGTGGAAATCGCGACCTAGCAGATAGTTATTTCGGAAAAGTAGTCACAGCTACTTTCTGAAATAGGCCCTGCGGCCCCTTAGTGTAAGTCTATCCGGGTCTCGGGGCGGCCATTCAGGGTGCTACTTTTTTGGGCATTCCACTCTGGTGACATACGGTTAGAGTTTCACAATACCGTCGACTGCGTGGCCCGCGCCCATAAGCCCGACCGGCTCGCCCAGCAATTTATTCCTTATGCTCTGCTAATGCTGAGGATCGCCATGGGGGCGCGCGTGGATGCTCCTGCCTTATTTCTTCTTTGCAAGAAAACCCGCACGCACGTGGGGAGTGTAAGCCCATTCGTTCGAACGCTAATCTTAGGGAATATGGAGGGCGCGCGTGTACTCGGCAAGTGGAAGTTAGGATCTGAGCAAATCTTATGCTAAAACAGGCGTCGTACAAAAACCTGCCCACATGTCTTGTCAGGTAAACACCTAAACGGGTGACGTAAGATTCTTCGTTGGATAAGGGGATTGATCCGTTGGGTGGAGGAAGTCCAAAGTAACTGCATCGGGCACCGTTGAACGAACTGCGCCTGGTTGTTACTCATCTATTTAACTAGCACGTAGTCGAGATTGTTCCCGGCGTGCACTCTGGATGGCTCAGCGCACTTCAACGTTGAGTCGGTCCATGCTAGTGAAATTAAACAACCTCGTCGGGCCCACCCGCAAAAGTAAGCGCGCTCTCCATTAACTTACTTGACTCGTTAGACGAGCGAGAGTCAAATCATTTTCAATATACCGCGCTCGGTCAGTTGATCATGGCCCGTCTAACCTGCCCATACAGCGATAGCGATTGCTTTGATTCTCGAATAGGCCGGTTGGCATTACAGTCCCGTTGGGTGCCTGGAAGATCACATAAAATCGATAAGAAACTCTGATGGGGGGCTCATCGGCAGGGCCTCTCCTCATAACCCAAGTCTCCACGACTCCTAGATACCCTGTCTACTCTGGATGAAATCGGGGCGGTGGCAGTCCGTCTCCGCACATAGGTTCCGGAACGACCCCAAATGTCGACCGGTATCGGTGGAGGCGAACTCACGGACTATCACTTTGTAAGATGTGATAGGGTGCTATGCTTTAGTGTCGGCACCTAAACTCGTCATTTCATCTCAATATATCTGCTTTCTTCCTAAAACCTGGGAACTAAAACGAACTGTTCTGCCCGCTATATATCTTTGCAACCCCACAGCTAGAGTTAGTGAGCCGCAGTGTGCATTCCGATAAGGGAAGCCTAAAACTTCGGCCACAAGATTCATAAGGGTGGTCGGGCTACGTGAGTTATTGCACCCGTGGCCTTCGGTGGCGACCGCATAGTTTGTTAAGTAAGCTCACCGGTTTCAGGGCTTTCCAGTCGTACTTTGACACAGAGCCGAGGTGGGTTTGGTCACACTTCATAACCTCAGTTCGGCGAACCTACGAGCTCGTGACTCGTGGAGGGACTATCTTTTCCAATCATCGCAACTGGGACATGTTTGATGGTTCAAACGACTCCGTCCCATTAGTACGACGAGTTTACACACCCGCTTCGAATATGGGAGATGACGTATTGGCACGGGGGTACAGGGATTCATGACGCGGACTGTTATCAGTAGCCAGTATTCTAAGCGGTATAACAGGCGATTTGTTGACGCGTTCATGCCATCTATAATAAGCTTGTGCAGTCATGCGCCTTGCACAGCAGACACGATTCCACCTCGACGCGGACTCAGAAGCCCAGGGCAGCTCATCCAATGATCGCGCTGACCAACCTAGAATGGCTCGTTGTAAACGGGAATCGGAGAGCCACTATATGTGACATACGACCGCACGAACGCTTTGCGGACTCGAATTCAAGCGTAAAAAAATCGATACCAAACCACTTGGATAATGCGAATCACACAATGGTATAACACCGGTACTAAACCCTCGGGCTCAGAACTTTCCCGTGCCCGGATATGGTAAGAACCGAGTGGCCTCATTGGATTTTCAGCTCTAATATCTATAAAATGTGCTGTACGCCCAATTGCCAATTGCGATGCACACACACTTAAGTTCGCGTAGCGTAGGTGGGTCAGTGTAGGAAGCTACAGGGTGGAGTTTACGGCACTCCTGCCTCCCGTGCGCTCTCAGGCCGTCGGATCTCGTCAGGTCGGGTACGCCTCTGGCGCCAAACCTTGCGCCTCACATTTTCCATCACTGTGAGCCCAAACTGTTGGTTGACAAGCCCTTGGTATCGGATCGAAAGTGAGGAGAACTTCACGGTAGTCAGCAGGTTTCGCCGAAAGGTAAAGATCCACTCACGCTTGATTCAGGGATCATCTCCGCCTCATCGCCGGTCGGAGGTTACCTTATTTTTTATTATATATTACGTTTCCAGTACCTCTTGCTAGCGGGAAAAGAATCATCCGTCGTTGGACTTGAAGCGCTCTAAGGTAATAAACATCTCAAACCCTCTTATGACACAGAATGCTCATTGTACTC
		</sequence>
    <sequence><taxon idref="Location_0_1_0|31.326537683728937"/>
			AGAGTCATGGTTTCCTACAGGTAAGAGCCAGGTTATTTCTGAGCCGTTCCGTCACTAGACTGCTGTTAGCGGCTAAACCAAAATTGCTAGCAACGTACATGAAGATTGACCCTTGACCATAAACGTAAGGGTAGCGAGTTGGGCTAAGAGCTGCCTTATACTCCTGGTAGAGTGGTTCCAATCACTTGGAATAGCAGGGACAAAGTGTGTTACCTCTCACACTTGTCAATAGGTGGCAACGGATTATACAGTGGGTAGTTAGATGCTGGGGGCTCGCAAAGGGGGGCCTGAGATCCGGCCGTCGTCCGACACGGTGACGGTTCGGGACGGCCGGAGATGAGCATATCTGAATGCTATCCTTTGTCTTTTTGGATGGGCTACTACACTGGGAACGACCACTATGCCCGAAGGCTGGCACAACCACGGACGAACAGGGAGAACGCGCGGCAGCAGAAGGCTGTAACGCGTTCTAGTCTAAAGTACTCTAAGAAGTGCCGAGGCGATCCCAATCTTAGACTATCCTACGGAATGGATTCAAAGCAACCACAAGTAACTCGCTCAATGACAATGACTCGTTTGCGTATATCACTGGACAAAGATCTGTTGTGCGCAGTCACCTGAGAGTGGGAGGTGGTCCGACCACATGCGACCCTGAGCAACTAAATAGGATCCGCAGGACAGAGCCTCCCCGCTCTGTAAGGTTGAGACAAGTCTATTAAAGTAGTCCCGGGTGGTTAGGAAATTCACCTCATGGATGGATTTGTTGTCTCCCAGCATTCGAGGGCAGGTACAATCGGCGACGATGCAAGGAAGAAACCGACCTATCAGTATGTTGTGTTTACTCTTCGCATGTCACTACATACCCATCTCTGTGTGATACGTTCACTCTCTACTTAGGGTTTTGCCCACAGAGGGCGGCCTTTCAGCTTTAACCAATATAAATTAGCAATTACTTTGAAGAGCGTACCCTGCATACCGGGACGGTTTCCCACCTGACGCACTCATGCACCAGAATGGGCCTATCTAATTAGAGGAAACGTGATTGCAAACGATGACGTCTTAATCTGCATCTGATTCCATGCAAGCGAACTTGGCAATCATCCTGTTATTGTTCGAGTTCCCGGGGTATTATGTCCCTGCTGTAAGTTATGGACTCAATTCACGGTGCCCTTGAATCGCTTAATGATGTAGTGGAGCCTAGCGGGAAACGACGTCAATCCATTTTTCTTACGAAGTACGCACAAACTGACACAGAAGTTTGACTCGGATAAGGAAGATGGGGTGATTCGCCCGCCAGTGTCTTCTCATGTATATCTAGGGGGTCCACATATCGAAGTGTGTACCAATGTATGGAACGATAGCTCACGCCATCACTTGTATCAGGCCACAAACTTCGCTACCAATCGAGTATGATATCGTCAAGTGTTGAGCAGTGGTCACCAATGGACTTTTTCGATAAATAGCTACGGGACCGATTGCGCGCCCTTCTTCCAGTTTTGTCGCTAATATTGGAGAAAGGGGAAGTCCTGACGTGATAAAGGTGATCTTTCCAGCTCGCATGATTAGGTCTCAGAGACAGAGTCCTTTATCGGATAGGCAAAGGTAACATGGGTTAGCGTATGGAAGGTCGACTCGTGACCTCACGTCTGTAGCTGTACTGTGCCTGTAACCTCTAAGTTTAAGCTCGTTTGCCCGGGATGTCCCCCGACACTCACCTCATCAAGGGATCCCGAACGGGCGTTCACTTGACTTTTGAAGCTATCAACTTAACATCGATCGTCTTCGTGATCAAAGTGCCACAGAATCCTTGCACTTGGAAAATTCCGGACGATGCCCGCGGTTCGCCTACAAAGACTAATCCAAAAAGGCCTTCAAACCCTCAGTATAGGTTTTATATGGGGCGTTGTAGTCCAGTATGTCCCCGGATTGGACTACTGTCTCCTATAACGGTATTGTCGCTGTAATTCTTGATTAGAGAGCTTTTCAAACGAACGGTGAATATATGTCGGGTGCCTCGCGACACCACGGTTAGAGGCCAATGGATAAATACTGCTTTTGGCATTAATTTAGGTCGTGCTTCAACAGAGATGCGGCAGCGCCACTCAGAGGAAGATGCTGTTTGATGGAACGACCCGATTGTCAGGCTTCAACCCCGCGCCACTATCAAAGGAAAGTAGCTGTGACATTTACATCTGGGGAAAACTCATATGATACTCCCTCGCTAAGCCACGAAAGTTGCCTCATGGACCACGTAACAAGATCGATAACTTTTCCACTATTCCCCATCTCCACTGTTTGAACGGTAGGTTGAGTTCAAGATTTCGTGAGGGATCCTGTGTTGGGAGTCGGTTCTTATTAGTTCTTATAGGAACGCAGGCGACGTTCCCCGTAGGAAGATTAACACCAGCGGGTCACCTTGTATTTCAACCATCAACAAGCAAGGATGCTGTGGTGCTTCTCAGGTGCCAGTAGATCCGGGCGCGTCCTCTGAACACAGTGACGTCAGGTACCCGGACGTCCACTAACCCTGCCCTAACCCTAAGTCTCCAAGCCGCGGTCGAACATCTTTTGGCTCATGGGTTTCTTTGGCGATCTATGGGATACACCCCCCAAAGAAACAAGCATTGTACCTGTCGAGCAAATACATAGGAGCACTGGAGACTCGTAATCCGACGCAAGGTACAAGAACTTTTGTTTAGCGATAAGCGACCTTGGGCCTCAGATCCACATATGCGATGATTTTTCGTGGTGTCTCCGAAAAGGTTCCATCAGGTTAGTTTGTGACCGAGGAGTTGTGTAACCACAACAGAATTCAGAGCCGTAGACGGTTAACGTTCAGGCGTGAAGTAACGATAGACCGCTTCATTCGCAGCGCACCACCTGTGTCCAACCTAAACACGTCGAAGATAGAACTTGTGGTTTCAATGTATCATGAAGAGCTTCCTCCTGGTCTTCTAGCCGATTTTAGATGGATGATTCGCCGTAGCACTGGTACACGGCCCGCAGCCACCTGCTGGGACGCCGCCTGAGATGTGCATCTTCAGGCTCAATAGAGCTTTGCGATCTAATGTCTATAACTGTCATAGCAAACCACCTGTCCTTCACACCCTTTTTCACCATGAATGGCGAAAACGCGGTTTTCCTTGGGACCTGGACGAGGCATAGCTATCTGAGCCCTAAACCGCCTTCGGAAGTTTAAGGACTCTTTCATGCCGACTCGTGTGTGGTGTGGCGTTGTTCATACGCCGGGTCGAACGTCTGGACCTTACGGTAAGGGTACGTGTTAGGTTTCTTCCAGGCAAATCGACGTAGGCCAGACCCAGCCAGATTCGGGGTCTTTTCACAGCGTTTGCACCACTTCCCGCGGTTACGTCAGATGTATATGTGTGTAAGTTGCGCATATACGCTCGGGTTACGAACCGAGCTAAAGCAAGCAGAAGAGCCGGCTGAGTGAAGAAGAACTCAATATAGCGAGCTAAACGACGGCGACTGTTATGCCGTCTCGAAAGATGGTGCAAGGATACTCCACTCCCCCAAGTGGAGGCGGCGAATTTCTTCTCGCTGTAAGACGAAGGTCTCCATCATGAGCTAACGCCATTCAAGCGCCTCTGCCGTTAAATCGACGGAAAAACGCTCTTTCGTGCCGCATATTGGTGAGCTACACGATGCCGTGTAGGAATACGGGTATTACCGAGAGACCTGGTACGTCGAAAACCAATGACTCCCGAACTTCGCGCACTAATAAGCCATCCTATTCAACGGGTGTATGCGGCAAACACGCCTTGGCGATATTCTACACGGAATGTCTAAGCTTACCCTTCCGATTTTACCTAAGGGATTTCTGGCCCTTGCTAAGTGTATGGAGCCAATCGTGGCCTTAATGACCAGCGTCACCCGGAGTGTTCTTGACTTACGGCGGGTAAAGCTACACAGTAACCTAAATGTAATTGCTCGATTGTCGTGGCCGGCCTGTGATACCAGCCTGGAACCGGCGATCGCTCGCGGTTTGCAGTGTGACTTCCATCGGACTGGTCAAGAACCCACCGTCCGCTATCCAAAACAGCTGGGGGATACTAGGGGCGGATTCGCTACTGTGGCAATTGTTGGTGTTTGATTATTTGATAAACTATTTCCCCCGCTCAAATATACGTGGTGTATCCTAGAACTACGCGGAAGACACTAAGTGAATATAGTTGCTGATCGCTGGATATGTGTGGATAGCGACCCTAGGCTAAATCATTGAGACATGGGGAGAATAACCTCCTACCTCTATTCCGTGCGTTTTCTATCCAACTTGGTTTGCTATTACTCTCCTAAGGGGGCTAAGCTAGGGCCGAGCAAATAAGGGGAGGCATGGGCACGTATTAGCACACCACCCTTAAGCGCCTGCTTCGCCCGGGTTATTGGAATCTACCGCTCGATGTGCCCGCGCTTATGGTCAAGTCACCGGTGATTGACCGGTAACCTTACCAGTGTATGACGCTCCAACCATCATCGATCTCATGTCCCTGTGACGGTACTCTAGATGGTGTACTTTTACATTTCTACCTGGGGCTCTAACTGTGCATTCGACGCTCGGGGTCGAGATGAAATATAGTGTCACCGACATGATAGGGCCTCAGTTGCATGCTACTTGTCATACAGTCAGTGCAACCTGCAGCGCATACAGGAGATGGGTCAATAATGGCTTGTCATTTCTTTACTTTTAGATGGCGATGATCCACCATGGTACGAGGTGCCACTTGGACTGCTGCATCGAGGGCTAGGCCCGGGTGCTCCCCCGCTGCGGTTGCGGCGAGCGTTGTATGCAACACCTTTAGTTAACTACAAACCGGCACCTGCGAGCCATTGGAGAAATTCAGCCAGGCGCAATACAACAAGGAACCAAAACATGAACCCAGCCGCAGGGTAGCAGCGCATACAGGAACTGCTTAACGGCCCCATTTCACTGAAGGACCCGAGCATACAGCGAATCCGGATGACTGAGGTCTGGTATACTCTGCCCGCTTGTGTTACGTCGCCAGTGTGCGTTGTTGTGAAGCTTACATACCTCTTGACCACAGTCACGGTGCAATTACCGTTAACATAATGTTCCCTCAATGCATGTCTGTGCGTCCCGGACGTAATAAACAGGTGGAAGCAGTCTGACAGCCCGGACTTCTCCAGAAAGAGGTGTGGTGCGTTAATCCCCCCGCAATTCCGCTACATTGCTGGATTATCCCAAGGTCACCAGATAGCAATCGTTTCGGGTTAGTGGTACTGCCGTTTTTGTAATCCGATTGGAGCAGAGGGCTAAAGAATATGAGTAGAAATTGTTAGCACATCTTCGACTTACATTAGCAGATGTAGGGCCAATCAACCGCTTTCGCCAGGTAAAGCTTCTACCGGGTCGATCGCCCTCGGGGGGGACCGCTGATTACCACATGGGATCAAGACGAGAAGCTCGTTACATTAATTCCAAGACTTTCAATCCATCTCGCAAGCACATATTAATGGCACACTTGTGGCGCTTCCCGCGTTTTCTGGGCAAGTGGTCCACACGAATGCTGAGTCGGCAAAGAAATAGCAGACAAGCGAGGTATCGCTACTACTGCACTGAAGAACATGTTTCGATGGTGGGCCGCCTGCCCCAGGTGTGCACCCATACCAGTATAGGCGAGCTAAGAAATTTCTTTAAAATGCGCTATCTCAAGGTATCCTCCTGTACGGCTGCATTGAGCTCGTCTAACTGTTCGCGGCACGGGTCCCTCGTCAATACATCATTTTTGAGTGCCGCCCCCATGGTCTCAGCTGAGGCGGCTTAGTCGTCATTCCGGTGGACACTTACCCCCCGGTGCCTTGGCTACAGGGCAGCAGCACACAGAGGAATTCTACAAACTAGCAAGACGGGTTCTATCATATGGGCTCGAACATGTATAATCGATCCGGGCAAGTCACTGTCTTAAGGTGCAATACATCACCGGACCATAGGCCAATTGCATTGAATGCGCACTGACCCGAGCAGACTCAACACCACACAAATCTGGGGGCGGCCAATGCTGACATGGAGCAACCGACCGGTGATCTCGACGCATGTCTGCGGAGCCCTTGACCGCAAGTGGAACCGACCTTTCCTTATCTGTAGAACCAGGACATTCTCCTGTCCGCGGGGAGGCATGTAGCGTGGGGCACTCTCTTGCTCTGCGTGAAGCTACGAGTGTTGAAGCCTAGTTACATTTTTCGATAGGCACGAGGTCATTCCTAGCTAGGTAGTGCGAGCCTTGAGCGACGCCCATGACTGCGCATGCTCCTGGCTTATAAACGGACTTGATTGAAGTGCAAATGAGTTTAAGGCGTGGAGACTGTCCCTAGCACGCCTATCAACATGACCACGAGGCGTGTCGTTCATGGGGCGGGCAGCCCCAGTCAATCCAGGGAGGACATAGTTCTGAGCACTTTAAAACCTAGCTCGTTATTCTCGGCACTGCGTTCCGAGGCTTCACGAGTTCGTCAGGCGGTACAGTGTCCACAGGTAGGTTAACCCTATACGAGATGACCAGGATACTGATATTAGTGACGCTGATTTATTTCTTCGGTAGTAGGTCTTTAGGGTGCCCGCCTAACGTCAGACGGATTCTACGTCACATATGCCAAATTGAGTTCAATGTCCGAAACGGTAGACATACCTGGTCCTATCCGCTTACTCTAATCGAGTTAGACGGCAGGATAAGATGAGTGTATGTAAAAGAGCGCTGTCTACGAATCAAGGGATCCGAGAAGTCTACGCCGCCTGAGCATACGGTTCAGGGTGAGGCGTTTGAAGAAGCACATAAAACACGTATGAGACTCAGATCTGCTGTTGCCTGCCTATTACTATTATCATTTGCACATTCGTCAGTGACTCGCTCGTCATTGTGAGTTACCCTCAGGGAACTAGGTGGCACCTCAAACTACTTGCTAGGTAGATAACGGAAGGACGAGCCAAGTATTCACCGACACTAGAGTATCACAAGACCTAAGGCCGCCGTTTTTTATGTTTCACAGCCGTGTTGCCCCTATCATGAGGTCCGGTAGCAGAATTATTGTGCTTAGATAAGTAACACCCGAGGCCTCCACTAGAGCCGCTGATGAAGGATGCACGACGGCCGTTCTGTCTAAGACTAATCTTTAGCAGAGACCGTGCCTAGAAACCATCGCGGAAGATGATATACGAAGTATGCAGATGATCCTTGAGTCTGTGGCGTTACTAGTGGGCATGTTAGAAGCATGCGGACCAGAGATGTGCAGCTCCCAACGGATTCACTAAGCTGGAACATTAGGTCAAGGCAAGGTTCTCTGTTGACTCTTTCACAGACGGTGCTGGCTCATTTAACAGGTTCTCGTTTGAGGAATCGATTCAAATCTATGACTCTCGGTTGAAGGATCCATATTTACGTCCGGCAACCCTAGGGTCGCCGGGGTAACGTCAGCTGGCCCGAGTGACTACTGCTTAACTATCAATGTATTCACTTGAGATCCAGAAAGGTTAACCATCTGGTGCACCCAAGCTCAATAGAATCATTAGGTAGCACTCCCTAATGCGAATCAGGAGGCAATCTGACGATTGTGCATACTAGCGAAGTTGCTACCATCATAATTAACCGTGGCATGTTGGCGGGGTCCACCCTAAACGCCAGCTGAGGATACGTGAGTCACTAGCTTAATCGCTTCCATCGTTAGAAACATCCGCCTCCGACGTGTCCATGTTACCAAGGCATGGAGTTTGACTAGTGCTAGGACGCTCTTTCCTGTAAATGAATGCATCCCACAGAACGATATGCGATGGTACGCGTAAAGTAACGTAGACAACCCAACTGATTTATTGCCACCAATCACCAGGCGGAAGCCTACTCGTGGTTCTGAATATAATACCCTTACTCCTCTTTAACCTGACCGAGAATTCCTCAACACACACTATGTGCGAATCGCGATCTATGAAACGCGCGTCGGATCCTAGTCGGCTAGATAACGGAGACTCTAGTTATCATGCGTCGGAGGCATAACATCTAGTCCTACGATACGGCACCGACATCATTCCTGTGTAAGAGAATGATAACGGCTTCCGTCGAGCTAGAAGTTTTTGATATACCTCTAGAGACTTAGCTTGATGTCGAGTTGGCTTCGCCAAACTAAATGTATGAGACTACGTCTTGACAAGATCTTAAGAGATGTCTTTTAACGTCTTGTCGTAGTTGGTCATCCACGCGAACCTTCATAGTCATGAACGACATACAGATATCGGATACGTGTTGAGAAACCCGGGTCAGGAATTATCCTTACTCGTGCGCCGTCCTCGGAATTAGGCGCCTGGGTGTGGTACAAACTGACTAAGTGGGCAGCTTTTCCTGGTCGCGAAGTTCCGGGTGGCATAATATCAACGACCTGGGCTCTATACTAATCTAGTCCCGAATCCGGGCCGTTGCACTCTGTAGGGAAAGCCGCGAGCCGGCAACCACACTTGTGTTTTCTTGGCAACCCTTCTTCCAGGAGATTTACCCCGTATCGAGAGCTGTTTCAGGTCCGTCGGTGGGCACGTCCATAGCGGCCTTCAAGTCATTGTTACCAACAGCCGAGACTATGACGGCGGACTGTAAGCTGGGAAAACTTCTAAGACCCGCCAATTCTACTATGGAGCGACGGGCCTTATCATGACGGAGACCCTCTTTCTCGTCTGTGGGAGATATGTTAGTATTGACTAATGTTAGAAGATTCGTCGATAGGTCCTTCCACAAGCGAGCAAATTACCTTGCAGCGCGTTTCGGTCCACATGGTGAAACGCATTCATCACCACACGGACACGGACGGTGTTGAGCTAACCCAGGATTCTACATAATTGCCTACGCCTCACAACAGAGAGGCGTACATACGCAACATCCGTCCAAACACTTGAGATCCAACGATTATTCATCCATGTCGTTGCTCGGTTCAGGGGCAGCGACAATACGTTGGCCGTCTCTGAACGCCGGAGGTTATAGACATGACAACGGCACCGGCAATCTCAACAAGTCGCCTTAGCGTGCCGGGAAATCTGCGAGTGCCGATGAAGAAGTCCAAGGAGCCGTTACTTCGTGACCACTAGTAGCTAATCGTTATATGCTCTGCAGAATGAGGGGGCGTTCGCTCAACGCGCGTCTGGCAGCAAAGCCGATGAACGGCATTCTTCGTGGTCATGCCCACTTACTCATCGCGAGGTTGAGGGAGGTTAGGTCGTGTGTCGCAATGAATTTGGCGCTTTTGAGCGTACAGGAGCAGTACTCGATGTTATTTACGTTAAATTGGTGTTAGCCGAAAAGTTCCTTGCGCATGGAGCCCGTAATGTATATGTATAGCCTCGACGCGGCGTCCATTCCCTGATGACCAGGGCCCCGCCGAAGGACTAGGGCCGAATGACCGGAAAAGTTCTCAACGGTTGTCAGGATATCGACCAGTTTCCTGTGGATCCCCGTTTTACCAAGGACTTTTGGCTCCTAGATTTGAGCACCGTAAGCAAGTCCCAAACGATCTATTACAAATAGGTAACCCAGACGTATACCGGTGCCATAGTTAACAAGGATGGCTCCGGGGCTGACACGTTTGCAAGGCTCGTAGTGGGCTGTGTAGGCCGCTTCTGTCACGATCAGCGCGCATGGGCATTGGCAGCTGGAATACTTACTCGGTTACAAAGGCATATGTATAACCTATGCCACGTGGCCCTCCCCGATGCCGAGTCACTCAAATAACACTGAAACCCGGGCTTAGGTGCACACTCCCAGTTGCTTCGCCCGGCGCCGTGCGGGAATTATGAGCACTTGGGAGTTGAACTGTTCATGTGGTCACGCACCGATTTTGAAGGAGGGTTGAATCTCACATCGCGATTCTTATGCTGGTATCTTGAAAATTCGGGGTCGAGGTGCGACGCCAGCCTATCACCTGCGGGGCGCCCGGCGACTTGTAGCTAGGGAACGAAGTAATCGGATCGTCCTTCTGAAAAAGTCGCGATTGCCAAGTGTAATTTCTCATACATTGATACCGGTCCCCGTCCAACTTCGCCTACCGGTGACGGACGTATCTATCCAGATTAGGTGAGCGAATCGGGCCAGATTGTAATGGCGTCGAATACCCTGCGCGTAAGTAGTTACTCGGTTAGTTACGGGAGCATCAAGGCTGCCTAGGTTGGAAAAACACTCCGAGGGGCATTGAGTGGGCAGTCTCTAGGCCATATGGCACCACATATAATGAACTCCAGAATAGTAGCTGTTCGAATAAGAGAGGACTAGGGCTTGTTTGTTTCCAAAAGGTAAGCCTTAGCCTTCGAAATATTTAAGCAGGTGGCCCGCGAGTACATGATTGAATCAGTCGGTAATGGCCCAGGGGAGGGGCTTCACTCTATGTACAGGTAAATGACTAACGCAGGAGGGCCGTTAGTGGTTGTTTACAGCATACCGCCTACGACCCTTGTCGGGCATAGAACGATAAATTGGCAAGAGGCCACAAAGCAAGCAACGCCGTCGGCATCAAAGACTAAGTGGCGCATCGACACATAAGAATTACGCATGAAGAGTCGGGTAATAATCTGCGCGGGGGTATGAACATGGATCCGATCTTGTCTAGAATAGAACGATTTCTACCGTGACAGCCCCTTTCCCAGCTGCCTCACCCTGCCCTTTTCACATGGCTGGCTCAAGAAAGTGCGATCGTGTAGGTAACCTTTTTGAGTCCATAGAGACAGCGGACTTACTTCGGATGATAAAGGAACAAACCCGTTCATCTTAGATGTGATACCCACCGCATAAAAACTACTTGCGAGTAAAGATTCGCCTTGCTAACCGAGTACGAGGCCCATACCCTGACCTTTAGCGGAGCTAGTCCAGGTTCTACGCGGAGCACGCATCAATGATTGGGCTCGAATGCATGCATAGTAGTGAAAAGGCCCGGACTGATAACAGATCAAGTTGGGCGCGAACACTTCAACATATTAAACTCTGATCCCTGACGATCTGTACGTGTGAAACTAATATGTGGACAGCCAGGCAAGGGGACCATGACCAGCATAGTGTTCTAACTGTTCGAACCGCCGTCGCCGGCCGATCGGAGTTCAGTAATTTTAGGTAACGTCATAGAAACGCAGGGAAAGACGTGGCTCTTACCAGTAAATGCCCCAGGCACTACCCCAGTATTGAAATGTCAAATCCATAACATGAGGATGGCACGTGCGCACCTTTCCTTATAATTGCTCTCCATCCCTATATACTCTTGTTGTCCCGACATTGAGTGACCTCACTAGTTGCACTTGGCAGCGTGGCTAGCTGAATTCGGAACAGCCAGGCGGGCGAATTCTGCGGGGGGAATTCACATAGTCGCCAGACATCTGAATACTGCAGGCGGGAAACCATGGAATAACCTTAGGTCGACCCGTATAGATTGCCTGCGGTTCTCCTGATGACGGAGCTACGCTCAACACATATAAGCTCACTTGACCATTTACGTAAAGAAACACCAGTACTGTGGAAATCGCGACCTAGCAGATAGTTATTTCGGAAAAGTAGTCACAGCTACTTTCTGAAATAGCCCCTGCGGCTCCTTAGTGTAAGTCTATCCGGGTCTCGGGGCGGCCATTCAGGGTGCTACTTTTTTGGGCATTCCACTCTGGTGACATACGGTTAGAGTTTCACAATACCGTCGACTGCGTGGCCCGCGCCCATAAGCCCGACCGGCTCGTCCAGCAATTTATTCCTTATGCTCTGCTAATGCTGAGGATCGCCATGGGGGCGCGCGTGGATGCTCCTGCCTTATTTCTTCTTTGCAAGAAAACCCGCACGCACGTGGGGAGTGTAAGCCCATTCGTTCGAACGCTAATCGTAGGGAATATGGAGGCCGCGCGTGTACTCGGCAAGTGGAAGTTAGGATCTGAGCAAATCTTATGCTAAAACAGGCGTCGTACAAAAACCTGCCCACATGTCTTGTCAGGTAAATACCTAAACGGATGACGTAAGATTCTTCGTTGGATAAGGGGATTCATCCGTTGGGTGGAGGAAGTCCAAAGTAACTGAATCGGGCACCGTTGAACGAACTGCGCCTGGTTGTTACTCATCTATTTAACTAGCACGTAGTCGAGATTGTTCCCGGCGTGCACTCTGGATGGCTCAGCGCACTTCCACGTTGAGTCGGTCCATGCTAGTGAAATTAAACAACCTCGTCGGGCCCACCCGCAAAAGTAAGCGCGCTCTCCATTAACTTACTTGACTCGTTAGACGAGCGAGAGTCAAATCATTTTCAATATATCGCGCTCGGTCAGTTGATCATGGCCCGTCTAACCTGCCCATACAGCGATAGCGATTGCTTTGATTCTCGAATAGGCCGGTTGGCATTACAGTCCTGTTGGGTGCCTGGAAGATCACATAAAATCGATAAGAACCTCTGATGGGGGGCTCATCGGCAGGGCCTCTCCTCATAACCCAAGTCTCCACGACTCCTAGATACCCTGTCTACTCTGGATGAAATCGGGGCGGTGGCAGTCCGTCTCCGCACATAGGTTCCGGAACGACCCCAAATGTCGACCGGTATCGGTGGAGGCGAACTCACGGACTATCACTTTGTAAGATGTGATAGGGTGCTATGCTTTAGTGTCGGCACCTAAACTCGTCATTTCATCTCAATATATCTGCTTTCTTCCTAAAACCTGGGAACTAAAACGATCTGTTCTGCCGGCTATATATATTTGCAACCCCACAGCTAAAATTAGTGAGCCGCAGTGTGCATCCCGATAAAGGAAGCCTAAAACTTCGGCCACAAGATTCATAAGGGTGGTCGGGCTACGTGAGTTATTGCACCCGTGGCCTTCGGTGGCGACCGCATAGTTTGTTAAGTAAGCTCACCGGTTTCAGGGCTTTCCAGACGTACTTTGACACAGAGCCGAGGTGGGTTTGGTCACACTTCATAACCTCAGTTCGGCGAACCTACGAGCTCGTGACTCGTGGAGGGACTATCTTTTCCAATCATCTCAACTGGGACATGTTTGATGGTTCAAACGACTCCGTCCCATTAGTACGACGAGTTTACACACCCGCTTCGAATATGGGAGATGACGTATTGGCACGGGGGTACAGGGATTCATGACGCGGACTGTTATCAGTAGCCGGTATTCTGAGCGGTATAACAGGCGATTTGTTGACGCGTTCATGCCATCTATAATAAGCTTGTGCAGTCATGCGCCTTGTACAGCAGACACGATTCCACCTCGACGCGGACTCAGAAGCCCAGGGCAGCTCATCCAATGATCGCGCTGACCAACCTAGAATGGCTCGTTGTAAACGGGAATCGGAGAGCCACTATATGTGACATACGACCGTACGGACGCTTTGCTGACTCGAATTCAAGCGTAAAAAAATCGATACCAAACCACTTGGATAATGCGAATCACACAATGGTATAACACCGGTACTAAACCCTCGGGCTCAGAACTTTCCCGTGCCCGGATATGGTAAGAACCGAGTGGCCTCATTGGATTTTCAGCTCTAATATCTATAAAATGTGCTGTACGCCCAATTGCCAATTGCGATGCACACACACTTAAGTTCGCGTAGCGTAGGTGGGTCAGTGTAGGAAGCTACAGGGTGGAGTTTACGGCACTCCTGCCTCCCGTGCGCTCTCAGGCCGTCGGATCTCGTCAGGTCGGGTACGCCTCTGGCGCCAAACCTTGCGCCTCACATTTTCCATCACTGTGAGCCCAAACTGTTGGTTGACAAGCCCTTGGTATCGGATCGAAAGTGAGGAGAACTTCACGGTAGTCAGCAGGTTTCGCCGAAAGGTAAAGATCCACTCACGCTTGATTCAGGGATCATCTCCGCCTCATCGCCGGTCGGAGGTTACCTTATTTTTTATTATATATTACGTTTCCAGTACCTCTTGCTAGCGGGAAAAGAATCATCCGTCGTTGCACTTGAAGCGCTCTAAGGTAATAAACATCTCAAACCCTCTGATGACACAGAATGCTCATTGTACTC
		</sequence>
    <sequence><taxon idref="Location_0_1_1|29.20312425385403"/>
			AGAGTCATGGTTTCCTACAGGTAAGAGCCAGGTTATTTCTGAGCCGTTCCGTCACTAGACTGCTGTTAGCGGCTAAACCAAAATTGCTAGCAACGTACATGAAGATTGACCCTTGACCATAAACGTAAGGGTAGCGAGTTGGGCTAAGAGCTGCCTTATACTCCTGGTAGAGTGGTTCCAATCACTTGGAATAGCAGGGACAAAGTGTGTTACCTCTCACACTTGTCAATAGGTGGCAACGGATTATACAGTGGGTAGTTAGATGCTGGGGGCTCGCAAAGGGGGGCCTGAGATCCGGCCGTCGTCCGACACGGTGACGGTTCGGGACGGCTGGAGATGAGCATATCTGAATGCTATCCTTTGTCTTTTTGGATGGGCTACTACACTGGGAACGACCACTATGCCCTAAGGCTGGCAAAACCACGGACGAACAGGGAGAACGCGCGGCAGCAGAAGGCTGTAACGCGTTCTAGTCTAAAGTACTCTAAGAAGTGCCGAGGCGATCCCAATCTTAGACTATCCTACGGAATGGATTCAAAGCAACCACAAGTAACTCGCTCAATGACAATGACTCGTTTGCGTATATCACTGGACAAAGATCTGTTGTGCGCAGTCACCTGAGAGTGGGAGGTGGTCCGACCACATGCGACCCTGAGCAACTAAATAGGATCCGCGGGACAGAGCCTCCCCGCTCTGTAAGGTTGAGACAAGTCTATTAAAGTAGTCCCGGGTGGTTAGGAAATTCACCTCATGGATGGATTTGTTGTCTCCCAGCATTCGAGGGCAGGTACAATCGGCGACGATGCAAGGAAGAAACCGACCTATCAGTATGTTGTGTTTACTCTTCGCATGTCACTACATACCCATCTCTGTGTGCTACGCTCACTCTCTACTTAGGGTTTTGCCCACAGAGGGCGGCCTTTCAGCTTTAACCAATATAAATTAGCAATTACTTTGAAGAGCGTACCCTGCATACCGGGACGGTTTCCCACCTGACGCACTCATGCACCAGAATGGGCCTATCTAATTAGAGGAAACGTGATTGCAAACGATGACGTCTTAATCTGCATTTGATTCCATGCAAGCGAACTTGGCAATCATCCTGTTATTGTTCGAGTTCCCGGGGTATTATGTCCCTGCTGTAAGTTATGGACTCAATTCACGGTGCCCTTGAATCGCTTAATGGTGTAGTGGAACCTAGCGGGAAACGACGTCAATCCATTTTTCTTACGAAGTACGCACAAACTGACACAGAAGTTTGACTCGGATAAGGAAGATGGGGTGATTCGCCCGCCAGTGTCTTCTCATGTATATCGAGGGGGTCCACATATCGAAGTGTGTACCAATGTATGGAACGATAGCTCACGCCATAACTTGTATCAGGCCACACACTTCGCTACCAAACGAGTATGATATCGTCAAGTGTTGAGCAGTGGTCACCAATGGACTTTTTCGATAAATAGCTACGGGACCGATTGCGCGCCCTTCTTCCAGTTTTGTCGCTAATATTGGAGAAAGGGGAAGTCCTGACGTGATAAAGGTGATCTTTCCAGCTCGCATGATTAGGTCTCAGAGACAGAGTCCTTTATCGGATAGGCGAAGGTAACATGGGTTAGCGTATGAAAGGTCGACTCGTGACCTCACGTCTGTAGTTGTACTGTGCCTGTAACCTCTAAGTTTCAGCTCGTTTGCCCGGGATGTCCCCCGACACTCACCTCACCAAGGGATCCCGAGCGGGCGTTCACTTGACTTTTGAAGCTATCAACTTAACATCGATCGTCTTCGTGATCAAAGTGCCACAGAATCCTTGCACTTGGAAAATGCCGGACGATGCCCGCGGTTCGCCTACAAAGACTAATCCAAAAAGGCCTTCAAACCCTCAGTATAGGTTTTATATGGGGCGTTGTAGTCCAGTATGTCCCCGGATTGGACTACTGTCTCCTATAACGGTATTGTCGCTGTAATTCTTGATTAGAGAGCTTTTCAAACGAACGGTGAATATATGTCGGGTGCCTAGCGACACCACGGTTAGAGGCCAATGGATAAATACTGCTTTTGGCGTTAATTTAGGTCGTGCTTCGACAGAGATGCGGCAGCGCCACTCAGAGGAAGATGCTGTTTGATGGAACGACCCGATTGTCAGGCTTCAACCCCGCGCCACTATCAAAGGAAAGTAGCTGTGACATTCACATCTGGGGAAAACTCACATGATACTCCCTCGCTAAGCCACGGAAGTTGCCTCATGGACCACGTAACAAGATCGATAACTTTTCCACTATTCCCCATCTCCACTGTTTGAACGGTAGGTTGAGTTCAAGATTTCGTGAGGGATCCTGTGTTGGGAGTCGGTTCTTATTAGTTCTTATAGGAACGCAGGCGACGTTCCCCGTAGGAAGATTAACACCAGCGGGTCACCTTGTATTTCAACCATCAACAAGCAAGGATGCTGTAGTGCTTCTCAGGTGCCAGTAGATCCGGGCGCGTCCTCTGAACACAGTGACGTCAGGTACCCGGACGTTGACTAACCCTGCCCTAACCCTAAGTCTCCAAGCCGCGGTCGAACATCTTTTGGCTCATGGGTTTCTTTGGCGATCTATGGGATACACCCCCCAAAGAAACAAGCATTGTACCTGTCGAGCAAATACATAGGAGCACTGGAGACTCGTAATCCGACGCAAGGTACAAGAACTTTTGTTTAGCGATAAGCGACCTTGGGCCTCAGATCCACATATGCGATGATTTTTCGTGGTGTCTCCGAAAAGGTTCCATCAGGTTAGTTTGTGACCGAGGAGTTGTGTAACCACAACAGAATTCAGAGCCGTAGACGGTTAACGTTCAGGCGTGAAGTAACGATAGAACGCTTCATTCGCAGCGCACCACCTGTGTCCAACCTAAACACGTCGAAGATAGAACTTGTGGTTTCAATGTATCATGAAGAGCTTCCTCCTGGTCTTCTAGCCGATTTTAGACGGATGATTCGCCGTAGCACTGGTACACGGCCCGCAGCCACCTGCTGGGACGCCGCCTGAGATGTGCATCTTCAGGCTCAATAGAGCTTTGCGGTCTAATGTCTATAACTGTCATAGCAAAGCACCTGTCCTTCACACCCTTTTTCACCATGAATGGCGAAAACGCGGTTTTCCTTGGGACCTGGACGAGGCATAGCTATCAGAGCCCTACACCGCCTTCGGAAGTTTGAGGACTCTTTCATGCCGACTCGTGTGTGGTGTGGCGTTGTTCATACGCCGGGTCGAACATCTGGACCTTACGGTAAGGGTACGTGTTAGGTTTCTTCCAGGCAAATCGACGTAGGCCAGACCCAGCCAGATTCGGGGTCTTTTCACAGCGTTTGCACCACTTCCCGCGGTTACGTCAGATGTATATGTGTGTAAGTTGCGCATATACGCTCGGGTTACGAACCGAGCTAAAGCAAGCAGCAGAGCCGGCTGAGTGAAGAAGAACTCAATATAGCGAGCTAAACGACGGCGACTGTTATGCCGTCTCGAAAGATGGTGCAAGGATACTCCACTCCCCCAAGTGGAGGCGGCGAATTTCTTCTCGCTGTAAGACGAAGGTCTCCATCATGAGCTAACGCCATTCAAGCGCCTCTGCCGTTAAATCGGCGGAAAAACGCTCTTTCGTGCCGCATATTGGTGAGCTACACGATGCCGTGTAGGAATACGGGTATTACCGAGAGACCTGGTACGTCGAAAACCAATGACTCCCGAACTTCGCGCACTAATAAGCCATCCTATTCAACGGGTGTATGCGGCAAACACGCCTTGGCGATATTCTACACGGAATGTCTAAGCTTACCCTTCCGATTTTACCTAAGGGATTTCTGGCCCTTGCTAAGTGTATGGAGCCAATCGTGGCCTTAATGACCAGTGTCACCCGGAGTGTTCTTGACTTACGGCGGGTAAAGCTACACAGTAACCTAAATGTAATTGCTCGATTGTCGTGGCCGGCCTGTGATACCAGCCTGGAACCGGCGATCGCTCGCGGTTTGCAGTGTGACTTCCATCGGACTGGTCAAGAACCCACCGTCCGCTATCCAAAACAGCTGGGGGATACTAGGGGCGGATTCGCTACTGTGGCAATTGTTGGTGTTTGATTATTTGATAAACGATTTCCCCCGTTCAAATATACGTGGTGTATTCTAGATCTACGCGGAAGACACTAAGTGAATATAGTTGCTGATCGCTGGATATGTGTGGATAGCGACCCTAGGCTAAATCATTGAGACATGGGGAGAATAACCTCCGACCTCTATTCCGTGCGTTTTCTATCCAACTTGGTTTGCTATTACCCTCCTAAGGGGGCTAATCTAGGGCCGAGCAAATAAGGGGAGGCATGGGCACGTATTAGCACACCACCCTTAAGCGCCTGCTTCGCCCGGGTTATTGGAATCTACCGCTCGATGTGCCCGCGCTTATGGTCAAGTCACCGGTGATTGACCGGTAACCTTACCAGTGTATGACGATCCAACCACCATCGATCTCATGTCCCTGTGACGGTACTCTAGATGGTATACTTTTACATTTCTACCTGGGGCTCTAACTGTGCATTCGATGCTCGGGGTCGAGATGAAATATAGTGTCACCGACATGATAGGGCCTCAGTTGCATGCTACTTGTCATACAGTCAGTGCAACCTGCAGCGCATACAGGAGATGGGTCAATAATGGCTTGTCATTTCTTTACTTTTAGATGGCGATGATCCACCATGGTACGAGGTGCCACTTGGACTGCTGCATCGAGGGCTAGGCCCGGGTGCTCCCCCGCTGCGGTTGCGGCGAGCGCTGTATGCAACACCTTTAGTTAACTACAAACCGGCACCTGCGAGCCATTGGAGAAATTCAGCCAGGCGCAATACAACAAGGAACCAAAACATGAACCCAGCCGTAGGGTAGCAGCGCATACAGGAACTGCTTAACGGCCGCGTTTCACTGAAGGACCCGAGCATACAGCGAATCCGGATGACTGAGGTCTGGTATACTCTGCCCGCTTGTGTTACGTCGCCAGTGTGCGTTGTTGTGAAGCTTACATACCTCTTGACCACAGTCACGGTGCAATTACCGTTAACATAATGTTCCCTCAATGCATGTCTGTGCGTCCCGGACGTAATAAACAGGTGGAAGCAGTCTGACAGCCCGGACTTATGCAGAAAGAGGTGTGGTGCGTTAATCCCCCCGCAATTCCGCTACATTGCTGGATTATCCCAAGGTCACCAGATAGCAATCGTTTCGGGTTAGTGGTACTGCCGTTTTTGTAATCCGATTGGAGCAGAGGGCTAAAGAATATGAGTAGAAATTGTTAGCACATCTTCGACTTACATTAGCAGATGTAGGGCCAATCAACCGCTTTCGCCAGGTAAAGCTTCTACCGGGTCGATCGCCCGCGGGGGGGACCGCTGATTACCACATGGGATCAAGACGAGAAGCTCGTTACATTAATTCCAAGACTTTCAATCCATCTCGCAAGCACATATTAATGGCACACTTGTGGCGCTTCCCGCGTTTTCTGGGCAAGTGGTCCACACGAATGCTGAGTCGGCAAAGAAATAGCAGACAAGCGGGGTATCGCTACTACTGCACTGAAGAACATGTTTCGATGGTGGGCCGCCTGCCCCAGGTGTGCACCCATACCAGTATAGGCGAGCTAAGAAATTTCTTTAAAATGCGCTATCTCAAGGTATCCTCCTGTACGGCTGCATTGAGCTCGTCTAACTGTTCGCGGCACGGGTCCCTCGTCAATACATCATTTTTGAGTGCCGCCCCCATGGTCTCAGCTGAGGCGGCTTAGTCGTCATTCCGGTGGACACTTACCCCACGGTGCCTTGGCTACAGGGCAGCAGCACACAGAGGAATTCTACAAACTACCAAGACGGGTTCTATCATATGGGCTCGAACATGTATAATCGATCCGGGCAAGTCACTGTCTTAAGGTGCAATACATTACCGGACCATAGGCCAATTGCATTGAATGCGCACTGACCCGAGCAGACTCAACACCACACAAATCTGGGGGCGGCCAATGCTGACATGGAGTAACCGACCGGTGATCTCGACGCATGTCTGCGGAGCCCTTGACCGCAAGTGGAACCGACCTTTCCTTATCTGTAGAACCAGGGCATTCTCCTGTCCGCGGGGAGGCATGTAGCGTGGGGCACTCTCTTGCTCTGCGTGAAGCTACGAGTGTTGAAGCCTAGTTACATTTTTCGATGGGCACGAGGTCATTCCTAGCTAGGTAGTGCGAGCCTTGAGCGACGCCCATGACTGCGCATGCTCCTGGCTTATAAACGGACTTGATTGAAGTGCAAATGAGTTTAAGGCATGGAGACTGTCCCTAGCACGCCTATCAACATGACCACGAGGCGTGTCGTTCATGGGGCGGGCAGCCCCAGTCAATCCAGGGAGGACATAGTTCTGAGCACTTTAAAACCTAGCTCGTTATTCTCGGCACTGCGTTCCGAGGCTTCACGAGTTCGTCAGGCGGTACAGTGTCCACAGGTAGGTTAACCCTATACGAGATGACCAGGATACTGATATTAGTGACGCTGATTTATTTCTTCGGTAGTAGCTCTTTAGGGTGCCCGCCTAGCGTCAGACGGATTCTACGTCACATATGCCAAATTGAGTTCAATGTCCGAAACGGTAGACATACCTGGTCCTATCCGCTTACTCTAATCGAGGTAGACGGCAGGATAAGATGAGTGTATGTAAAAGAGCGCTGTCTACGAATCAAGGGAACCGAGAAGTCTACGCCGCCTGAGCATACGGTTCAGGATGAGGCGTTTGGAGAAGCACATAAAACACGTATGAGACTCAGATCTGCTGTTGCCTGCCTATTACTATTATCATTTGCACATTCGTCATTGACTCGCTCGTCATTATGAGTTACCCGCAGGGAACTAGGTGGCACCTCAAACTACTTGATAGGTAGATAACGGAAGGACGAGCCAAGTATTCACCGACACTAGAGTATCACAAGACCTAAGGCCGCCGTTTTTTATGTTTCACAGCCGTGTTGCCCCTATCATGAGGTCCGGTAGCAGAATTATTGTGCTTAGATAAGTAACACCCGAGGCCTCCACTAGAGCCGCTGATGAAGGATGCACGACGGCCGTTCTGTCTAAGACTAATCTTTAGCAGAGACCGTGCCTAGAAACCATCGCGGAAGATGATATACGAAGTATGCAGATGATCCTTGAGTCTGTGGCGTTACTAGTGGGCATGTTAGAAGCATGCGGACTAGAGATGTGCAGCTCCCAACGGATTCACTAAGCTGGAACATTATGTCAAGGCAAGGTTCTCTGTTGACTCTTTCACAGACGGTGCTGGCTCATTTAACAGGTTCTCGTTTGAGGAATCGATTCAAATCTATGACTCTCGGTTGAAAGATCCATATTTACGTCCGGCAACCCTAGGGTCGCCGGGGTAACGTCAGCTGGCCCGAGTGACTACTGCTTAACTATCAATGTACTCACTTGAGATCCTGAAAGGTTAACCATCTGGTGCACCTAAGCTCAATAGAATCATTAGGTAGCGCTCCCTAATGCGAATCAGGAAGCAATCTGACGATTGTGCATACTAGCGAAGTTGCTACCATCATAATTAACCGTGGCATGTTGGCGGGGTCCACCCTAAACGCCAGCTGAGGATACGTGAGTCACTAGCTTAATCGCTTCCATCGTTAGAAACATCCGCCTCCGACGTGTCCATGTTACCAAGGCATGGAGTTTGACTAGTGCTAGGACGCTCTTTCCTGTAAATGAATGCATCCCACAGAACGATATGCGATGGTACGCGTAAAGTAACGTAGACAACCCAACTGATTTATTGACACCAATCACCAGGCGGAAGCCTACTCGTGGTTCTGAATATAATACCCTTACTCCTCTTTAACCTGACCGAGAATTCCTCAACACACACTATGTGCGAATCGCGATCTATGAAACGCGCGTCGGATCCTAGTCGGCTAGATAACGGAGATTCTGGTTATCATGCGTCGGAGGCATAACTTCTAGTCCTACGATACGGCACCGACATCATTCCTGTGTAAGAGAATGATAACGGCTTCCGTCGAGCTAGAAGTTTTTGACATACCTCTGGAGACCTAGCTTGATGTCGAGTTGGCTCCGCCAAACTAAATGTATGAGACTACGTCTTGACAAGATCTTAAGAGATGTCTTTTAACGTCTTGTCGTAGTTGGTCATCCACGCGAACCTTCATAGTCATGAACGACATACAGATATCGGATACGTGTTGAGGAACCCGGGTCAGGAATTATCCTTACTCGTGCGCCGTCCTCGGAATTAGGCGCCTGGGTGTGGTACAAACTGACTAAGTGGGCAGCTTTTCCTGGTCGCGAAGTTCCGGGTGGCATAATATCAACGACCTGGGCTCTATACTATCCTAGTCCCGAATCCGGGCCGTTGCACTCTGTAGGGAAAGCCGCGAGCCGGCAACCACACCTGTGTTTTTTTGGCAACCCTTCTTCCAGGAGATTTACCCCGTATCGAGAGCTGTTTCAGGTCCGTCGGTGGGCACGTCCATAGCGGCCTTCAAGTCATTGTTACCAACAGCCGAGACTATGACGGCGGACTGTAAGCTGGGAAAACTTCTAAGACCCGCCAATTCTACTATGGAGCAACGGGCCTTATCATGACGGAGACCCTCTTTCTCGTCTGTGGGAGATATGTTAGTATTGACTAATGTTAGAAGATTCGTCGATAGGTCCTTCCACAAGCGAGCAAATTACCTTGCAGCGCGTTTCGGTCCACATGGTGAAACGCATTCATCACCACACGGACACGGACGGTGTTGAGCTAACCCAGGATTCTACATAATGGCCTACGCCTCACAACAGAAAGGCGTACATACGCAACATCCGTCCAAACACTTGAGATCCAACGATTATTCATCCATGTCGTTGCTCGGTTCAGGGGCAGCGACAATACGTTGGCCGTCTCTGAACGCCGGAGGTTATAGACATGACAACGGCACCGGCAATCTCAACAAGTCGCCTTAGCGTGCCGGGAAATCTGCGAGTGCCGATGAAGAAGTCCAAGGAGCCGTTACTTCGTGACCACTAGTAGCTAATCGTTATATGCTCTGCAGAATGAGGGGGCGTTCGCTCAACGCGCGTCTGGCAGCAAAGCCGATGAACGGCATTCTTCGTGGTCATGCCCACTTACTCATCGCGAGGTTGAGGGAGGTTAGGTCGTGTGTCGTAATGAATTTGGCGCTTTTGAGCGTACAGGAGCAGTACTCGATGTTATTTACGTTAAATTGGTGTTAGCCGAAAAGTTCCTTGCGCATGGAGCCCGTAATGTATATGTATAGCCTCGACGCGGCGTCCATTCCCTGATGACCAGGGCCCCGCCGAAGGACTAGGGCCGAATGTCCGGAAAAGTTCTCAACGGTTGTCAGGATATCGACCAGTTTCCTGTGGATCCCCGTTTTACCAAGGACTTTTGGCTCCTGGATTTGAGCACCGTAAGCAAGTCCCAAACGATCTATTACAAATAGGTAACCCAGACGTATACCGGTGCCATAGTTAACAAGGATGGCCCCGGGGCTGACACGTTTGCAAGGCTCGTAGTGGGCTGTGTAGGCCGCTTCTGTCACGATCAGCGCGCATGGGCATTGGCAGCAGGAATACTTACTCTGTTACAAAGGCATATGTATAACCTATGCCACGTGGCCCTCCCCGATGCCGAGTCACTCAAATAACACTGAAACCCGGGCTTAGGTGCACACTCCCAGTTGCTTCGCCCGGCGCCGTGCGGGAATTATGAGCACTTGGGAGTTGAACCGTTCATGTGGTCACGCACCGATTTTGAAGGAGGGTTGAATCTCGCATCGCGATTCTTATGCTGGTATCTTGAAAATTCGGGGTCGAGGTGCGACGCCAGCCTATCACCTGCGGGGCGCCCGGCGACTTGTATCTAGGGAACGAAGTAATCGGATCGTCCTTCTGAAAAAGCCGCGATTGCCAAGTGCATTTTCTCATACATTGATACCGGTCCCCGTCCAACTTCGCCTACCGGTGACGGACGTATCTATCCAGATTAGGTGAGCGAATCGGGCCAGATTGTAATGGCGTCGAATACCCTACGCGTAAGTAGTTACTCGGTTAGTTACGGGAGCATCAAGGCTGCCTAGGTTGGAAAAACACTCCGAGGGACATTGAGTGGGCAGTCTCTAGGCCATATGGCACCACATATAATGAACTCCAGAATAGTAGCTGTTCGAATAAGAGAAGACTAGGGCTTGTTTGTTTCCAAAAGGTAAGCCTTAGCCTTCGAAATATTTAAGCAGGTGACCCGCGAGTACATGATTGAATCAGTCGGTAATGGCTCAGGGGAGGGGCTTCACTCTATGTACAGGTAAATGACTAACGCAGGAGGGCCGTTAGTGGTTGTTTACAGCATACCGCCTACGACCCTTGTCGGGCATAGAACGATAAATTGGCAAGAGGCCATAAAGCAAGCAACGCCGTCGGCATCAAAGATTAAGTGGCGCATCGACACATAAGAATTACGCATGAAGAGTCGGGTAATAATCTGCGCGGGGGTATGAACATGGATCCGATCTTGTCTAGAATAGACCGATTTCTACCGTGACAGCCCCTTTCCCAGCTGCCTCACCCTGCCCTTTTCACATGGCTGGCTCAAGAAAGTGCGATCGTGTAGGTAACCTTTTTGAGTCCATAGAGACAGCGGACTTACTTCGGATGATAAAGGAACAAACCCGTTCATCTTAGATGTGATACCCACCGCATAAAAACTACTTGCGAGCAAAGATTCGCCTTGCTAACCGAGTACGAGGCCCATACCCTGACCTTTAGCGGAGCTAGTCCAGGTTCTACGCGGAGCACGCATCAATGATTGGGCTCGAATGCATGCATAGTAGTGAAAAGGCCCGGACTGATAACAGATCAAGTTGGGCGCGAACACTTCAACATATTAAACCCTGATCCCTGACGATCTGTACGTGTGAAACTAATATGTGGACAGCCAGGCAAGGGGACCATGACCAGCATAGTGTTCTAACTGTTCGAACCGCCGTCGCCGGCCGATCGGAGTTCAGTAATTTTAGGTAACGTCATAGAAACGCAGGGAAAGACGTGGCTCTTACCAGTAAATGCCCCAGGCAGTACCCCAGTATTGAAATGTCAAATCCATAACATGAGGATGGCACGTGCGCACCTTTCCTTATAATTGCTCTCCATCCCTATATACTCTTGTTGTCCCGACATTGAGTGACCTCACTAGTTGCACTTGGCAGCGTGGCTAGCTGAATTCGGAACAGCCAGGCGGGCGAATTCTGCGGGGGGAATTCACATAGTCGCCAGACATCTGAATACTGCAGGCGGGAAACCATGGAATAACCTTAGGTCGACCCGTATAGATTGCCTGCGGTTCTCCTGATGACGGAGCTACGCTCAACACATATAAGCTCACTTGACCATTTACGTAAAGAAACACCAGTACTGTGGAAATCGCGACCTAGCAGATAGTTATTTCGGAAAAGTAGTCACAGCTACTTTCTGAAATAGGCCCTGCGGCCCCTTAGTGTAAGTCTATCCGGGTCTCGGGGCGGCCATTCAGGGTGCTACTTTTTTGGGCATTCCACTCTGGTGACATACGGTTAGGGTTTCACAATACCGTCGACTGCGTGGCCCGCGCCCATAAGCCCGACCGGCTCGTCCAGCAATTTATTCCTTATGCTCTGCTAATGCTGAGGATCGCCATGGGGGCGCGCGTGGATGCTCCTGCCTTATTTCTTCTTTGCAAGAAAACCCGCACGCACGTGGGGAGTGTAAGCCCATTCGTTCGAACGCTAATCGTAGGGAATATGGAGGGCGCGCGTGTACTCGGCAAGTGGAAGTTAGGATCTGAGCAAATCTTATGCTAAAACAGGCGTCGTACAAAAACCTGCCCACATGTCTTGTCAGGGAAACACCTAAACGGATGACGTAAGATTCTTCGTTGGATAAGGGGATTCATCCGTTGGGTGGAGGAAGTCCAAAGTAACTGCATCGGGCACCGTTGAACGAACTGCGCCTGGTTGTTACTCATCTATTTAACTAGCACGTAGTCGAGATTGTTCCCGGCGTGCACTCTGGATGGCTCAGCGCACTTCCACGTTGAGTCGGTCCATGCTAGTGAAATTAAACAACCTCGTCGGGCCCACCCGCAAAAGTAAGCGCGCTCTCCATTAACTTACTTGACTCGTTAGACGAGCGAGAGTCAAATCATTTTCAATATACCGCGCTCGGTCAGTTGATCATGGCCCGTCTAACCTGCCCATACAGCGATAGCGATTGCTTTTATTCTCGAATAGGCCGGTTGGCATTACAGTGCTGTTGGGTGCCTGGAAGATCACATAAAATCGATAAGAACCTCTGATGGGGGGCTCATCGGCAGGGCCTCTCCTCATAACCCAAGTCTCCACGACTCCTAGATACCCTGTCTACTCTGGATGAAATCGGGGCGGTGGCAGTCCGTCTCCGCACATAGGTTCCGGAACGACCCCAAATGTCGACCGGTATCGGTGGAGGCGAACTCACGGACTATCACTTTGTAAGATGTGATAGGGTGCTATGCTTTAGTGTCGGCACCTAAACTCGTCATTTCATCTCAATATATCTGCTTTCTTCCTAAAACCTGGGAACTAAAACGAACTGTTCTGCCGGCTATATATCTTTGCAACCCTACAGCTAGAATTAGTGAGCCGCAGTGTGCATCCCGATAAGGGAAGCCTAAAACTTCGGCCACAAGATTCATAAGGGTGGTCGGGCTACGTGAGTTATTGCACCCGTGGCCTTCGGTGGCGACCGCATAGTTTGTTAAGTAAGCTCACCGGTTTCAGGGCTTTCCAGTCGTACTTTGACACAGAGCCGAGGTGGGTTTGGTCACACTTCATAACCTCAGTTCGGCGAACCTACGAGCTCGTGACTCGTGGAGGGACTATCTTTTCCAATCATCGCAACTGGGACATGTTTGATGGTTCAAACGACTCCGTCCCATTAGTACGCCGAGTTTACACACCCGCTTCGAATATGGGAGATGACGTATTGGCACGGGGGAACAGGGATTCATGACGCGGACTGTTATCAGTAGCCGGTATTCTAAGCGGTATAACAGGCGATTTGTTGACGCGTTCATGCCATCTATAATAAGCTTGTGCAGTCATGCGCCTTGCACAGCAGACACGATTCCACCTCGACGCGGACTCAGAAGCCCAGGGCAGCTCATCCAATGATCGCGCTGACCAACCTAGAATGGCTCGTTGTAAACAGGAATCGGAGAGCCACTATATGTGACATACGACCGTACGGACGCTTTGCTGACTCGAATTCAAGCGTAAAACAATCGATACCAAACCACTTGGATAATGCGAATCACACAATGGTATAACACCGGTACTAAACCCTCGGGCTCAGAACTTTCCCGTGCCCGGATATGGTAAGAACCGAGTGGCCTCATTGGATTTTCAGCTCTAATATCTATAAAATGTGCTGTACGCCCAATTGCCAATTGCGATGCACACACACTTAAGTTCGCGTAGCGTAGGTGGGTCAGTGTAGGAAGCTACAGGGTGGAGTTCACGGCACTCCTGCCTCCCGTGCGCTCTCAGGCCGTCGGATCTCGTCAGGTCGGGTACGCCTCTGGCGCCAAACCTTGCGCCTCACATTTTCCATCACTGTGAGCCCAAACTGTTGGTTGACAAGCCCTTGGTATCGGATCGAAAGTGAGGAGAACTTCACGGTAGTCAGCAGGTTTCGCCGAAAGGTAAAGATCCACTCACGCTTGATTCAGGGATCATCTCCGCCTCATCGCCGGTCGGAGGTTACCTTATTTTTTATTATATATTACGTTTCCAGCACCTCTTGCTAGCGGGAAAAGAATCATCCGTCGTTGGACTTGAAGCGCTCTAAGGTAATAAACATCTCAAACCCTCTGATGACACAGAATGCTCATTGTACTC
		</sequence>
    <sequence><taxon idref="Location_1_3_1|28.647464445345197"/>
			AGAGTCATGGTTTCCTACAGGTAAGAGCCAGGTTATTTCTGAGCCGTTCCGTCACTAGACTGCTGTTAGCGGCTAAACCAAAATTGCTAGCAACGTACATGAAGATTGACCCTTGACCATAAACGTAAGGGTAGCGAGTTGGGCTAAGAGCTGCCTTATACTCCTGGTAGAGTGGTTCCAATCACTTGGAATAGCAGGGACAAAGTGTGTTACCTCTGACACTTGTCAATAGGTGGCAACGGATTATACAGTGGGTAGTTAGATGCTGGGGGCTCGCAAAGGGGGGCCTGAGATCCGGCCGTCGTCCGACACGGTGACGGTTCGGGACGGCTGGAGATGAGCATATCTGAATGCGATCCTTTGTCTTTTTGGATGGGCTACTACACTGGGAACTACCACTATACCCTAAGGCTGGCACAACCACGGACGAACAGGGAGAACGCGCGGCAGCAGAAGGCTGTAACGCGTTCTAGTCTAAAGTACCCTAAGAAGTGCCGAGGCGATCCCAATCTTAGACTATCCTACGGAATGGATTCAAAGCAACCACAAGTAACTCGCTCAATGACAATGACTCGTTTGCGTATATCACTGGAGAAAGATCTGTTGTGCGCAGTCACCTGAGAGTGGGAGGTCGCCCGACCACATGCGACCCTGAGCAAGCAAATAGGATCCGCGGGACAGAGCCTCCCCGCTCTGTAAGGTTGAGACAAGTCTATTAAAGTAGTCCCGGGTGGTTAGGAAATTCACCTCATGGATGGATTTGTTGTCTCCCAGCATTCGAGGGCAGGCACAATCGGCGACGATGCAAGGAAGAAACCGACCTATCAGTATGTTGTGTTTACTCTTCGCATGTCACTAAATACCTATCTCTGTGTGGTACGTTCACTCTCTACTTAGGGTTTTGCCCACAGAGGGCGGCCTTTCAGCTTTAACCAATATAAATTAGCAATTACTTTGAAGAGCGTACCCTGCATACCGGGACGGTTTCCCACCTGACGCACTCATGCACCAGAATGGGCCTATCTAATTAGAGGAAGCGTGATTGCAAACGATGACGTCTTAATCTGCATTTGATTCCATGCAAGCGAACCTGGCAATCATCCTGTTATTGTTCGAGTTCCCGGGGTATTATGTCCCTGCTATAAGTTATGGACTCAACTCACGGTGCCCTTGAATCGCTTAATGGTGTAGTGGGGCCTAGCGGGAAACGACGTAAATCCATTTTTCTTACGAAGTACGCACAAACTGACACAGAAGTTTGACTCGGATAAGGCAGATGGGGTGATTCGCCCGCCAGTGTCTTCTCATGTATATCGAGGGGGTCCACATATCGAAGTGTGTACCAATGTATGGAACGATAGCTCACGCCATAACTTGTATCAGGCCACACACTTCGCTACCAAACGAGTATGATATCGTCAAGTGCTGAGCAGTGGTCACCAATGGACTTTTTCGATAAATAGCTACAAGACCGATTGCGCGCCCTTCTTCCAGTTTTGTCGCTAATATTGGAGAAAGGGGAAGTCCTGACGTGATAAAGGTGGTCTTTCCAGCTCGCATGATTAGGTCTCAGAGACAGAGTCCTTTATCGGATAGGCAAAGGTAACATGGGTTAGCGTATGACAGGTCCACTCGTGACCTCACGTCTGTAGTTGTACTGTGCCTGTATCCTCTAAGTTTCAGCTCGTTTGCCCGGGATGTCCCCCGACACACACCTCATCAAGGGATCCCGAGCGGGCGTTCACTTGACTTTTGAAGCTATCAACTTAACATCGATCGTCTTCGTGATCAAAGTGCCACAGAATCCTTGCACTTGGAAAATGCCGGACGATGCCTGCGGTTCGCCTACAAAGACAAATCCAAAAAGGCCTTCAAACCCTCAGTATAGGTTTTATATGGGGCGTTGTAGTCCAGTATGTCCCCGGATTGGACTACTGTCTCCTATAACGGTATTGTCGCTGTAATTCTTGATTAGAGAGTTTTTCAAACGAACGGTGAATATATGTCGGGTGCCTAGCGACACCACGGTTAGAGGCCAATGGATAAATACTGCTTTTGGCGTTAATTTAGGTCGTGCTTCAACAGAGACGCGGCAGCGCCACTCAGAGGAAGATGCTGTTTGATGGAACGACCCGATTGTCAGGCTTCAACCCCGCGCCACTATCAAAGGAAAGTAGCTGTGACATTCACATCTGGGGAAAACTCATATGATACTCCCTCGCTAAGCCACGAAAGTTGCCTCATGGACCACGTAACAAGATCGATAACTTTTCCACTATTCCCCATCTCCACTGTTTGAACAGTAGGTTGAGTTCAAGATTTCGTGAGGGATCCTGTGTTGGGAGTCGGTTCTTATTAGTTCTTATAGGAACGCAGGCGACGTTCCCCGTAGGAAGATTAACACCAGCGGGTCACCTTGTATTTCAACCATCAACAAGCAAGGATGCTGTAGTGCTTCTCAGGTGCCAGTAGATCCGGGCGCGTCCTCTGAACACAGTGACGTCAGGTACCCGGACGTCCACTAACCCTGCCCTAACCCTAAGTCTCCAAGCCGCGGTCGAACATCTTTTGGCTCATGGGTTTCTTTGGCGATCTATGGGATACACCCCCCAAAGAAACAAGCATTGTACCTGTCGAGCAAATACATAGGAGCACTGGAGACTCGTAATTCGACGCAAGGTACAAGAACTTTTGTTTAGCGATAAGCGACCTTGGGCCTCAGATCCACATATGCGATGATTTTTCGTGGTGTCTCCGAAAAGGTTCCATCAGGTTAGTTTGTGACCGAGGAGTTGTGTAACCACAACAGAATTCAGAGCCGTAGACGGTTAACGTTCAGGCGTGAAGTAACGATAGACCGCTTCATTCGCAGCGCACCACCTGTGTCCAACCTAAACACGTCGAAGATAGAACTTGTGGTTTCAATGTATCATGAAGAGCTTCCTCCTGGTCTTCTAGCCGATTTTAGATGGATGATTCGCCGTAGCACTGGTACACGGCCCGCAGCCACCTGCTGGGACGCCGCCTTAGATGTGCATCTTCAGGCTCAATAGAGCTTTGCGGTCTAATGTCTATAACTGTCATAGCAAACCACCTGTCCTTCACACCCCTTTTCACCATGAATGGCGAAAACGCGGTTTTCCTTGGGACCTGGACGAGGCATAGCTATCAAAGCCCTAAACCGCCTTCGGAAGGTTGAGGACTCTTTCATGCCGACTCGTGTGTGGTGTGGCGTTGTTCATACGCCGGGTCGAACATCTGGACCTTACGGTAAGGGTACGTGTTAGGTTTCTTCCAGGCAAATCCACGTAGGCCAGACCCAGCCAGATTCGGGGTCTTTTCACAGCGTTTGCACCACTTCCCGCGGTTACGTCAGATGTATATGTGTCAAAGTTGCGCATATACGCTCGGGTTACGAACCGAGCTAAAGCAAGCAGAAGAGCCGGCTGAGTGAAGAAGAACTCAATATAGCGAGCTAAACGACGGCGACTGTTATGCCGTCTCGAAAGATGGTGCGAGGATACTCCACTCCCCCAAGTGGAGGCGGCGAATTTCTTCTCGCTGTAAGACGAAGGTCTCCATCATGAGCTAACGCCATTCAAGCGCCTCTGCCGTTAAATCGGCGGAAAAACGCTCTTTCGTGCCGCATATTGGTGAGCTACACGATGCCGTGTAGGAATACGGGTATTACCGAGAGACCTGGTACGTCGAAAACCAATGACTCCCGAACTTCGCGCGCTAATAAGTCATCCTATTCAACGGGTGTATGCGGCAAACACGCCTTGGCGACATTCTACACGGAATGTCTAAGCTTACCCTTCCGATTTTACCTAAGGGATTTCTGGCCCTTGCTAAGTGTATGGAGCCAATCGTGGCCTTAATGACCAGTGTCACCCGGAGTGTTCTTGACTTACCGCGGGTAAAACTACACAGTAACCTAGATGTAATTGCTCGACTGTCGTGGACGGCCTGTGATACCAGCCTGGAACCGGCGATCGCTCGCGGTTTGCAGTATGACTTCCATCGGACTGGTCAAGAACCCACCGTCCGCTATCCAAAACAGCTGGGGGATACTAGGGGCGGATTCGCTACTGTGGCAATTGTTGGTGTTTGATTATTTGATAAACGATTTCCCCCGTTCAAATATACGTGGTGTATTCTAGAACTACGCGGAAGACACTAAGTGAATATAGTTGCTGATCGCTGGATATGTGTGGATAGCGACCCTAGGCTAAATCATTGAGACATGGGGAGAATAACCTCCTACCTCTATTCCGTGCGTTTTGTATCCAACCTGGTTTGCTATTACCCTCCTAAGGGGGCTAATCTAGGGCCGAGCAAATAAGGGGAGGCATGGGCACGTATTAGCACACCACCCTTAAGCGCCTGCTTCGCCCGGGTTATTGGAATCTACCGCTCAATGTGCCCGCGCTTATGGTCAAGTCACCGGTGATTGACCGGTAACCTTACCAGTGTATGACGCTCCAACCATCATCGATCTCATGTCCCTGTGACGGTACTCTAGATGGTATACTTTTACATTTCTACCTGGGGCTCTAACTGTGCATTCGATGCTCGGGGTCGAGATGAAATATAGTGTCACCGACATGATAGGGCCTCAGTTGCATGCTACTTGTCATACAGTCAGTGCAACCTGCAGCGCATACAGGAGATGGGTCAATAATGGCTTGTCATTTCTTTACTTTTAGATGGCGATGATCCACCATGGTACGAAGTGTCACTTGGACTGCTGCATCGAGGGCTAGGCCCGGGTGCTCCCCCGCTGCGGTTGCGGCGAGCGTTGTATGCAACACCTTTAGTTAACTACAAACCGGCACCTGCGAGCCATTGGAGAAATTCAGCCAGGCGCAATACAACAAGGAACCAAAACATGAACCCAGCCGCAGGGTAGCAGCGCATACCGGAACTGCTTAACGGCCCCATTTCACTGAAGGACCCGAGTATACAGCGAATCCGGATGACTGAGGTCTGGTATACTCTGCCCGCTGGTGTTACGTCGCGAGTGTGCGTTGTTGTGAAGCTTACATACCTCTTGACCACAGTCACGGTGCAATTACCGTTAACATAATGTTCCCTCAATGCATGTCTGTGCGTCCCGGACGTAATAAACAGGTGGAAGCAGTCTGACAGCCCGGACTTATGCAGAAAGAGGTGTGGTGCGTTAATCCCCCCGCAATTCCGCTACATTGCTGGATTATCCCAAGGTCACCAGATAGCAATCGTTTCGGGTTAGTGGTACTGCCGTTTTTGTAATCCGATTGGAGCAGAGGGCTAAAGAATATGAGTAGAAATTGTTAGCACATCTTCGACTTACATTAGCAGATGTAGGGCCAATCAACCCCTTTCGCCAGGTAAAGCTTCTACCGGGTACATCGCCCGCGGGGGGGACCGCTGATTACCACATGGGATCAAGACGAGAAGCTTGTTACATTAATTCCAAGACTTTCAATTCATCTCGCAAGCACATATTAATGGCACACTTGTGGCGCTTCCCGCGTTTTCTGGGCAAGTGGTCCACACGAATGCTGAGTCGGCAAAGAAATAGCAGACAAGCGGGGTATCGCTACTACTGCACTGAAGAACATGTTTCTATGGTAGGCCGCCCGCCCCAGGTGCGCACCCATACCAGTATAGGCGAGCTAAGAAATTTCTTTAAAATGCGCTATCTTAAGGTATCCTCCTGTACGGCTGCATTGAGCTCGTCTAACTGTTCGCGGCACGAGTCCCTCGTCAATACATCATTTTTGAGTGCAGCCCCCATGGTCTCAGCTGAGGCGGCTTAGTCGTGATTCCGGTGGACACTTACCCCCCGGTGCCTTGGCTACAGGGCAGCAGCACACAGAGGAATTCTACAAACTACCAAGACGGGTTCTATCATATGGGCTCGAACATGTATAATCGATCCGGGCAAGTCACTGTCTTAAGGTGCAATACATTACCGGACCATAGGCCAATTGCATTGAATGCGCACTGACCCGAGCAGACTCAACACCACACAAATCTGGGGGCGGCCAATGCTGACATGGAGCAACCGACCGGTGATCTCGACGCATGTCTGCGGAGCCCTTGACCGCAAATGGAACCGACCTTTCCTTATCTGTAGAACCAGGACATTCTCCTGTCCGCGGGGAGGCATGTAGCGAGGGGCACTCTCTTGCTCTGCGTGAAGCTACGAGTGTTGAAGCCTAGTTACATTTTTCGATAGGCACGAGGGCATTCCTAGCTAGGTAGTGCGAGCCTTGAGCGACGCCCATGACTGCGCATGCTCCTGACTTATAAACGGACTTGATTGAAGTGCAAACGAGTTTAAGGTATGGAGACTGTCCCTAGCACGCCTATCAACATGACCACGAGGCGTGTCGTTCATGGGGCGGGCAGCCCCAGTCAATCCAGGGAGGACATAGTTCTGAGCACTTTAAAACCTAGCTCGTTATTCTCGGCACTGCGTTCCGAGGCTTCACGAGTTCGTCAGGCGGTACAGTGTCCACAGGTATGTTAACCCTGCACGAGATGACCAGGATACTGATATTAGTGAGGCTGATTTATTTCTTCGGTAGTAGGTCTTTAGGGTGCCCGCCTAACGTCAGCCGGATTCTACGTCACATATGCCAAACTGAGTTCAATGTCCGAAACGGTAGACATACCTGGTCCTATCCGCTTACTCTAATCGAGTTAGACGGCAGGATAAGATGAGTGTATGTAAAAGAGCGCTGTCTACGAATCAAGGGAACCGAGAAGTCTACGCCGCCTGAGCATACGGTTCAGGATGAGGCGTTTGAAGAAGCACATAAAACACGTATGAGACTCAGATCTGCTGTTGCCTGCCTATTGCTATTATCATTTGCACATTCGTCAGTGACTCGCTCGTCATTATGAGTTACCCTCAGGGAACTAGGTGGCACCTCAAACTACTTGCTAGGTAGATAACGGAAGGACGAGCCAAGTATTCACCGACACTAGAGTATCACAAGACCTAAGGCCGCCGTTTTTTATGTTTCACAGCCGTGTTGCCCCTATCATGAGGTCCGGTAGCAGAATTATTGTGCTTAGATAAGTAACACCCGAGGCCTCCGCTAGAGCCGCTGATGAAGGATGCACGACGGCCGTTCTGTCTAAGACTAATCTTTAGCAGAGACCGTGCCTAGAAACCATCGCGGAAGATAATATACGAAGTATGCAGATGATCCTTGAGTCTGTGGCGTTACTAGTGGGCACGTTAGAAGCATGCGGACTAGAGATGTGCAGCTCCCAACGGATTCACTAAGCTGGAACATTAGGTCAAGGCAAGGTTCTCTGTTGACTCTTTCACAGACGGTGCTGGCTCATTTAACAGGTTTTCGTTTGAGGAATAGATTCAAATCTATGACTCTCGGTTGAAGGATCCATATTTACGTCCGGCAACCCTAGGGTCGCCGGGGTAACGTCAGCTGGCCCGAGTGACTACTGTTTAACTATCAATGTACTCACTTGAGATCCTGAAAGGTTAACCATCTGGTGCACCCAAGCTCAATAGAATCATTAGGTAGCGCTCCCTAATGCGAATCAGGAGGCAATCTGACGATTGTGCATACTAGCGAAGTTGCTACCATCATAATTAACCGTGGCATGTTGGCGGGGTCCACCCTAAACGCCAGCTGAGGATACGTGAGTCACTAGCTTAATCGCTTCCATCGTTAGAAACATCCGCCTCCGACGTGTGCATGTTACCAAGACATGGAGTTTGACTAGTGCTAGGACGCTCTTTCCTGTAAATGAATGCATCCCACAGAACGATATGCGATGGTACGCGTAAAGTAACGTAGACAACCCAACTGATTTATTGCCACCAATCACCAGGCGGAAGCCTACTCGTGGTTCTGAATATAATACCCTTACTCCTCTTTAACCTGACCGAGAATTCCTCACCACACACTATGTGCGAATCGCGATCTATGAAACGCGCGTCGGATCCTAGTCGGCTAGATAACGGAGACTCTGGTTATCATGCGTCGGAGGCATAACTTCTAGTCCTACGATGCGGCACCGACGTCTTTCCTGTGTAAGAGAATGATAACGGCTTCCGTCGAGCTAGAAGTTTTTGATATACCTCTGGAGACCTAGCTTGATGTCGAGTTGGCTCCGCCAAACTAAACGTATGAGACTACGTCTTGACAAGATCTTAAGAGATGTCTTTTAACGTCTTGTCGTAGTTGGTCATCCACGCGAACCTTCATAGTCATGAACGACATACAGATATCGGATACGTGTTGAGAAACCCGGGTCAGGAATTATCCTTACTCGTGCGCCGTCCTCGGAATTAGGCGCCTGGGTGTGGTACAAACTGACTAAGTGGGCAGCTTTTCCTGGTCGCGAAGTTCCGGGTGGCATAATATCAACGACCTGGGCTCTATACTATTCTAGTCCCGAATCCGGGCCGTTGCACTCTGTAGGGAAAGCCGCGAGCCGGCAACCACACTTGTGTTTTTTTGGCAACCCTTCTTCCAGGAGATTTACCCCGTATCGAGAGCTGTTTCAGGTCCGTCGGTGGGCACGTCCATACCGGCCTACAAGTCATTGTTACCAACAGCTGAGATTATGACGGCGGACTGTAAGCTGGGAAAACTTCTAAGACCCGCCAATTCTACTATGGAGCGACGGGCCTTATCATGACGGATACCCTCTTTCTCGTCTGTGGGAGATATGTTAGTATTGACTAATGTTAGAAAATTCGTCGATAGGTCCTTCCACAAGCGAGCAAATTACCTTGCAGCGCGTTTCGGTCCACATGGTGAAACGCATTCATCACCACACGGACACGGATGGTGTTGAGCTAACCCAGGTTTCTACATAATGGCCTACGCCTCACAACAGAAAGGCGTACATACGCAACATCCGTCCAAACACTTGAGATCCAACGATTATTCATCCATGTCGTTGCTCGGTTCAGGGGCAGCGACAATACGTTGGCTGTCTCTGGACGCCGGAGGTTATAGACATGACAACGGCACCGGCAATCTCAACAAGTCGCCTTAGCGTGCCGGGAAATCTGCGAGTGCCGATGAAGAAGTCCAAGGAGCCGTTACTTCGTGACCACTAGTAGCTAATCGTTATATGCTCTGCAGAATGAGGGGGCGTTCGCTCAACGCGCGTCGGGCAGCAAAGCCGATGAACGGCATTCTTCGTGGTCATGCCCACTTACTCATCGCGAGGTTGAGGTAGGTTAGGTCGTGTGTCGTAATGAATTTGGCGCTTTTGAGCGTACAGGAGCAGTACTCGATGTTATTTACGTTAAATTGGTGTTAACCGAAAAGTTCCTTGCGCATGGAGCCCGTAATGTATATGTATAGCCTCGACGCGGCGTCCATTCCCTGATGACCAGGGCCCCGCCGGAGGACTAGGGCCGAATGTCCGGAAAAGTTCTCAACGGTTGTCAGGATATCGACCAGTTTCCTGTGGATCCCCGTTTTACCAAGGACTTTTGGCTCCTGGATTTGAGCACCGTAAGCAAGTCCCGAACGATCTATTACAAATAGGTAACCCAGACGTATACCGGTGCCATAGTTAACAAGGATGGCCCCGGGGCTGACACGTTTGCAAGGCTCGTAGTGGGCTGTGTAGGCCGCTTCTGTCACGATCAGCGCGCATGGGCATTGGCAGCAGGAATACTTACTCGGTTGCAAAGGCATATGTATAACCTATGCCACGTGGCCCTCCCCGATGCCGAGTCACTCAAATAACACTGAAACCCGGGCTTAGGTGCACACTCCCAGTTGCTTCGCCCGGCGCCGTGCGGGAATTATGAGCACTTGGGAGTTGAACCGTTCATGTGGTCACGCACCGATTTTGAAGGAGGGTTGAATCTCGCATCGCGATTCTTATGCTGGTATCTTGAAAATTCGGGGTCGAGGTGAGACGCCAGCCTATCACCTGCGGGGCGCCCGGCGACTTGTAGCTAGGGAACGAAGTAATCGGATCGTCCTTCTGAAAAAGTCGCGATTGCCAAGTGCATTTTCTCATACATTGATACCGGTCCCCGTCCAACTTCGCCTACCGGTGACGGACGTATCTATCCAGATTAGGTGAGCGAATCGGGCCAGATTGTAATGGCGTCGAATACCCTACGCGTAAGTAGTTACTCGGTTAGTTACGGGAGCATCAAGGCTGCCTAGGTTGGAAAAACACTCCGAGGGACATTGAGTGGGCAGTCTCTAGGCCATATGGCACCACATATAATGAACTCCAGAATAGTAGCTGTTCGAATAAGAGAGGACTAGGGCTTGTTTGTTTCCAAAAGGTAAGCCTTAGCCTTCGAAATATTTAAGCAGGTGGCCCGCGAGTACATGATTGAATCAGTCGGTAATGGCTCAGGGGAGGGGCTTCACTCTATGTACAGGTAAATGACTAACGCAGGAGGGCCGTTAGTGGTTGTTTACAGCATACCGCCTACGACCCTTGTCGGGCATAGAACGATAAATTGGCAAGAGGCCACAAAGCAAGCAACGCCGTCGGCATCAAAGACTAAGTGGCGCATCGACACATAAGAATTACGCATGAAGAGTCGGGTAATAATCTGCGCGGGGGTATGAACATGGATCCGATCTTGTTTAGAATAGACCGATTTCTACCGTGACAGCCCCTTTCCCAGCTGCCTCACCCTGCCCTTTTCACATGGCTGGCTCAGGAAAGTGCGATCGTGTAGGTAACCTTTTTGAGTCCATGGAGACAGCGGACTTACTTCGGATGATAAAGGAACAAACCCGTTCATCTTAGATGTGATACCCACCGCATAAAAACTACTTGCGAGCAAAGATTCGCCTTGCTAACCGAGTACGAGGCCCATACCCTGACCTTTAGCGGAGCTAGTCCAGGTTCTACGCGGAGCACGCATACATGATTGGGCTCGAATGCATGCATAGTAGTGAAAAGGCCCGGACTGATAACAGATCAAGTTGGGCGCGAACACTTCAACATATTAAATCCTGATCCCTGACGATCTGTACGTGTGAAACTAATATGTGGACAGCCAGGCAAGGGGACCATGACCAGCATAGTGTTCCAACTGTTCGAACCGCCGTCGCCGGCCGATCGGAGTTCAGTAATTTTAGGTAACGTCATAGAAACGCAGGGAAAGACGTGGCTCTTACCAGTAAATGCCCCAGGCACTACCCCAGTATTGAAATGTCAAATCCATAACATGAGGATGGCACGTGCGCACCTTTCCTTATAATTGCTCTCCATCCCTATATACTCTTGTTGCCCCGACATTGAGTGACCTCACTAGTTGCACTTGGCAGCGTGGCTAGCTGAATTCGGAACAGCCAGGCGGGCGAATTCTGCGGGGGGAATTCACATAGTCGCCAGACATCTGAATACTGCAGGCGGGAAACCATGGAATGACCTTAGGTCGACCCGTATAGATTGCCTGCGGTTCTCCTGATGACGGAGCTACGTTCAACACATATAAGCTCACTTGACCATTTACGTAAAGAAACACCAGTACTGTGGAAATCGCGACCTAGCAGATAGTTATTTCGGAAAAGTAGTCACAGCTACTTTCTGAAATAGGCCCTGCGGCCCCTTAGTGTAAGTCTATCCGGGTCTCGGGGCGGCCATTCAGGGTGCTACTTTTTTGGGCATTCCACTCTGGTGACATACGGTTAGAGTTTCACAATACCGTCGACTGCGTGCCCCGCGCCCATAAGCCCGACCGGCTCGTCCAGCAATTTATTCCTTATGCTCTGCTAATGCTGAGGATCGCCATGGGGGCGCGCGTGGATACTCCTGCCTTATTTCTTCTTTGCAAGAAAACCCGCACGCACGTGGGGAGTGTAAGCCCATTCGTTCGAACGCTAATCGTAGGGAATATGGAGGGCGCCCGTGTACTCGGCAAGTGGAGGTTAGGATCTGAGCAAATCTTATGCTAAAACAGGCGTCGTACAAAAACCTGCCCACATGTCTTGTCAGGTAAACGCCTAAACGGATGACGTAAGATTCTTCGTTGGATAAGGGGATTCATCCGTTGGGTGGAGGAAGTCCAAAGTAACTGCATCGGGCACCGTTGAACGAACTGCGCCAGGTTGTTACTCATCTATTTAACTAGCACGTAGTCGAGATTGTTCCCGGCGTGCACTCTGGATGGCTCAGCGCACTTCCACGTTGAGTCGGTCCATGCTAGTGAAATTAAACAACCTCGTCGGGCCCACCCGCAAAAGTAAGCGCGCTCTCCATTAACTTACTTGACTCGTTAGACGAGCGAGAGTCAAATCATTTTCAATATACCGCGCTCGGTCAGTTGATCATGGCCCGTCTAACCTGCCCATACAGCGTTAGCGATTGCTTTGATTCTCGAATAGGCCGGTTGGCATTACAGTCCTGTTGGGTGCCTGGAAGATCACATAAAATCGATAAGAACCTCTGATGGGGGGCTCATCGGCAGGGCCTCTCCTCATAACCCAAGTCTCCACGACTCCTAGATACCCTGTCTACTCTGGATGAAATCGGGGCGGTGGCAGTCCGTCTCCGCACATAGGTTCCGGAACGACCCCAAATGTCGACCGGTATCGGTGGAGGCGAACTCACGGACTATCACTTTGTAAGATGTGATAGGGTGCTATGCTTTAGTGTCGGCACCTAAACTCGTCATTTCATCTCAATATATCTGCTTTCTTCCTAAAACCTGGGAACTAAAACGAACTGTTCTGCCGGCTATATATCTTTGCAACCCCACAGCTAGAATTAGTGAGCCGCAGTGTGCATCCCGATAAGGGAAGCCTAAAACTTCGGCCACAAGATTCATAAGGGTGGTCGGGCTACGTGAGTTATTGCACCCGTGGCCTTCGGTGGCGACCGCATAGTTTGTTAAGTAAGCTCACCGGTTTCAGGGCTTTCCAGTCGTACTTTGACACAGAGCCGAGGTGGGTTTGGTCACACTTCATAACCTCAGTTCGGCGAACCTACGAGCTCGTGACTAGTGGACGGACTATCTTTTCCAATCATCGCAACTGGGATATGTTTGATGGTTCAAACGACTCCGTCCCATTAGTACGACGAGTTTACACACCCGCTTCGAATATGGGAGATGACGTATTGGCACGGGGGTACAGGGATTCATGACGCGGACTGTTATCAGTAACCGGTATTCTAAGCGGTATAACAGGCGATGTGTTGACGCGTTCATGCCATCTATAATAGGCTTGTGCAGTCATGCGCCTTGCACAGCAGACACGATTCCACCTCGACGCGGACTCAGAAGCCCAGGGCAGCTCATCCAATGATCGCGCTGACCAACCCAGAATGGCTCGTTGTAAACAGGAATCGGAGAGCCACTATATGTGACATACGACCGTACGGACGCTTCGCTGACTCGAATTCAAGCGTAAAAAAATCGATACCAAACCACTTGGATAATGCGAATCACACAATGGTATAACACCGGTACTAAACCCTCGGGCTCAGAACTTTCCCGTGCCCGGATATGGTAAGAACCGAGTGGCCTCATTGGATTTTCAGCTCTAATATCTATAAAATGTGCTGTACGCCCAATTGCCAATTGCGATGCACACACACTTAAGTTCGCGTAGCGTAGGTGGGACAGTGTAGGAAGCTACAGGGTGGAGTTTACGGCACTCCTGCCTCCCGTGCGCTCTCAGGCCGTCGGATCTCATCAGGTCGGGTACGCCTCTGGCGCCAAACCTTGCGCCTCACATTTTACATCACTGTGAGCCCAAACTGTTGGTTGACAAGCCCTTGGTATCGGATCGAAAGTGAGGAGAACTTCACGGTAGTCAGCAGGTTTCGCCGAAAGGTAAAGATCCACTCACGCTTGATTCAGGGATCATCTCCGCCTCATCGCCGGTCGGAGGTTACCTTATTTTTTATTATATATTACGTTTCCAGTACCTCTTGCTAGCGGGAAAAGAATCATCCGTCGTTGGACTTGAAGCGCTCTAAGGTAATAAACATCTCAAACCCTCTGATGACACAGAATGCTCATTGTACTC
		</sequence>
    <sequence><taxon idref="Location_1_0_0|32.844701828733484"/>
			AGAGTCATAGTTTCCTACAGGTAAGAGCCAGGTTATTTCTGAGCCGTTCCGTCACTAGACTGCTGTTAGCGGCTAAACCAAAATTGCTAGCAACGTACATGAAGATTGACCCTTGACCATAAACGTAAGGGTAGCGAGTTGGGCTAAGAGCTGCCTTATACTCCTGGTAGAGTGGTTCCAATCACTTGGAATAGCAGGGACAAAGTGTGTTACCTCTGACACTTGTCAATAGGTGGCAACGGATTATACAGTGGGTAGTTAGATGCTGGGGGCTCGCAAAGGGGGGCCTGAGATCCGGCCATCGTCCGACACGGTGACGGTTCGGGACGGCTGGAGATGAGCATATCTGAATGCGATCCTTTGTCTTTTTGGATGGGCTACTACACTGGGAACGACCACTATACCCTAAGGCTGGCACAACCACGGACGAACAGGGAGAACGCGCGGCAGCAGAAGGCTGTAACGCGTTCTAGTCTAAAGTACCCTAAGAAGTGCCGAGGCGATCCCAATCTTAGACTATCCTACGGAATGGATTCAAAGCAACCACAAGTAACTCGCTCAATGACAATGACTCGTTTGCGTATATCACTGGAGAAAGATCTGTTGTGCGCAGTCACCTGAGAGTGGGAGGTGGCCCGACCACATGCGACCCTGAGCAACTAAATAGGATCCGCGGGACAGAGCCTCCCCGCTCTGTAAGGTTGAGACAAGTCTATTAACGTAGTCCCGGGTGGTTAGGAAATTCACCTCATGGATGGATTTGTTGTCTCCCAGCATTCGAGGGCAGGCACAATCGGCGACGATGCAAGGGAGAAACCGACCTATCAGTATGTTGTGTTTACTCTTCGCATCTCACTACATACCTATCTCTGTGTGGTACGTTCACTCTCTACTTAGGGTTTTGCCCACAGAGGGCGGCCTTTCAGCTTTAACCAATATAAATTAGCAATTACTTTGAAGAGCGTACCCTGCATACCGGGACGGTTTCCCACCGGACGCACTCATGCACCAGAATGGGCCTATCTAATTAGAGGAAGCGTGATTGCAAACGATGACGTCTTAATCTGCATTTGATTCCATGCAAGCGAACCTGGCAATCATCCTGTTATTGTTCGAGTTCCCGGGGTATTGTGTCCCTGCTGTAAGTTATGGACTCAACTCACGGTGCCCTTGAATCGCTTAATGGTGTAGTGGAGCCAAGCGGGAAACGACGTCAATCCATTTTTCTTACGAAGTACGCACAAACTGACACAGAAGTTTGACTCGGATAAGGCAGATGGGGTGATTCGCCCGCCAGTGTCTTCTCATGTATATCGAGGGGGTCCACATATCGAAGTGTGTACCAATGTATGGAACGATAGCTCACGCCATAACTTGTATCAGGCCACACCCTACGCTGCCAAACGAGTATGATATCGTCAAGTGTTGAGCAGTGGTCACCAATGGACTTTTTGGATAAATAGCTACGGGACCGATTGCGCGCCCTTCTTCCAGTTTTGTCGCTAATATTGGAGAAAGGGGAAGTCCTAACGTGATAAAGGTGGTCTTTCCAGCTCGCATGATTAGGTCTCAGAGACAGAGTCCTTTATCGGATAGGCAAAGGTAACATGGGTTAGCGTATGAAAGGTCCACTCGTGACCTCACGTCTTTAGTTGTACTGTGCCTGTAACCTCTAAGTTTCAGCTCGTTTGCCCGGGATGTCCCCCGACACTCACCTCATCAAGGGATCCCGAGCGGGCGTTCACTTGACTTTTGAAGCTATCAACTTAACATCGATCGTCTTCGTGATCAATGTGCCACAGAATCCTTGCACTTGGAAAATGCCGGACGATGCCCGCGGTACGCCTACAAAGACAAATCCAAAAAGGCCTTCAAACCCTCAGTATAGGTTTTATATGGGGCGTTGTAGTCCAGTATGTCCCCGGATTGGACTACTGTCTCCTATAACGGTATTGTCGCTGTAATTCTTGATTAGAGAGTTTTTCAGACGAACGGTGAATATATGTCGGGTGCCTAGCGACACCACGGTTAGAGGCCAATGGATAAATACTGCTTTTGGCGTTAATTTAGGTCGTGCTTCAACAGAGACGCGGCAGCGCCACTCAGAGGAAGATGCTGTTTGATGGAACGACCCGATTGTCAGGCTTCAACCCCGCGCCACTATCAAAGGAAAGTAGCTGTGACATTCACATCTGGGGAAAACTCATATGATACTCCCTCGCTAAGCCACGAAAGTTGCCTCATGAACCACGTAACAAGATCGATAACTTTTCCACTATTCCCTATCTCCACTGTTTGAACGGTAGGTTGAGTTCAAGATTTCGTGAGGGATCCTGTGTTGGGAGTCGGTTCTTATTAGTTCTTATAGGAACGCGGGCGACGTTCCCCGAAGGAAGATTAACACCAGCGGGTCACCTTGTATTTCAACCATCAAGAAGCAAGGATGCTGTAGTGCTTCTCAGGTGCCAGTAGATCCGGGCGCGTCCTCTGAACACAGTGACGTCAGGTACCCGGACGTCCACTAACCCTGCCCTAACCCTAAGTCTCCAAGCCGCGGTCGAACATCTTTTGGCTCATGGGTTGCTTTGGCGATCTATGGGATACACCCTCCAAAGAAACAAGCATTGTACCTGTCGAGCAAATACATAGAAGCACTGGAGACTCGTAATCCGACGCAAGGTACAAGAACTTTTGTTTAGCGATAAGCGACCTTGGGCCTCAGATCCACATATGCGATGATTTTTCGTGGTGTCTCCGAAAAGGTTCCATCAGGTTAGTTTGTGACCGAGGAGTTGTGTAACCACAACAGAATTCAGAGCCGTAGACGGTTAACGTTCAGGCGTGAAGTAACGATAGACCGCTTCATTCGCAGCGCACCACCTGTGTCCAACCTAAACACGTCGAAGATAGAACTTGTGGTTTCAATGTATCATGAAGAGCTTCCTCCTGGTCTTCTAGCCGATTTTAGATGGATGATTCGCCGTAGCACTGGTACACGGCCCGCAGCCACCTGCTGGGACGCCGCCTTAGATGTGCATCTTCAAGCTCAATAGAGCTTTGCGGTCTAATGTCTATAACTGTCATAGCAAACCACCTGTCCTTCACACCCTTTTTCACCATGAATGGCGAAAACGCGGTTTTCCTTGGGACCTGGACGAGGCATAGCTATCAGAGCCCTAAACCGCCTTCGGAAGTTTGAGGACTCTTTCATGCCGACTCGTGTGTGGTGTGGCGTTGTTCATACGCCGGGTCGAACATCTGGACCTTACGGTAAGGGTACGTGTTAGGTTTCTTCCAGGCAAATCGACGTAGGCCAGACCCAGCCAGATTCGGGGTCTTTTCACAGCGTTTGCACCACTTCCCGCGGTTACGTCAGATGTTTATGTGTGTAAGTTGCGCATATACGCTCGGGTTACGAACGGAGCTAAAGCAAGCAGAAAAGACGGCTGAGTGAAGAAGAACTCAATATAGCGAGCTAAACGACGGCGACTGTTATGCCGTCTCGAAAGATGGTGCGAGGATACTCCACTCCCCCAAGTGGAGGCGGCGAATTTCTTCTCGCTGTAAGACGAAGGTCTCCATCATGAGCTAACGCCATTCAAGCGCCTCTGCCGTTAAATCGGCGGAAAAACGCTCTTTCGTACCGCATATTGGTGAGCTACACGATGCCGTGTAGGAATACGGGTATTACCGAGAGACCTGGTACGTCGAAAACCAATGACTCCCGAACTTCGCGCACTAATAAGCCATCCTATTCAACGGGTGTATGCGGCAAACACGCCTTGGTGACATTCTACACGGAATGTCTAAGCTTACCCTTCCGACTTTACCTAAGGGATTTCTGGCCCTTGCTAAGTGTATGGAGCCAATCGTGGCCTTAATGACCAGTGTCACCCGGAGTGGTCTTGACTTACGGCGGGTAAAGCTACACAGTAACCTAGATGTAATTGCTCGATTGTCGTGGCCGGCCTGTGATACCAGCCTGGAACCGGCGATCGCTCGCGGATTGCAGTATGACTTCCATCGGACTGGTCAAGAACCCACCGTCCGCTATCCAAAACAGCAGGGGGATACTAGGGGCGGATTCGCTACTGTGGCAATTGTTGGTGTTTGATTATTTGATAAACGATTTCCCCCGTTCAAATATACGTGGTGTATTCTAGAACTACGCGGAAGACACTAAGTGAATATAGTTGCTGATCGCTGGATATGTGTGGATGGCGACCCTAGGCTAAATCATTGAGACATGGGGAGAATAACCTCCTACCTCTATTCCGTGCGTTTTGTATCCAACTTGGTTTGCTATTACCCTCCTAAGGGGGCTAATCTAGGGCCGAGCAAATAAGGGGAGGCATGGGCACGTATTAGCACACCACCCTTAAGCGCCTGCTTCGCCCGGGATATTGGAATCTACCGCTCAATGTGCCCGCGCTTATGGTCAAGTCACCGGTGATTGACCGGTAACCTTACCAGTGTATGACGCTCCAACCATCATCGATCTCATGTCCCTGTGACGGTACTCTAGATGGTATACTTTTACATTTCTACCTGGGGCTCTAACTGTACATTCGATGCTCGGGGTCGAGATGAAATATAGTGTCACCGACATGATAGGGCCTCAGTTGCATGCTACTTGTCATACAGTCAGTGCAACCTGTAGCGCATACAGGAGATGGGTCAATAATGGCTTGTCATTTTTTTACTTTTAGATGGCGATGATCCACCATGGTACGAGGTGCCACTTGGACTGCTGCATCGAGGGCTAGGCCCGGGTGCTCCCCCGCTGCGGTTGCGGCGAGCGTTGTATGCAACACCTTTAGTTAACTACAAACCGGCACCTGCGAGCCATTGGAGAAATTCAGCCAGGCGCAATACAACAAGGAACCAAAACATGAACCCAGCCGCAGGGTAGCAGCGCATACCGGAACTGCTTAACGGCCCCATTTCACTGAAGGACCCGAGCATACAGCGAATCCGGATGACTGAGGTCTGGTATACTCTGCCCGCTGGTGTTACGTCGCGAGTGTGCGTTGTTGTGAGGCTTACATACCTCTTGACCACAGTCACGGTGCAATTACCGTTAACATAATGTTCCCTCTATGCATGTCTGTGCGTCCCGGACGTAATAAACAGGTGGAAGCAGTCTGACAGCCCGGACTTATGCAGAAAGAGGTGTGGTGCGTTAATCTCCCCGCAATTCCGCTACATTGCTGGATTATCCCAAGGTCACCAGATAGCAATCGTTTCGGGTTGGTGGTACTGCCGTTTTTGTAATCCGATTGGAGCAGAGGGCTAAAGAATATGAGTAGAAATTGTTGGCACATCTACGACTTACATTAGCAGATGTAGGGCCAATCAACCCCTTTCCCCAGGTAAAGCTTCTACCGGGTCCATCGCCCGCGGGGGGGACCGCTGATTACCACATGGGATCAAGACGAGAAGCTCGTTACATTAATTCCAAGACTTTCAATTCATCTCGCAAGCACATATTAATGGCACACTTGTGGCGCTTCCCGCGTTTTCTGGGCAAGTGGTCCACACGAATGCTGAGTCGGCAAAGAAATAGCAGACAAGCGGGGTATCGCTACTACTGCACTGAAGAACATGTTTCTATGGTAGGCCGCCTGCCCCAGGTGTGCACCCATACCAGTATAGGCGAGCTAAGAAATTTCTTTAAAATGCGCTATCTTAAGGTATCCTCCTCTACGGCTGCATTGAGCTCGTCTAACTGTTCGCGGCACGAGTCCCTCGTCAATACATCATTTTTGAGTGCAGCCCCCATGGTCTCAGCTGAGGCGGCTTAGTCGTCATTCCGGTGGACACTTACCCCCCGGTGCCTTGGCTACAGGGTAGCAGCACACAGAGGAATTCTACAAACTACCAAAACGGGTTCTATCATATGGGCTCGAACATGTATAATCGATCCGGGCAAGTCACTGTCTTAAGGTGCAATACATCACCGGACCATAGGCCAATTGCATTGAATGCGGACTGACCCGAGCAGACTCAACACCACACAAATCTGGGGGCGGCCAATGCTGACATGGAGCAACCGACCGGTGATCTCGACGCATGTCTGCGGAGCCCTTGACCGCAAATGGAACCGACCTTTCCTTATCTGTAGAACCAGGACATTCTCCTGTCCGCGGGGAGGCATGTAGCGTGGGGCACTCTCTTGCTCTGTGTGAAGCTACGAGTGTGGAAGCCTAGTTACATTTTTCGATAGGCACGAGGGCATTCCTAGCTAGGTAGTGCGAGCCTTGAGCGACGCCCATGACTGCGCATGCTCCTGACTTATAAACGGACTTGATTGAAGTGCAAATGAGTTTAAGGTATGGAGACTGTCCCTAGCACGCCTATCAACATGACCACGAGGCGTGTCGTTCATGGGGCGGGCAGCCCCAGTCAATCCAGGGAGGACATAGTTCTGAGCACTGTAAAACCTAGCTCGTTATTCTCGGCACTGCGTTCCGAGGCTTCACGAGTTCGTCAGGCGGTACAGTGTCCACAGGTAGGTTAACCCTTTACGAGATGACCAGGATACTGATATTAGTGAGGCTAATTTATTTCTTGGGTAGTAGGTCTTTAGGGTGCCCGCCTAACGTCAGCCGGATTCTACGTCACATGTGCCAAATTGAGTTCAATGTCCGAAACGGTAGACATACCTGGTCCTATCCGCTCACTCTAATCGAGTTAGACGGCAGGATAAGATGAGTGTATGTAAAAGTGCGCTGTCTACGAATCAAGGGAACCGAGAAGTCTACGCCGCCTGAGCATACGGTTCAGGATGAGGCGTTTGAAGAAGCACATAAAACACGTATGAGACTCAGATCTGCTGTTGCCTGCCTATTACTATTATCATTTGCACATTCGTCAGTGACTCGCTCGTCATTATGAGTTACCCTCAGGGAACTAGGTGGCACCTCTAACTACTTGCTAGGTAGATAACGGAAGGACGAGCCAAGTATTCACCGACACTAGAGTATCACAAGACCTAAGGCCGCCGTTTTTTATGTTTCACAGCCGTGTTGCCCCTATCATGAGGTCCGGTAGCAGAATTATTGTGCTTAGATAAGTAACACCCGAGGCCTCCACTAGAGCCGCTGATGAAGGATGCACGACGGCCGTTCTGTCTAAGACTAATCTTTAGCAGAGACCGTGCCTAGAAACCATCGCGGAAGATGATATACGAAGTATGCAGATGATCCTTGAGTCTGTGGCGTTACTAGTGGGCATGTTAGAAGCATGCGGACTAGAGATGTGCAGCTCCCAACGGATTCACTAAGCTGGAACATTAGGTCAAGGCAAGGTTCTCTGTTGACTCTTTCACAGACGGTGCTGGCTCATTTAACAGGTTTTCGTTTGAGGAATCGATTCAAATCTATGACTCTCGGTTGAAGGATCCATATTTACGTCCGGCAACCCTAGGGTCGCCGGGGTAACGTCAGCTGGCCCGAGTGACTACTGCTTAACTATCAATGTACTCACTTGAGATCCTGAAAGGTTAACCATCTGGTGCACCCAAGCTCAATAGAATCATTAGGTAGCGCTCCCTAATGCGAATCAGGAGGTAATCTGACGATTGTGCATACTAGCGAAGTTGCTACCATCATAATTAACCGTGGCATGTTGGCGGGGTCCACCCTAAACGCCAGCTGAGGATACGCGAGTCACTAGCTTAATCGCTTCCATCGTTAGAAACATCCGCCTCCGACGTGTGCATGTTACCAAGGCATGGAGTTTGACTAGTGCTAGGACGCTCTTTCCTGTAAATGAATGCATCCCACAGAACAATATGCGATGGTACGCGTAAAGTAACGTAGACAACCCAACTGATTTATTGCCACCAATCACCAGGCGGAAGCCTACTCGTGGTTCTGAATATAATACCCTTACTCCTCTTTAACCTGACCGAGAATTCCTCAACACACACTATGTGCGAATCGCGATCTATGAAACGCGCGTCGGATCCTAGTCGGCTAGATAACGGAGACTCTGGTTATCATGCGTCGGAGGCATAACTTCTATTCCTACGATACGGCACCGACATCTTTCCTGTGTAAGAGAATGATAACGGCTTCCGTCGAGCTAGAAGTTTTTGATATACCTCTGGAGACCTAGCTTGATGTCGAGTTGGCTCCGCCAAACTAAACGTATGAGACTACGTCTTGACAAGATCTTAAGAGATGTCTTTTAACGTCTTGTCGTAGTTGGTCATCCACGCGAACCTTCATAGTCATGAACGACATACAGATATCGGATACGTGTTAAGAAACCCGGGCCAGGAATTATCCTTACTCGTGCGCCGTCCTCGGAATTAGGCGCCTGGGTGTGGTACAAACTGACTAAGTGGGCAGCTTTTCCTGGTCGCGAAGTTCCGGGTGGCATAATATCAACGACCTGGGCTCTATACTATTCTAGTCCCGAACCCGGGCCGTTGCACTCTGTAGGGAAAGCCGCGAGCCGGCAACCACACTTGTGTTTTTTCGGCAAGCCTTCTTCCAGGAGATTTACCCCGTATCGAGAGCTGTTTCAGGTCCGTCGGTGGGCACGTCCATACCGGCCTTCAAGTCATTGTTACCAACAGCCGAGACTATGACGGCGGACTGTAAGCTGGGAAAACTTCTAAGACCCGCCAATTCTACTATGGAGCGACGGGCCTTATCATGACGGAGACCCTCTTTCTCGTCTGTGGGAGATATGTTAGTATTGACTAATGTTAGAAAATTCGTCGATAGGTCCTTCCACAAGCGAGCCAATTACCTTGCAGCGCGTTTCGGTCCACATGGTGAAACGCATTCATCACCACACGGACACGGATGGTGTTGAGCTAACCCAGGATTCTACATAATGGCCTACGCCTCACAACATAAAGGCGTACATACGCAACATCCGTCCAAACACTTGAGATCCAACGATTATTCATCCATGTCGTTGCTCGGTTCAGGGGCAGCGACAATACGTTGGCCGTCTCTTAACGCCGGAGGTTATAGACATGACAACGGCACCGGCAATCTCAACAAGTCGCCTTAGCGTGCCGGGAAATCTGCGAGTGCCGATGAAGAAGTCCAAGGAGCCGTTACTTCGTGACCACTAGTAGCTAATCGTTATATGCTCTGCAGAATGAGGGGGCGTTCGCTCAACGCGCGTCTGGCAGCAAAGCCGATGAACGGCATTCTTCGTGGTCATGCCCACTTACTCATCGCGAGGTTGAGGTAGGTTAGGTCGTGTGTCGTAATGAATTTGGCGCTTTTGAGCGTACAGGAGCAGTACTCGATGTTATTTACGTTAAATTGGTGTTAGCCGAAAAGTTCCTTGCGCATGGAGCCCGTAATGTATATGTATAGCCTCGACGCGGCGTCCATTCCCTGATGACCAGGGCCCCGCCGAAGGACTAGGGCCGAATGTCCGGAAAAGTTCTTAACGGTTGTCAGGATATCGACCAGTTTCCTGTGGATCCCCGTTTTACCAAGGACTTTTGGCTCCTGGATTTGAGCACCGTAAGCAAGTCCCAAACGATCTATTACAAATAGGTAACCCAGACGTATACCGGTGCCATAGTTAACAAGGATGGCCCCGGGGCTGACACGTTTGCAAGGCTCGTAGTGGGCTGTGTAGGCCGCTTCTGTCACGATCAGCGCGCATGGGCATTGGCAGCAGGAATACTTACTCGGTTGCAAAGGCATATGTATAACCTATGCCACGTGGCCCTCCCCGATGCCGAGTCACTCAAATAACACTGAAACCCGGGCTTAGGTGCACACTCCCAGTTGCTTCGCCCGGCGCCGTGCGGGAATTATGAGCACTTGGGGGTTGAACCGTTCATGTGGTCACGCACCGATTTTGAAGGAGGGTTGAATCTCGCATCGCGATTCTTATGCAGGTATCTTGAAAATTCGGGGTCGAGGTGAGACGCCAGCCGATCACCTGCGGGGCGCCCGGCGACTTGTAGCTAGGGAACGAAGCAATCGGATCGTCCTTCTGAAAAAGTCGCGATTGCCAAGTGCATTTTCTCATACATTGATGCCGGTCCCCGTCCAACTTCGCCTACCGGTGACGGACGTATCTATCCAGATTAGGTGAGCGAATCGGGCCAGATTGTAATGGCGTCGAATACCCTACGCGTAAGTAGTTACTCGGTTAGTTACGGGAGAATCAAGGCTGCCTAGGTTGGAAAAACACTCCGAGGGACATTGAGTGGGCAGTCTCTAGGCCATATGGCACCACATATAATGAACTCCAGTATAGTAGCTGTTCGAATAAGAGCGGACTAGGGCTTGTTTGTTTCCAAAAGGTAAGCCTTAGCCTTCGAAATATTTAAGCAGGCGGCACGCGAGTACATGATTGAATCAGTCGGTAATGGCTCAGGGGAGGGGCTTCACTCTATGTACAGGTAAATGACTAACGCAGGAGGGCCGTTAGTGGTTGTTTACAGCGTACCGCCTACGACCCTTGTCGGGCATAGAACGATAAATTGGCAAGAGGCCACAAAGCAAGCAACGCCGGCGGCATCAAAGACTAAGTGGCGCATCGACACATAAGAATTACGCATGAAGAGTCGGGTAATAATCTGCGCGGGGTTATGAACATGGATCCGATCTTGTTTAGAATAGACCGATTTCTACCGTGACAGCCCCTTTCCCAGCTGCCTCACCCTGCCCTTTTCACATGGCTGGCTCAAGAAAGTGCGATCGTGTAGGTAACCTTTTTGAGTCCATAGAGACAGCGGACTTACTTCGGATGATAAAGGAACAAACCCGTTCATCTTAGATGTGATACCCACCGCATAAAAACTACTTGCGAGCAAAGATTCGCCTTGCTAACCGGGTACGAGGCCCATACCCTGACCTTTAGCGGAGCTAATCCAGGTTCTACGCGGAGCACGCATCCATGATTGGGCTCGAATGCATGAATAGTAGTGAAAAGGCCCGGGCTGATAACAGATCAAGTTGGGCGCGAACAATTCAACATATTAAACCCTGATCCCTGTCGATCTGTACGTGTGAAACTAATATGTGGACAGCCAGGCAAGGGGACCATGACCAGCATAGTGGTCCAACTGTTCGAACCGCCGTCGCCGGCCGATCGGAGTTCAGTAATTTTAGGTAAAGTCATCGAAACGCAGGGAAAGACGTGGCTCTTACCAGTAAATGCCCCAGGCATTACCCCAGTATTGAAATGTCAAATCCATAACATGAGGATGGCACGTGCGCACCTTTCCTTATAATTGCTCTGCATCCCTATATACTCTTGTTGTCCCGACATTGAGTGACCTCACTAGTTGCACTTGGCAGCGTGGCTAGCTGAGTTCGGAACAGCCAGGCGGGCGAATTCTGCGGGGGGAATTCACATAGTCGCCAGACATCTGAATACTGCAGGCGGGAAACCATGGAATGACCTTAGGTCGACCCGTATAGATTGCCTGCGGTTCTCCTGATGACGGAGCTACGCTCAACACATATAAGCTCACTTAACCATTTACGTAAAGAAACACCAGTACTGTGGAAATCGCGACCTAGCAGATAGTTATTTCGGAAAAGTAGTCACAGCTACTTTCTGAAATAGGCCCTGCGGCCCCTTAGTGTAAGTCTATCCGGGTCTCGGGGCGGCCATTCAGGGTGTTACTTTTTTGGGCATTCCACTCTGGTGACATACGGTTAGAGTGTCACAATACCGTCGACTGCGTGCCCCGCGCCCATAAGCCCGACCGGCTTGTCCAGCAATTTATTCCTTATGCTCTGCTAATGCTGAGGATCGCCATGGGGGCGCGCGTGGAAGCTCCTGCCTTATTTCTTCTTTGCAAGAAAACCCGCACGCACGTGGGGAGTGTAAGCCCATTCGTTCGAACGCTAATCGTAGGGAATATGGAGGGCGCCCGTGTACTCGGCAAGTGGAAGTTAGGATCTGAGCAAATCTTATGCTAAAACAGGCGTCGTACAAAAACCTGCCCACATGTCTTGTCAGGTAAACACCTAAACGGATGACGTAAGATTCTTCGTTGGATAAGGGGATTCATCCGTTGGGTGGAGGAAGTCCAAAGTAACTGCATCGGGCACCGTTGAACGAACTGCGCCAGGTTGTTACTCATCTATTTAACTAGCACGTAGTCGAGATTGTTCCCGGCGTGCACTCTGGATGGCTCAGCGCACTTCCACGTTGAGTCGGTCCATGCTAGTGAGATTAAACAACCTCGTCGGGCCCACCCGCAAAAGTAAGCGCGCTCTCCATTAACTTACTTGACTCGATAGACGAGCGAGAGTCAAATCATTTTCAATATACCGCGCTCGGTCAGTTGGTCATGGCCCGTCTAACCTGCCCATACAGCGATAGCGATTGCTTTGATTCTCGAATAGGCCGGTTGGCATTACAGTCCTGTTGGGTGCCTGGAAGATCACATAAAATCGATAAGAACCTCTGATGGGGGGCTCATCGGCAGGGACTCTCCTCATAACCCAAGTCTCCACGACTCCTAGAGACCCTGTCTACTCTGGATGAAATCGGGGCGGTGGCAGTCCGTCTCCGCACATAGGTTCCGGAACGACCCCAAATGTCGACCGGTATTGGTGGAGGCGAACTCACGGACCATCACTTTGTAAGATGTGATGGGGTGCTATGCTTTAGTGTCGGCACCTAAACTCGTCATTTCATCTCAATATATCTGCTTTCTTCCTAAAACCTGGGAACTAAAACGAACTGTTCTGCCGGCTATATATCTTTGCAACCCCACAGCTAGAATTAGTGAGCCGCAGTGTGCATCCCGATAAGGGAAGCCTAAAACTTCGGCCACAAGATTCATAAGGGTGGTCGGGCTACGTGAGTTATTGCACCCGTGGCCTTCGGTGGCGACCGCATAGTTTGTTAAGTAAGCTCACCGGTTTCAGGGCTTTCCAGTCGTACTTTGACACAGAGCCGAGGTGGGTTTGGTCACACTTCATAACCTCAGTTCGGCGAACCTACGAGCTCGTGACTAGTGGACGGACTATCTTTTCCAATCATCGCAACTGGGACATGTTTGATGGTTCAAACGACTCCGTCCCATTAGTACGACGGGTTTACACACCCGCTTCGAATATGGGAGATGACGTATTGGCACGGGGGTACAGGGATTCATGACGCAGACTGTTATCAGTAGCCGGTATTCTAAGCGGTATAACAGGCGATTTGTTGACGCGTTCATGCCATCTTTAATAAGCTTGTGCAGTCATGCGCCTTGCACAGCAGACACGATTCCACCTCGACGCGGACTCAGAAGCCCAGGGCAGCTCATCCAATGATCGCGCTGACCAACCTAGAATGGCTCGTTGTAAACAGGAATCGGAGAGCCACTATATGTGACATACGACCGTACGGACGCTTTGCTGACTCGAATTCAAGCGTAAAAAAATCGATACCAAACCACTTGGATAATGCGAATCACACAATGGTATAACACCGGTACTAAACCCTCGGGCTCAGAACTTTCCCGTGCCCGGATATGGTAAGAACCGAGTGGCCTCATTGGATTTTCAGCTCTAATATCTATAAAATGTGCTGTACGCCCAATTGCCAATTGCGATGCACACACACTTAAGTTCGCGTAGCGTAGGTGGGACAGTGTAGGAAGCTACAGGGTGGAGTTTACGGCACTCCTGCCTCCCGTGCGCTCTCAGGCCGTCGGATCTCGTCAGGTCGGGTACGCCTCTGGCGCCAAACCTTGCGCCTCACATTTTCCATCACTGTGAGCCCAAACTGTTGGTTGACAAGCCCTTGGTATCGGATCGAAAGTGAGGAGAACTTCACGGTAGTCAGCAGGTTTCGCCGAAAGGTAAAGATCCACTCACGCTTGATTCTGGGATCATCTCCGCCTCATCGCCGGTCGGAGGTTACCTTATTTTTTATTATATATTACGTTTCCAGTACCTCTTGCTAGCGGGAAAAGAATCATCCGTCGTTGGACTTGAAGCGCTCTAAGGTAATAAACATCTCAAACCCTCTGATGACACAGAATGCTCATTGTACTC
		</sequence>
    <sequence><taxon idref="Location_0_4_1|25.748159651451154"/>
			AGAGTCATGGTTTCCTACAGGTAAGAGCCAGGTTATTTCTGAGCCGTTCCGTCACTAGACTGCTGTTAGCGGCTAAACCAAAATTGCTAGCAACGTACATGAAGATTGACCCTTGACCATAAACGTAAGGGTAGCGAGTTGGGCTAAGAGCTGCCTTATACTCCTGGTAGAGTGGTTCCAATCACTTGGAATAGCAGGGACAAAGTGTGCTACCTCTCACACTTGTCAATAGGTGGCAACGGATTATACAGTGGGTAGTTAGATGCTGGGGGCTCGCAAAGGGGGGCCTGAGATCCGGCCGTCGTCCGACACGGTGACGGTTCGGGACGGCTGGAGATGAGCATATCTGAATGCTATCCTTTGTCTTTTTGGATGGGCTACTACACTGGGAACGACCACTATACCCTAAGGCTGGCACAACCACGGACGAACAGGGAGAACGCGCGGCAGCAGAAGGCTGTAACGCGTTCTAGTCAAAAGTACCCTAAGAAGTGCCGAGGCGATCCCAATCTTAGACTATCCTACGGAATGGATTCAAAGCAACCACAAGTAACTCGCTCAATGACAATGACTCGTTTGCGTATATCACTGGAGAAAGATCTGTTGTGCGCAGTCACCTGAGAGTGGGAGGTGGCCCGACCACATGCGACCCTGAGCAACTAAATGGGTTCCGCGGGACAGAGCCTCCCCGCTCTGTAAGGTTGAGACAAGTCTATTAAAGTAGTCCCGGGTGGTTAGGAAATTCATCTCATGGATGGATTTGTTGTCTCCCAGCATTCGAGGGCAGGTACAATCGGCGACGATGCAAGGAAGAAACCGACCTATCAGTATGTTGTGTTTACTCTTCGCATGTCACTACATACCCATCTCTGTGTGGTACGTTCACTCTCTACTTAGGGTTTTGCCCACAGAGGGCGGCCTTTCAGCTTTAACCAATATAAATTAGCACTTACTTTGAAGAGCGTACCCTGCATACCGGGACGGTTTCCCACCTGACGCACTCATGCACCAGAATGGGCCTATCTAATTAGAGGAAGCGTGATTGCAATCGATGACGTCTTAATCTGCATTTGATTCCATGCAAGCGAACTTGGCAATCATCCTGTTATTGTTCGAGTTCCCGGGGTATTATGTCCCTGCTGTAAGTTATGGACTCAACTCAGGGTGCCCTTGAATCGCTTAATGGTGTAGTGGAGCCTAGCGGGAAACGACGTCAATCCATTTTTCTTACGAAGTACGCACAAACTTACACAGAAGTTTGACTCGGATAAGGAAGATGGGGTGATTCGCCCGCCAGTGTCTTCTCATGTATATCGAGGGGGTCCACATATCGAAGTGTGTACCAATGTATGGAACGATAGCTCACGCCATAACTTGTATCAGGCCACACACTTCGCTACCAAACGAGTATGATATCGTCAAGTGTTGAGCAGTGGTCACCAATGGACTTTTTCGATAAATAGCTACGGGACCGATTGCGCGCCCTTCTTCCAGTTTTGTCGCTAATATTGGAGAAAGGGGAAGTCCTGACGTGATAAAGGCGGTCTTTCCAGCCCGCATGATTAGGTCTCAGAGACAGAGTCCTTTATCGGATAGGCAAAGGTAACATGGGTTAGCGTATGAAAGGTCGACTCGTGACCTCACGTCTGTAGTTGTACTGTGCCTGTAACCTCTAAGTTTCAGCTCGTTTGCCCGGGATGTCCCCCGACACTCTCCTCATCAAGGGATCCCGAGCGGGCGTTCACTTGACTTTTGAAGCTATCAACTTAACATCGATCGTCTTCGTGATCAAAGTGCCACAGAATCCTTGCACTTGGAAAATGCCGGACGATGCCCGCGGTTCGCCTACAAAGACTGATCCAAAAAGGCCTTCAAACCCTCAGTATAGGTTTAATATGGGGCGTTGTAGTCCAGTATGTCCCCGGATTGGACTACTGTCTCCTATAACGGTATTGTCGCTGTAATTCTTGATTAGAGAGTTTTTCAAACGAACGGTGAATATATGTCGGGTGCCTAGCGACACCACGGTTAGAGGCCAATGGATAAATACTGCTTTTGGCGTTAATTTAGGTCGTGCTTCAACAGAGACGCGGCAGCGCCACTCGGAGGAAGATGCTGTTTGATGGAACGACCCGATTGTCAGGCTTCAACCCCGCGCCACTATCAAAGGAAAGTAGCTGTGACATTCACATATGGGGAAAACTCATATGATACTCCCTTGCTAAGCCACGAAAGTTGCCTCATGGACCACGTAACAAGATCGATAACTTTTCCACTATTCCCCATCTCCACTGTTTGAACGGTAGGTTGAGTTCAAGATTTCGTGAGGGATCCTGTGTTGGGAGTCGGTTCTTATTAGTTCTTATAGGAACGCAGGCGACGTTCCCCGTAGGAAGATTAACACCAGCGGGTCACCTTGTATTTCAACCATCAACAAGCAAGGATGCTGTAGTGCTTCTCAGGTGCCAGTAGATCCGGGCGCGTCCTCTGAACACAGTGACGTCAGGTACCCGGACGTCCACTAACCCTGCCCTAACCCTAAGTCTCCAAGCCGCGGTCGAACATCTTTTGGCTCATGGGTTTCTTTGGCGATCTATGGGATACACCCCCCACAGAAACAAGCATTGTACCTGTCGAGCAAATACATAGGAGCACTGGAGACTCGTAATCCGACGCAAGGTACAAGAACTTTTGTTTAGCGATAAGCGACCTTGGGCCTCAGATCCACATATGCGAAGATTTTTCGTGGTGTCTCCGAAAAGGTTCCATCAGGTTAGTTTGTGACCGAGGAGTTGTGTAACCACAACAGAATTCAGAGCCGTAGACGGTTAACGTTCAGGCGTGAAGTAACGATAGACCGCTTCATTCGCAGCGCACCACCTGTGTCCAACCTAAACACGTCGAAGATAGAACTTGTGGTTTCAATGTATCATGAAGAGCTTCCTCCTGGTCTTCTAGCCGATTTTAGATGGATGATTCGCCGTAGCACTGGTACACGGCCCGCAGCCACCTGCTGGGACGCCGCCTGAGATGTGTATCTTCAGGCTCAATAGAGCTTTGCGGTCTAATGTCTATAACTGTCATAGCAAACCACCTGTCCTTCACACCCTTTTTCACCATGAATGGCGAAAACGCGGTTTTCCTTGGGACCTGGACGAGGCATAACTATCAGAGCCCTAAACCGCCTTCGGAAGTTTGAGGACTCTTTCATGCCGACTCGTGTGTGGTGTGGCGTTGTTCATACGCCGGGTCGAACATCTGGACCTTACGGTAAGGGTACGTGTTAGGTTTCTTCCAGGCAAATCGACGTAGGCCAGACCCAGCCAGATTCGGGGTCTTTTCACAGCGTTTGCACCACTTCCCGCGGTTACGTCAGATGTTTATGTGTGTAAGTTGCGCATATACGCTCGGGTTACGAACCGAGCTAAAGCAAGCAGAAGAGCCGGCTGAGTGAAGAAGAACTCAATATAGCGAGCTAAACGACGGCGACTGTTATGCCGTCTCGAAAGATGGTGCGAGGATACTCCACTCCCCCAAGTGGAGGCGACGAATTTCTTCTCGCTGTAAGACGAAGGTCTCCATCATGAGCTAACGCCATTCAAGCGCCTCTGCCGTTAAATCGGCGGAAAAACGCTCTTTCGTGCCGCATATTGGTGAGCTACACGATGCCGTGTAGGAATACGGGTATTACCGAGAGACCTGGTACGTCGAAAACCAATGACTCCCGAACTTCGCGCACTAATAAGCCATCCTATTCAACGGGTGTATGCGGCAAACACGCCTTGGCGATATTCTACACGGAATGTCTAAGCTTACCCTTCCGATTTTACCTAAGGGATTTCTGGCCCTTGCTAAGTGTATGGAGCCAATCGTGGCCTTAATGACCAGTGTCACCCGGAGTGTTCTTGACTTACGGCGGGTAAAGCCACACAGTAACCTAAATGTAATTGCTCGATTGTCGTGGCCGGCCTGTGATACCAGCCTGGAACCGGCGATCGCTCGCGGTTTGCAGAATGACTTCCATCGGACTGGTCAAGAACCCACCGTCCGCTATCCAAAACGGCTGGGGGATACTAGGGGCGGATTCGCTACTGTGGCAATTGTTGATGTTTGATTATTTGATAAACGATTTCCCCCGTTCAAATATACGTGGTGTATTCTAGAACTACGCGGAAGACACTAAGTGAATATAGTTGCTGATCGCTGGATATGTGTGGATAGCGACCCTAGGCTAAATCATTGAGACATGGGGAGAATAACCTCCTACCTCTATTCCGTGCGTTTTCTATCCAACTTGGTATGCTATTACCCTCCTAAGGGGGCTAATCTAGGGCCGAGCAAATAAGGGGAGGCATGGGCACGTATTAGCACACCACCCTTAAGCGCCTGCTTCGCCCGGGTTATTGGAATCTACCGCTCGATGTGCCCGCGCTTATGGTCAAGTCACCGGTGATTGACCGGTAACCTTACCAGTGTATGACGCTCCAACCATCATCGATCTCATGTCCCTGTGACGGTACTCTAGATGGTATACTTTTACATTTCTACCTGGGGCTCTAACTGTGCATTCGATGCTCGGGGTCGAGATGAAATATAGTGTCACCGACATGATAGGGCCTCAGTTGCATGCTACTTGTCATACAGTCAGTGCAACCTGCAGCGCATACAGGAGATGAGTCAATAATGGCTTGTCATTTCTTTACTTTTAGATGGCGATGATCCACCATGGTACGAGGTGCCACTTGGACTGCTGCATCGAGGGCTAGGCCCGGGTGCTCCCCCGCTGCGGTTGCGGCGAGCGTTGTATGCAACACCTTTAGTTAACTACAAACCGGCACCTGCGAGCCATTGGAGAAATTCAGCCAGGCGCAATATAACAAGGAACCAAAACATGAACCCAGCCGCAGGGTAGCAGCGCATACAGGAACTGCTTAACGGCCCCATTTCACTGAAGGACCCGAGCATACAGCGCATCCGGATGACTGAGGTCTGGTATACTCTGCCCGCTGGTGTTACGTCGCCAGTGTGCGTTGTTGTGAAGCTTACATACCTCTTGACCACAGTCACGGTGCAATTACCGTTAACATAATGTTCCCTCAATGCATGCCTGTGCGTCCCGGACGTAATAAACAGGTGGAAGCAGTCTGACAGCCCGGACTTATGCAGAAAGAGGTGTGGTGCGTTAATCCCCCCGCAATTCCGCTACATTGCTGGATTATCCCAAGGTCACCAGATAGCAATCGTTTCGGGTTAGTGGTACTGCCGTTTTTGTAATCCGATTGGAGCAGGGGGCTAAAGAATATGAGTAGAAATTGTTAGCACATCTTCGACTTACATTAGCAGATGTAGGGCCAATCAACCCCTTTCGCCAGGTAAAGCTTCTACCGGGTCGATCGCCCGCGGGGGGGACCGCTGATTACCACATGGGATCAAGACGAGAAGCTCGTTACATTAATTCCAAGACTTTCAATTCATCTCGCAAGCACATATTAATGGCACACTTGTGGCGCTTCCCGCGTTTTCTGGGAAAGTGGTCCACACGAATGCTGAGTCGGCAAAGCAATAGCAGACAAGCGGGGTATCGCTACTACTGCACTGAAGAACATGTTTCTATGGTAGGCCGCCTGCCCCAGGTGTGTACCCATACCAGTATAGGCGAGCTAAGAAATTTCTTTAAGATGCGCTATCTCAAGGTATCCTCCTGTACGGCTGCATTGAGCTCGTTTAACTGTTCGCGGCACGAGTCCCTCGTCAATACATCATTTTTGAGTGCCACCCCCATGGTCTCAGCTGAGGCGGCTTAGTCGTCATTCCGGTGGACACTTACCCCCCGGTGCCTTGGCTACAGGGCAGCAGCACACAGAGGAATTCTACAAACTACCAAGACGGGTTCTATCATATGGGCTCGAACATGTATAATCGATCCGGGCAAGTCACTGTCTTAAGGTGCAATACATCACCGGACCATAGGCCAATTGCATTGAATGCGCACTGACCCGAGCAGACTCAACACCACACAAATCTGGGGGCGGCCAATGCTGACATGGAGCGACCGACCGGTGATCTCGACGCATGTCTGCGGAGCCCTTGACCGCAAGTGGAACCGACCTTTCCTTATCTGTAGAACCAGGACATTCTCCTGTCCGCGGGGAGGCATGTAGCGTGGGGCACTCTCTTGCTCTGCGTGAAGCTACGAGTGTTGAAGCCTAGTTACATTTTTCGATAGGCACGAGGGCATTCCTAGCTAGGTAGTGCGAGCCTTGAGCGACGCCCATGACTGCGCATGCTCCTGGCTTATAAACGGACTTGATTGAAGTGGAAATGAGTTTAAGGTATGGAGACTGTCCCTAGCACGCCTATCAACATGACCACGAGGCGTGTCGTTCATGGGGCGGGCAGCCCCAGTCAATCCAGGGAGGACATAGTTCTGAGCACTTTAAAACCTAGCTCGTTATTCTCGGCACTGCGTTCCGAGGCTTCACGAGTTCGTCAGGCGGTACAGTGTCCACAGGTAGGTTAACCCTTTACGAGATGACCAGGATACTGATATTAGTGAGGCTGATTTATTTCTTCGGTAGTAGGTCTTTAGGGTGCCCGCCTAACGTCAGCCGGATTCTACGTCACATATGCCAAATTGAGTTCAATGTCCGAAACGGTAGACATACCTGGTCCTATCCGCTTACTCTAATCGAGTTAGACGGCAGGATAAGATGAGTGTATGTAAAAGAGCGCTGTCTACGAATCAAGGGAACCGAGAAGTCTACGCCGCCTGAGCATACGGTTCGGGATGAGGCGTTTGAAGAAGCACATAAAACACGTATGAGACTCAGATCTGCTGTTGCCTGCCTATTACTATTATCATTTGCACATTCGTCAGTGACTCGCTCGTCATTATGAGTTACCCTCAGGGAACTAGGTGGCACCTCAAACTACTTGCTAGGTAGATAACGGAAGGACGAGCCAAGTATTCACCGACACTAGAGTATCACAAGACCTAAGGCCGCCGTTTTTTATGTATCACAGCCGTGTTGCCCCTATCATGAGGTCCGGTAGCAGAATTATTGTGCTTAGATAAGTAACACCCGAAGCCTCCACTAGAGCCGCTGATGAAGGATGCACGACGGCCGTTCTGTCTAAGACTAATCTTTAGCAGAGACCGTGCCTAGAAACCATCGCGGAAGATGATATACGAAGTATGCAGATGATCCTTGAGTCTGTGGCGTTACTAGTGGGCATGTTAGAAGCATGCGGACTAGAGATGTGCAGCTCCCAACGGATTCACTAAGCTGGAACATTAGGTCAAGGCAAGGTTCTCTGTTGACTCTTTCACAGACGGTGCTGGCTCATTTAACAGGTTCTCGTTTGAGGAATCGATTCAAATCTATGACTCTCGGTTGAAAGATCCATATTTACGTCCGGCAACTCTAGGGTCGCCGGGGTAACGTCAGCTGGCCCGAGTGACTACTGCTTAACTATCAATGTACTCACTTGAGATCCTGAAAGGTTAACCATCTGGTGCACCCAAGCTCAATAGAATCATTAGGTAGCGCTCCCTAATGCGAATCAGGAGGCAATCTGACGATTGTGCATACTAGCGAAGTTGCTACCATCATAATTAACCGTGGCATGTTGGCGGGGTCCACCCTAAACGCCAGCTGAGGATACGTGAGTCACTAGCTTAATCGCTTCCATCGTTAGAAACATCCGCCTCCGACGTGTGCATGTTACCAAGGCATGGAGTTTGACTAGTGCTAGGACGCTCTTTCCTGTAAATGAATGCATCCCACAGAACGATATGCGATGGTACGCGTAAAGTAACGTAGACAACCCAACTGATTTATTGCCACCAATCACCAGGCGGAAGCCTACTCGTGGTTCCGAATATAATACCCTTACTCCTCTTTAACCTGACCGAGAACTCCTCAACACACACTATGTGCGAATCGCGATCTATGAAACGCGCGTCGGATCCTAGTCGGCTAGATAACGGAGACCCTGGTTATCATGCGTCGGAGGCATAACTCCTAGTCCTACGATACGGCACCGACATCTTTCCTGTGTAAGAGAATGATAACGGCTTCCGTCGAGCTAGAAGTTTTTGATATACCTCTGGAGACCTAGCTTGATGTCGAGTTGGCTCCGCCAAACTAAATGTATGAGACTACGTCTTGACAAGATCTTAAGAGATGTCTTTTAACGTCTTGTCGTAGTTGGCCATCCACGCGAACCTTCATAGTCATGAACGACATACAGATATCGGATACGTGTTGAGAAACCCGGGTCAGGAATTATCCTTACTCGTGCGCCGTCCTCGGAATTAGGCGCCTGGGTGTGGTACAAACTGACTAAGTGGGCAGCTTTTCCTGGTCGCGAAGTTCCGGGTGGCATAATATCAACGACCTGGGCTCTATACTATTCTAGTCCCGAATCAGGGCCGTTGCACTCTGTAGGGAAAGCCGCGAGCCGGCAACCACACTTGTGTTTTTTTGGCAACCCTTCTTCCAGGAGATTTACCCCGTATCGAGAGCTGTTTCAGGTCCGTCGGTGGGCACGTCCATAGCGGCCTTCAAGTCATTGTTACCAACAGCCGAGACTATGACGGCGGACTGTAAGCTGGGAAAACTTCTAAGACCCGCCAATTCTACTATGGAGCGACGGGCCTTATCATGACGGAGACCCTCTTTGTCGTCTGTGGGAGATATGTTAGTATTGACTAATGTTAGAAGATTCGTCGATAGGTCCTTCCACAAGCGAGCAAATTACCTTGCAGCGCGTTTCGGTCCACATGGTGAAACGCATTCATCACCACACGGACACGGATGGTGTTGAGCTAACCCAGGATTCTACATAATGGCCTACGCCTCACAACAGAAAGGCGTACGTACGCAACATCCGTCCAAACACTTGAGATCCAACGATTATTCATCCATGTCGTTGCTCGGTTCAGGGGCAGCGACAATACGTTGGCCGTCTCTGAACGCCGGAGGTTATAGACATGACAACGGCACCGGCAATCTCAACAAGTCGCCTTAGCGTGCCGGGAAATCTGCGAGTGCCGATGAAGAAGTCCAAGGAGCCGTTACTTCGTGACCGCTAGTAGCTAATCGTTATATGCTCTGCAGAATGAGGGGGCGTCCGCTCAACGCGCGTCTGGCAGCAAAGCCGATGAACGGCATTCTTCGTGGTCATGCCCACTTACTCATCGCGAGGTTGAGGGAGGTTAGGTCGTGTGTCGTAATGAATTTGGAGCTTTTGAGCGTACAGGAGCAGTACTCGATGTTATTTACGTTAAATTGGTGTTAGCCGAAAAGTTCCTTGCGCATGGAGCCCGTAATGTATATGTATAGCCTCGACGCGGCGTCCATTCCCTGATGACCAGGGCCCCGCCGAAGGACTAGGGCCGAATGTCCGGAAAAGTTCTCAACGGTTGTCAGGATATCAACCAGTTTCCTGTGGATCCCAGTTTTACCAAGGACTTTTGGCTCCTGGATTTGAGCACCGTAAGCAAGTCCCAAACGATCTATTACAAATAGGTAACCCAGACGTATACCGGTGCCATAGTTAACAAGGATGGCCCCGGGGCTGACACGTTTGCAAGGCTCGTAGTGGGCTGTGTAGGCCGCTTCTGTCACGATCAGCGCGCATGGGCATTGGCAGCAGGAATACTTACTCGGTTGCAAAGGCATATGTATAACCTATGCCACGTGGCCCTCCCCGATGCCGAGTCACTCAAATAACACTGAAACCCGGGCTTAGGTGCACACTCCCAGTTGCTTCGCCCGGCGCCGTGCGGGAATTATGAGCACTTGGGAGTTGAACCGTTCATGTGGTCACGCACCGATTTTGAAGGAGGGTTAAATCACGCATCGCGATTCTTATGCTGGTATCTTGAAAATTCGGGGTCGAGGTGAGACGCCAGCCTATCACCTGCGGGGCGCCCGGCAACTTGTAGCTAGGGAACGAAGTAATCGGATCGTCCTTCTGCAAAAGTCGCGATTGCCAAGTGCATTTTCTCATACATTGATACCGGTCCCTGTCCAACTTCGCCTACCGGTGACGGACGTATCTATCCAGATTAGGTGAGCGAATCGGGCCAGATTGTAATGGCGTCGAATACCCTACGCGTAAGTAGTTACTCGGTTAGTTACGGGAGCATCAAGGCCGCCTAGGTTGGAAAAACACTCCGAGGGACATTGAGTGGGCAGTCTCTAGGCCATATGGCACCACATATAATGAACTCCAGAATAGTAGCTGTTCGAATAAGAGAGGACTAGGGCTTGTTTGTTTCCAAAAGGTAAGCCTTAGCCTTCGAAATATTTAAGCAGGTGGCCCGCGAGTACATGATTGAATCAGTCGGTAATGGCTCAGGGGAGGGGCTTCATTCTATGTACAGGTGAATGACTAACGCAGGAGGGCCGTTAGTGGTTGTTTACAGCATACCGCCTACGACCCTTGTCGGGCATAGAACGATAAATTGGCAAGAGGCCACAAAGCAAGCAACGCCGTCGGCATCAAAGACTAAGTGGCGCATCGACACATAAGAATTACGCATGAAAAGTCGGGTAACAATCTGCGCGGGGGTATGAACATGGATCCGATCTTGTTTAGAATAGACCGATTTCTACCGTGACAGCCCCTTTCCCAGCTGCCTCACCCTGCCCTTTTCACATGGCTGGCTCAAGAAAGTGCGATCGTGTAGGTAACCTTTTTGAGTCCATAGAGACAGCGGACTTACTTCGGATGATAAAGGAACAAACCCGTTCATCTTAGATGTGATACCCACCGCATAAAAACTACTTGCGAGCAAAGATTCGCCTTGCTAACCGAGTACGAGGCCCATACCCTGACCTTTAGCGGAGCTAGTCCAGGTTCTACGCGGAGCACGCATCCATGATTGGGCTCGAATGCATGCATAGTAGTGAAAAGGCCCGGACTGATAACAGATCAAGTTGGGCGCGAACACTTCAACATATTAAACCCTGATCCCTGACGATCTGTACGTGTGAAACTAATATGTGGACAGCCAGGCAAGGGGACCATGACCAGCATAGTGTTCTAACTGTTCGAACCGCCGTCGCCGGCCGATCGGAGTTCAGTAATTTTAGGTAACGGCATAGAAACGCAGGGAAGGACGTGGCTCTTACCAGTAAATGCCCCAGGCACTACCCCAGTATTGAAATGTCAAATCCATAACACGAGGATGGCACGTGCCCACCTTTCCTTATAATTGCTCTCCATCCCTATATACTCTTGTTGTCCCGACATTGAGTGACCTCATTAGTTGCACTTGGCAGCGTGGCTAGCTGAATTCGGAACAGCCAGGCGGGCGAATTCTGCGGGGGGAATTCACATGGTCGCCAGACATCTGAATACTGCAGGCGGGAAACCATGGAATAACCTTAGGTCGACCCGTATAGATTGCCTGCGGTTCTCCTGATGACGGAGCTACGCTCAACACATATAAGCTCACTTGACCATTTACGTAAAGAAACATCAGTACTGTGGAAATCGCGACCTAGCAGATAGTTATTTCGGAAAAGTAGTCACAGCTACTTTCTGAAATAGGCCCTGCGGCCCCTTAGTGTAAGTCTATCCGGGTCTCGGGCCGGCCATTCAGGGTGCTACTTTTTTGGGCATTCCACTCTGGTGACATACGGTTAGAGTTTCACAATACCGTCGACTGCGTGCCCCGCGCCCATAAGCCCGACCGGCTCGTCCAGCAATTTATTCCTTATGCTCTGCTAATGGTGAGGATTGCCATGGGGGCGCGCGTGGATGCTCCTGCCTTATATCTTCTTTGCAAGAAAACCCGCACGCACGTGGGGAGTGTAAGCCCATTCGTTCGAACGCTAATCGTAGGGAATATGGAGGGCGCGCGTGTACTCGGCAAGTGGAAGTTAGGATCTGAGCAAATCTTATGCTAAAACAGGCGTCGTACAAAAACCTGCCCACATGTCTTGTCAGGTAAACACCTAAACGGATGACGTAAGATTCTTCGTTGGATAAGGGGATTCCTCCGTTGGGTGGAGGAAGTCCAAAGTAACTGCATCGGGCACCGTTGAACGAACTGCGCCTGGTTGTTACTCATCTATTTAACTAGCACGTAGTCGAGATTGTTCCCGGCGTGCACTCTGGATGGCTCAGCGCACTTCCACGTTGAGTCGGTCCATGCTAGTGAAATTAAACAAACTCGTCGGGCCCACCCGCAAAAGTAAGCGCGCTCTCCATTAACTTACTTGACTCGTTAGACGAGCGAGAGTCAAATCATTTTCAATATACCGCGCTCGGTCAGTTGATCATGGCCCGTCTAACCTGCCCATACAGCGATAGCGATTGCTTTGATTCTCGAATAGGCCGGTTGGCATTACAGTCCTGTTGGGTGCCTGGAAGATCACATAAAATCGATAAGAACCTCTGATGGGGGGCTCATCGGCAGGGCCTCTCCTCATAACCCAAGTCTCCACGACTCCTAGATACCCTGTCTACTCTGGATGAAATCGGGGCGGTGGCAGTTCGTCTCCGCACATAGGTTCCGGAACGACCCCAAATGTCGACCGGTATCGGTGGAGGCGAACTCACGGACTATCACTTTCTAAGATGTGATAGGGTGCTATGCTTTAGTGTCGGCACCTAAACTCGTCATTTCATCTCAATATATCTGCTTTCTTCCTAAAACCTGGGAACTAAAACGAACTGTTCTGCCGGCTATATATCTTTGCAACCCCACAGCTAGAATTAGTGAGCCGCAGTGTGCATCCCGATAAGGGAAGCCTAAAACTTCGGCCACAAGATTCATAAGGGTGGTCGGGCTACGTGAGTTATTGCACCCGTGGCCTTCGGTGGCGACCGCATAGTTTGTTAAGTAAGCTCACCGGTTTCAGGGCTTTCCAGTCGTACTTTGACACAGAGCCGAGGTGGGTTTGGTCACACTTCATAACCTCAGTTCGGCGAACCTACGAGCTCGTGACTCGTGGAGGGACTATCTTTTCCAATCATCGCAACTGGGACATGTTTGATGGTTCAAACGACTCCGTCCCATTAGTACGACGAGTTTACACACCCGCTTCGAATATGGGAGATGACGTATTGGCACGGGGGTACAGGGATTCATGACGCGGACTGTTACCAGTAGCCGGTATTCTAAGCGGTATAACAGGCGATTTGTTGACGCGTTCATGCCATCTATAATAAGCTTGTGCAGTCATGCGCCTTGCACAGCAGACACGATTCCACCTCGACGCGGACTCAGAAGCCCAGGGCCGCTCATCCAATGATCGCGCTGACCAACCTAGAATGGCTCGTTGTAAACAGGAATCGGAGAGCCACTATATGTGACATACGACCGTACGGACGCTTTGCTGACTCGAATTCAAGCGTAAAAAAATCGATACCAAACCACTTGGATAATGCGAATCACACAATGGTATAACACCGGTACTAAACCCTCGGGCTCAGAACTTTCCCGTGCCCGGATATGGTAAGAATCGAGTGGCCTCATTGGATTTTCAGCTCTAATATCTATAAAATGTGCTGTACTCCCAATTGCCAATTGCGATGCACACACACTTAAGTTCGCGTAGCGTAGGTGGGACAGTGTAGGAAGCTACAGGGTGGAGTTTACGGCACTCCTGCCTCCCGTGCGCTCTCAGGCCGTCGGATCTCGTCAGGTCGGGTACGCCTCTGGCGCCAAACCTTGCGCCTCACATCTTCCATCACTGTGAGCCCAAACTGTTGGTTGACAAGCCCTTGGTATCGGATCGAAAGTGAGGAGAACTTCACGGTAGTCAGCAGGTTTCGCCGAAAGGTAAAGATCCACTCACGCTTGATTCAGGGATCATCTCCGCCTCATCGCCGGTCGGAGGTTACCTTATTTTTTATTATATATTACGTTTCCAGTACCTCTTGCTAGCGGGAAAAGAATCATCCGTCGTTGGACTTGAAGCGCTCTAAGGTAATAAACATCTCAAACCCTCTGATGACACAGAATGCTCATTGTACTC
		</sequence>
    <sequence><taxon idref="Location_0_2_0|27.27319345697404"/>
			AGAGTCATGGTTTCCTACAGGTATGAGCCAGGTTATTTCTGAGCCGTTCCGTCACTAGACTGCTGTTAGCGGCTAAACCAAAATTGCTAGCAACGTACACGAAGATTGACCCTTGACCATAAACGTAAGGGTAGCGAGTTGGGCTAAGAGCTGCCTTATACTCCTGGTAGAGTGGTTCCAATCACTTGGAATAGCAGGGACAAAGTGTGCTACCTCTCACACTTGTCAATAGGTGGCAACGGATTATACAGTGGGTAGTTAGATGCTGGGGGCTCGCAAAGGGGGGCCTGAGATCCGGCCGTCGTCCGACACGGTGACGGTTCGGGACGGCTGGAGATGAGCATATCTGAATGCTATCCTTTGTCTTTTTGGATGGGCTACTACACTGGGAACGACCACTATACCCTAAGGCTGGCACAACCACGGACGAACAGGGAGAACGCGCGGCAGCAGAAGGCTGTAACGCGTTCTAGTCTAAAGTACCCTAAGAAGTGCCGAGGCGATCCCAATCTTAGACTATCCTACGGAATGGATTCAAAGCAACCACAAGTAACTCGCTCAATGACAATGACTCGTTTGCGTATATCACTGGAGAAAGATCTGTTGTGCGCAGTCACCTGAGAGCGGGAGGTGTCCCGACCACATGCGACCCTGAGCAACTAAATAGGTTCCGCGGGACAGAGCCTCCCCGCTCTGTAAGGTTGAGACAAGTCTATTAAAGTAGTCCCGGGTGGTTAGGAAATTCACCTCATGGATGGATTTGTTGTCTCCCAGCATTCGAGGGCAGGTACAATCGGCGACGATGCAAGGAAGAAACCGACCTATCAGTATGTTGTGTTTACTCTTCGCATGTCACTACATATCCATCTCTGTTTGGTACGTTCACTCTCTACTTAGGGTTTTGCCCACAGAGGGCGGCCTTTCAGCTTTAACCAATATAAATTAGCACTTACTTTGAAGAGCGTACCCTGCATACCGGGACGGTTTCCCACCTGACGCACTCATGCACCAGAATGGGCCTATCTAATTAGAGGAAGCGTGATTGCAAACGATGACGTCTTAATCTGCATTTGATTCCATGCAAGCGAACTTGGCAATCATCCTGTTATTGTTCGAGTTCCCGGGGTATTATGTCCCTGCTGTAAGTTATGGACTCAACTCACGGTGCCCTTGAATCGCTTAATGGTGTAGTGGAGCCTAGCGGGAAACGACGTCAATCCATTTTTCTTACGAAGTACGCACAAACTTACACAGAAGTTTGACTCGGATAAGGAAGATGGGGTGATTCGCCCGCCAGTGTCTTCTCATGTATATCGAGGGGGTCCACATATCGAAGTGTGTACCAATGTATGGAACGATAGCTCACGCCATAACTTGTATCAGGCCACACACTTCGCTACCAAACGAGTATGATATCGTCAAGTGTTGAGCAGTGGTCACCAATGGACTTTTTCGATAAATAGCTACGGGACCGATTGCGCGCCCTTCTTCCAGTTTTGTCGCTAATATTGGAGAAAGGGGAAGTCCTGACGTGATAAAGGCGGTCTTTCCAGCCCGCATAATTAGGTCTCAGAGACAGAGTCCTTTATCGGATAGGCAAAGGTAACATGGGTTAGCGTATGAAAGGTCGACTCGTGACCTCACGTCTGTAGTTGTACTGTGCCTGTAACCTCTAAGTTTCAGCTCGTTTGCCCGGGATGTCCCCCGACACTCTCCTCATCAAGGGATCCCGAGCGGGCGTTCACTTGACTTTTGAAGCTATCAACTTAACATCGATCGTCTTCGTGATCAAAGTGCCACAGAATCCTTGCACTTGGAAAATGCCGGACGATGCCCGCGGTTCGCCTACAAAGACTAATCCAAAAAGGCCTTCAAACCCTCAGTATAGGTTTAATATGGGGCGTTGTAGTCCAGTATGTCCCCGGATTGGACTACTGTCTCCTATAACGGTATTGTCGCTGTAATTCTTGATTAGAGAGTTTTTCAAACGAACGGTGAATATATGTCGGGTGCCTAGCGACACCACGGTTAGAGGCCAATGGATAAATACTGCTTTTGGCGTTAATTTAGGTCGTGCTTCAACAGAGACGCGGCAGCGCCACTCGGAGGAAGATGCTGTTTGATGGAACGACCCGATTGTCAGGCTTCAACCCCGCGCCACTATCAAAGGAAAGTAGCTGTGACATTCACATCTGGGGAAAACTCATATGATACTCCCTCGCTAAGCCACGAAAGTTGCCTCATGGACCACGTAACAAGATCGATAACTTTTCCACTATTCCCCATCTCCACTGTTTGAACGGTAGGTTGAGTTCAAGATTTCGTGAGGGATCCTGTGTTGGGAGTCGGTTCTTATTAGTTCTTATAGGAACGCAGGCGACGTTCCCCGTAGGAAGATTAACACCAGCGGGTCACCTTGTATTTCAACCATCAACAAGCAAGGATGCTGTAGTGCTTCTCAGGTGCCAGTAGATCCGGGCGCGTCCTCTGAACACAGTGACGTCAGGTACCCGGACGTCCACTAACCCTGCCCTAACCCTAAGTCTCCAAGCCGCGGTCGAACATCTTTTGGGTCATGGGTTTCTTTGGCGATCTATGGGATACACCCCCCAAAGAAACAAGCATTGTACCTGTCGAGCAAATACATAGGAGCACTGGAGACTCGTAATCCGACGCAAGGTACAAGAACTTTTGTTTAGCGATAAGCGACCTAGGGCCTCAGATCCACATATGCGATGATTTTTCGTGGTGTCTCCGAAAAGGTTCCATCATGTTAGTTTGTGACCGAGGAGTTGTGTAACCACAACAGAATTCAGAGCCGTAGACGGTTAACGTTCAGGCGTGAAGTAACGATAGACCGCTTCATTCGCAGCGCACCACCTGTGTCCAACCTAAACACGTCGAAGATAGAACTTGTGGTTTCAATGTATCATGAAGAGCTTCCTCCTGGTCTTCTAGCCGATTTTAGATGGATGATTCGCCGTAGCACTGGTACACGGCCCGCAGCCACCTGCTGGGACGCCGCCTGAGATGTGCATCTTCAGGCTCAATAGAGCTTTGCGGTCTAATGTTTATAACTGTCATAGCAAACCACCTGTCCTTCACACCCTTTTTCACCATGAATGGCGAAAACGCGGTTTTCCTTGGGACCTGGACGAGGCATAGCTATCAGAGCCCTAAACCGCCTTCGGAAGTTTGAGGACTCTTTCATGCCGACTCGTGTGTGGTGTGGCGTTGTTCATACGCCGGGTCGAACATCTGGACCTTACGGTAAGGGTACGTGTTAGGTTTCTTCCAGGCAAATCGACGTAGGCCAGACCCAGCCAGATTCGGGGTCTTTTCACAGCGTTTGCACCACTTCCCGCGGTTACGTCAGATGTTTATGTGTGTAAGTTGCGCATATACGCTCGGGTTACGAACCGAGCTAAAGCAAGCAGAAGAGCCGGCTGAGTCAAGAAGAACTCAATATAGCGAGCTAAACGACGGCGACTGTTATGCCGTCTCGAAAGATGGTGCGAGGATACTCCACTCCCCCAAGTGGAGGCGGCGAATTTCTTCTCGCTGTAAAACGAAGGTCTCCATCATGAGCTAACGCCATTCAAGCGCCTCTGCCGTTAAATCGGCGGAAAAACGCTCTTTCGTGCCGCATATTGGTGAGCTACACGATGCCGTGTAGGAATACGGGTATTACCGAGAGACCTGGTACGTCGAAAACCAATGACTCCCGAACTTCGCGCACTAATAAGCCATCCTATTCAACGGGTGTATGCGGCAAACACGCCTTGGCGATATTCTACACGGAATGTCTAAGCTTACCCTTCCGATTTTACCTAAGGGATTTCTGGCCCTTGCTAAGTGTATGGAGCCAATCGTGGCCTTAATGACCAGTGTCACCCGGAGTGTTCTTGACTTACGGCGGGTAAAGCTACACAGTAACCTAAATGTAATCGCTCGATTGTCGTGGCCGGCCTTTGATACCAGCATGGAACCGGCGATCGCTCGCGGTTTGCAGTATGACTTCCATCGGACTGGTCAAGAACCCACCGTCCGCTATCCAAAACAGCTGGGGGATACTAGGGGCGGATTCGCTACTGTGGCAATTGTTGGTGTTTGATTATTTGATAAACGATTTCCCCCGTTCAAATATACGTGGTGTATTCTAGAACTACGCGGAAGACACTAAGTGAATATAGTTGCTGATCGCTGGATATGTGTGGATAGCGACCCTAGGCTAAATTATTGAGACATGGGGAGAATAACCTCCTACCTCTATTCCGTGCGTTTTCTATCCAACTTGGTTTGCTATTACCCTCCTAAGGGGGCTAATCTAGGGCCGAGCAAATAAGGGGAGGCATGGGCACGTATTAGCACACCACCCTTAAGCGCCTGCTTCGCCCGGGTTATTGGAATCTACCGCTCGATGTGCCCGCGCTTATGGTCAAGTCACCGGTGATTGACCGGTAACCTCATCAGTGTATGACGCTCCAACCATCATCGATCTCATGTCCCTGTGACGGTACTCTAGATGGTATACTTTTACATTTCTACCTGGGGCTCTAACTGTGCATTCGATGCTCGCGGTCGAGATGAAATATAGTGTCACCGACATGATAGGGCCTCAGTTGCATGCTACTTGTCATACAGTCAGTGCAACCTGCAGCGCATACAGGAGATGGGTCAATAATGGCTTGTCATTTCTTTACTTTTAGATGGCGATGATCCACCATGGTACGAGGTGCCACTTGGACTGCTGCATCGAGGGCTAGGCCCGGGTGCTCTCCCGCTGCGGTTGCGGCGAGCGTTGTATGCAACACCTTTAGTTAACTACAGACCGGCACCTGCGAGCCATTGGAGAAATTCAGCCAGGCGCAATACAACAAGGAACCAAAACATGAACTCAGCCGCAGGGTAGCAGCGCATACAGGAACTGCTTAACGGCCCCATTTCACTGAAGGACCCGAGCATACAGCACATCCGGATGACTGAGGTCTGGTATACTCTGCCCGCTGGTGTTACGTCGCCAGTGTGCGTTGTTGTGAAGCTTACATACCTCTTGACCACAGTCACGGTGCAATTACCGTTAACATAATGTTCCCTTAATGCATGTCTGTGCGTCCCGGACGTAATAAACAGGTGGAAGCAGTCTGACAGCCCGGACTTATGCAGAAAGAGGTGTGGTGCGTTAATCCCCCCGCAATTCCGCTACATTGCTGGATTATCCCAAGGTCACCAGATAGCAATCGTTTCGGGTTAGTGGTACTGCCGTTTTTGTAATCCGATTGGAGCAGGGGGCTAAAGAATATGAGTAGAAATTGTTAGCACATCTTCGACTTACATTAGCGGATGTAGGGCCAATCAACCCCTTTCGCCAAGTAAAGCTTCTACCGGGTCGATCGCCCGCGGGGGGGACCGCTGATTACCACATGGGATCAAGACGAGAAGCTCGTTACATTAATTCCAAGACTTTCAATTCATCTCGCAAGCACATATTAATGGCACACTTGTGGCGCTTCCCGCGTTTTCTGGGCAAGTGGTCCACACGAATGCTGAGTCGGCAAAGAAATAGCAGACAAGCGGGGTATCGCTACTACTGCACTAAAGAACATGTTTCTATGGTAGGCCGCCTGCCCCAGGTGTGCACCCATACCAGTATAGGCGAGCTAAGAAATTTCTTTAAAATGCGCTATCTCAAGGTATCCTCCTGTACGGCTGCATTGAGCTCGTCTAACTGTTCGCGGCACGAGTCCCTCGCCAATACATCATTTTTGAGTGCCGCCCCCATGGTCTCAGCTGAGGCGGCTTAGTCGTCATTCCGGTGGACACTTACCCCCCGGTGCCTTGGCTACAGGGCAGCAGCACACAGAGGAATTCTACAAACTACCAAGACGGGTTCTATCATAAGGGCTCGAACATGTATAATCGATCCGGGCAAGTCACCGTCTTAAGGTGCAATATATCACCGGACCATAGGCCAATTGCATTGAATGCGCACTGACCCGAGCAGACTCAACATCACACAAATCTGGGGGCGGCCAATGCTGACATGGAGCAACCGACCGGTGATCTCGACGCATGTCTGCGGAGCCCTTGACCGCAAGTGGAACCGACCTTTCCTTATCTGTAGAACCAGGACATTCTCCTGTCCGCGGGGAGGCATGTAGCGTGGGGCACTCTCTTGCTCTGCGTGAAGCTACGAGTGTTGAAGCCTAGTTACATTTTTCGATAGGCACGAGGGCATTCCTAGCTAGGTAGTGCGAGCCTTGAGCGACGCCCATGACTGCGCATACTCCTGGCTTATAAACGGACTTGATTGAAGTGGAAATGAGTTTAAGGTATGGAGACTGTCCCTAGCACGCCTATCAACATGACCACGAGGCGTGTCGTTCATGGGGCGGGCAGCCCCAGTCAATCCAGGGAGGACATAGTTCTGAGCACTTTAAAACCTAGCTCGTTATTCTCGGCACTGCGTTCCGAGGCTTCACGAGTTCGTCAGGCGGTACAGTGTCCACAGGTAGGTTAACCCTTTACGAGATGACCAGGATACTGATATTAGTGAGGCTGATTTATTTCTTCGGTAGTAGGTCTTTAGGGTGCCCGCCTAACGTCAGACGGATTCTACGTCACATATGCCAAATTGAGTTCAATGTCCGAAACGGTAGACATACCTGGTCCTATCCGCTTACTCTAATCGAGTTAGACGGCAGGATAAGATGAGTGTATGTAAAAGAGCGCTGTCTACGAATCAAGGGAACCGAGAAGTCTACGCCGCCTGAGCATACGGTTCGGGATGAGGCGTTTGAAGAAGCACATAAAACACGTATGAGACTCAGATCTGCTGTTGCCTGCCTATTACTATTATCATTTGCACATTCGTCAGTGACTCGCTCGTCATCATGAGTTACCCTCAGGGAACTAGGTGGCACCTCAAACTACTTGCTAGGTAGATAACGGAAGGACGAGCCAAGTATTCACCGACACTAGAGTATCACAAGACCTAAGGCCGCCGTTTTTTATGTTTCACAGCCGTGTTGCCCCTATCATGAGGTCCGGTAGCAGAATTATTGTGCTTAGATAAGTAACATCCGAGGCCTCCACTAGAGCCGCTGATGAAGGATGCACGACGGCCGTTCTGTCTAAGACTAATCTTTAGCAGAGACCGTGCCTAGAAACCATCGCGGAAGATGATATACGAGGTATGCAGATGATCCTTGAGTCTGTGGCGTTACTAGTGGGCATGTTAGAAGCATGCGGACTAGAGATGTGCAGCTCCCAACGGATTCACTAAGCTGGAACATTAGGTCAAGGCAAGGTTCTCTGTTGACTCTTTCACAGACGGTGCTGGCTCATTTAACAGGTTCTCGTTTGAGGAATCGATTCAAATCTATGACTCTCGGTTGAAGGATCCATATTTACGTCCGGCAACCCTAGTGTCGCCGGGGTAACGTCAGCTGGCCCGAGTGACTACTGCTTAACTATCAATGTACTCACTTGAGATCCTGAAAGGTTAACCATCTGGTGCACCCAAGCTCAATAGAATCATTAGGTAGCGCTCCCTAATGCGAATCAGGAGGCAATCTGACGATTGTGCATACTAGCGAAGTTGCTACCATCATAATTAACCGTGGCATGTTGGCGGGGTCCACCCTAAACGCCAGCTGAGGATAGGTGAGTCACTAGCTTAATCGCTTCCATCGTTAGAAACATCCGCCTCCGACGTGTGCATGTTACCAAGGCATGGAGTTTGACTAGTGCTAGGACGCTCTTTCCTGTAAATGAATGCATCCCACAGAACGATATGCGATGGTACGCGTAAAGTAACGTAGACAACCCAACTGATTTATAGCCACCAATCACCAGGCGGAAGCCTACTCGTGGTTCCGAATATAATACCCTTACTCCTCTTTAACCTGACCGAGAATTCCTCAACACACACTATGTGCGAATCGCGATCTATGAAACGCGCGTCGGATCCTAGTCGGCTAGATAACGGAGACTCTGGTTATCATGCGTCGGAGGCATAACTTCTAGTCCTACGATACGGCACCGACATCTTTCCTGTGTAAGAGAATGATAACGGCTTCCGTCGAGCTAGAAGTTTTTGATATACCTCTGGAGACCTAGCTTGATGTCGAGTTGGCTCCGCCAAACTAAATGTATGAGACTACGTCTTGACAAGATCTTAAGAGATGTCTTTTAACGTCTTGTCGTAGTTGGTCATCCACGCGAACCTTCATAGTCATGAACGACATACAGATATCGGATACGTGTTGAGAAACCCGGGTCAGGAATTATCCTTACTCGTGCGCCGTCCTCGGAATTAGGCGCCTGGGTGTGGTACAAACTGACTAAGTGGGCAGCTTTTCCTGGTCGCGAAGTTCCGGGTGGCATAATATCAACGACCTGGGCTCTATACTATTCTAGTCCCGAATCCGGGCCGTTGCACTCTGTAGGGAAAGCCGCGAGCCGGCAACCACACTTGTGTTTTTTTGGCAACCCTTCTTCCAGGAGATTTACCCCGTATCGAGAGCTGTTTCAGGTCCGTCGGTGGGCACGTCCATAGCGGCCTTCAAGTCATTGTTACCATCAGCCGAGACTATGACGGCGGACTGTAAGCTGGGAAAACTTCTAAGACCCGCCAATTCTACTATGGAGCGACGGGCCTTATCATGACGTAGACCCTCTTTCTCGTCTGTGGGAGATATGTTAGTATTGACTAATGCTAGAAGATTCGTCGATAGGTCCTTCCACAAGCGAGCAAATTACCTTGCAGCGCGTTGCGGTCCACATGGTGAAACGCATTCATCACCACACGGACACGGATGGTGTTGAGCTAACCCAGGATTCTGCATAATGGCCTACGCCTCACAACAGAAAGGCGTACATACGCAACATCCGTCCAAACACTTGAGATCCAACGATTATTCATCCATGTCGTTGCTCGGTTCAGGGGCAGCGACAATACGTTGGCCGTCTCTGAACGCCGGAGGTTATAGACATGACAACGGCACCGGCAATCTCAACAAGTCGCCTTAGCGTGCCGGGAAATCTGCGAGTGCCGATGAAGAAGTCCAAGGAGCCGTTACTTCGTGACCACTAGTAGCTAATCGTTATATGCTCTGCAGAATGAGGGGGCGTTCGCTCAACGCGCGTCTGGCAGCAGAGCCGATGAACGGCATTCTTCGTGGTCATGCCCACTTACTCATCGCGAGGTTGAGGGAGGTTAGGTCGTGTGTCGTAATGAATTTGGAGCTTTTGAGCGTACAGGAGCAGTACTCGATGTTATTTACGTTAAATTGGTGTTAGCCGAAAAGTTCCTTGCGCATGGAGCCCGTAATGTATATGTATAGCCTCGACGCGGCGTGCATTCCCTGATGACCAGGGCCCCGCCGAAGGACTAGGGCCGAATGTCCGGAAAAGTTCTCAACGGTTGTCAGAATATCGACCAGTTTCCTGTGGATCCCCGTTTTACCAAGGACTTTTGGCTCCTGGATTTGAGCACCGTACGCAAGTCCCAAACGATCTATTACAAATAGGTAACCCAGACGTATACCGGTGCCATAGTTAACAAGGATGGCCCCGGGGCTGACACGTTTGCAAGGCTCGTAGTGGGCTGTGTAGGCCGCTTCTGTCACGATCAGCGCGCATGGGCATTGGCAGCAGGAATACTTACTCGGTTGCAAAGGCATATGTATAACCTATGCCACGTGGCCCTCCCCGATGCCGAGTCACTCAAATAACACTGAAACCCGGGCTTAGGTGCACACTCCCAGTTGCTTCGCCCGGCGCCGTGCGGGAATTATGAGCACTTGGGAGTTGAACCGTTCATGTGGTCACGCACCGATTTTGAAGGAGGGTTGAATCTCGCATCGCGATTCTTATGCTGGTATCTTGAAAATTCGGGGTCGAGGTGAGACGCCAGCCTATCACCTGCGTGGCGCCCGGCGACTTGTAGCTAGGGAACGAAGTAATCGGATCGTCCTTCTGAAAAAGTCGCGATTGCCAAGTGCATTTTCTCATACATTGATACCGGTCCCCGTCCAACTTCGCCTACCGGTGACGGACGTATCTATCCAGATTAGGTGGGCGAATCGGGCCAGATTGTAATGGCGTCGAATACCCTACGCGTACGTAGTTACTCGGTTAGTTACGGGAGCATCAAGGCCGCCTAGGTTGGAAAAACACTCCGAGGGACATTGAGTGGGCAGTCTCTAGGCCATATGGCACCACATATAATGAACTCCAGAATAGTAGCTGTTCGAATAAGAGAGGACTAGGGCTTGTTTGTTTCCAAAAGGTAAGCCTTAGCCTTCGAAATATTTAAGCAGGTGGCCCGCGAGTACATGATTGAATCAGTCGGTAATGGCTCAGGGGAGGGGCTTCACTCTATGTACAGGTAAATGACTAACGCAGGAGGGCCGTTAGTGGTTGTTTACAGCATACCGCCTACGACCCTTGTCGGGCATAGAACGATAAATTGGCAAGAGGCCACAAAGCAAGCAACGCCGTCGGCATCAAAGACTAAGTGGCGCATCGACACATAAGAATTACGCATGAAGAGTCGGGTAATAATCTGCGCGGGGGTATGAACATGGATCCGATCTTGTTTAGAATAGACCGATTTCTACCGTGACAGCCCCTTTCCCAGCTGCCTCACCCTGCCCTTTTGACATGGCTGGCTCAAGAAAGTGCGATCGTGTAGGTAACCTTTTTGAGTCCATAGAGACAGCGGACTTACTTCGGATGATAAAGGAACAAACCCGTTCATCTTAGATGTGATACACACCGCATAAAAACTACTTGCGAGCAAAGATTCGCCTTGCTAACCGAGTACGAGGCCCATACCCTGACCTTTAGCGGAGCTAGTCCAGGTTCTGCGCGGAGCACGCATCCATGATTGGGCTCGAATGCATGCATAGTAGTGAAAAGGCCCGGACTGATAACAGATCAAGTTGGGCGCGAACACTCCAACATATTAAACCCTGATCCCTGACGATCTGTACGTGTGAAACTAATATGTGGACAGCCAGGCAAGGGGACCATGACCAGCATAGTGTTCTAACTGTTCGAACCGCCGTCGCCGGCCGATCGAAGTTCAGTAATTTTAGGTAACGTCATAGAAACGCAGGGAAAGACGTGGCTCTTACCAGTAAATGCCCCAGGCACTACCCCAGTATTGAAATGTCAAATCCATAACATGAGGATGGCACGTGCCCACCTTTCCTTATAATTGCTCTCCATCCCTATATACTCTTGTTGTCCCGACATTAAGTGACCTCACTAGTTGCACTTGGCAGCGTGGCTAGCTGAATTCGGAACAGCCAGGCGGGCGAATTCTGCGGGGGGAATTCACATAGTCGCCAGACATCTGAATACTGCAGGCGGGAAACCATGGAATAACCTTAGGTCGACCCGTATAGATTGCCTGCGGTTCTCCTGATGACGGAGCTACGCTCAACACATATAAGCTCACTTGACCATTTACGTAAAGAAACATCAGTACTGTGGAAATCGCGACCTAGCAGATAGTTATTTCGGAAAAGCAGTCACAGCTACTTTCTGAAATAGGCCCTACGGCCCCTTAGTGTAAGTCTATCCGGGTCTCGGGGCGGCCATTCAGGGTGCTACTTTTTTGGGCATTCCACTCTGGTGACATACGGTTAGAGTTTCACAATACCGTCGACTGCGTGCCCCGCGCCCATAAGCCCGACCGGCTCGTCCAGCAATTTATTCCTTATGCTCTGCTAATGCTGAGGATCGCCATGGGGGCGCGCGTGGATGCTCCTGCCTTATATCTTCTTTGCAAGAAAACCCGCACGCACGTGGGGAGTGTAAGCCCATTCGTTCGAACGCTAATCGTAGGGTATATGGAGGGCGCGCGTGTACTCGGCAAGTGGAAGTTAGGATCTGAGCAAATCTTATGCTAAAACAGGCGTCGTACAAAAACCTGCCCACATGTCTTGTCAGGTAAACACCTAAACGGATGACGTAAGATTCTTCGTTGGATAAGGGGATTCATCCGTTGGGTGGAGGAAGTCCAAAGTAACTGCATCGGGCACCGTTGAACGAACTGCGCCTGGTTGTTACTCATCTATTTAACTAGCACGTAGTCGAGATTGTTCCCGGCGTGCACTCTGGATGGCTCAGCGCACTTCCACGTTGAGTCGGTCCACGCTAGTGAAATTAAACAACCTCGTCGGGCCCACCCGCAAAAGTAAGCGCGCTCTCCATTAACTTACTAGACTCGTTAGACGAGCGAGAGTCAAATCATTTTCAATATACCGCGCTCGGTCAGTTGATCATGGCCCGTCTAACCTGCCCATACAGCGATAGCGATTGCTTTGATTCTCGAATAGGCCGGTTGGCATTACAGTCCTGTTGGGTGCCTGGAAGATCATATAAAATCGATAAGAACCTCTGATGGGGGGCTCATCGGCAGGGCCTCTCCTCATAACCCAAGTCTCCACGACTCCTAGATACCCTGTCTACTCTGGATGAAATCGGGGCGGGGGCAGTCCGTCTCCGCACATAGGTTCCGGAACGACCCCAAATGTCGACCGGTATCGGTGGAGGCGAACTCACGGACTATCACTTTGTAAGATGTGATAGGGTGCTATGCTTTAGTGTCGGCACCTAAACTCGTCATTTCATCTCAATATATCTGCTTTCTTCCTAAAACCTGGGAACTAAAACGAACTGTTCTGCCGGCTATATATCTTTGCAACCCCACAGCTAGAATTAGTGAGCCGCAGTGTGCATCCCGATAAGGGAAGCCTAAAACTTCGGCCACAAGATTCATAAGGGTGGTCGGGCTACGTGAGTTATTGCACCCGCGGCCTTCGGTGGCGATCGCATAGTTTGTTAAGTAAGCTCACCGGTTTCAGAGCTTTCCAGTCGTACTTTGACACAGAGCCGAGGTGGGTTTGGTCACACTTCATAACCTCAGTTCGGCGAACCTACGAGCTCGTGACTCGTGGAGGGACTATCTTTTCCAATCATCGCAACTGGGACATGTTTGATGGTTCAAACGACTCCGTCCCATTAGTACGACGAGTTTACACACCCGCTGCGAATATGGGAGATGACGTATTGGCACGGGGGTACAGGGATTCATGACGCGGACTGTTATCAGTAGCCGGTATTCTAAGCGGTATAACAGGCGATTTGTTGACGCGTTCATGCCATCTATAATAAGCTTGTGCAGTCATGCGCCTTGCACAGCAGACACGATTCCACCTCGACGCGGACTCAGAAGCCCAGGGCAGCTCATCCAATGATCGCGCTGACCGACCTAGAATGGCTCGTTGTAAACAGGAATCGGAGAGCCACTATATGTGACATACGACCGTACGGACGCTTTGCTGACTCGAATTCAAGCGTAAAGAAATCGATACCAAACCACTTGGGTAATGCGAATCACACAATTGTATAACACCGGTACTAAACCCTCGGGCTCAGAACTTTCCCGTGCCCGGATATGGTAAGAATCGAGTGGCCTCATTGGATTTTCAGCTCAAATATCTATAAAATGTGCTGTACGCCCAATTGCCAATTGCGATGCACACACACTTAAGTCCGCGTAGCGTAGGTGGGACAGTGTAGGAAGCTACAGGGTGGAGTTTACGGCACTCCTGCCTCCCGTGCGCTCTCAGGCCGTCGGATCTCGTCAGGTCGGGTACGCCTCTGGCGCCAAACCTTGCGCCTCACATTTTCCATCACTGTGAGCCCAAACTGTTGGTTGACAAGCCCTTGGTATCGGATCGAAAGTGAGGAGAACTTCACGGTAGTCAGCAGGTTTCGCCGAAAGGTAAAGATCCACTCACGCTTGATTCAGGGATCATCTCCGCCTCATCGCCGGTCGGAGGTTACCTTATTTTTTATTATATATTACGTTTCCAGTACCTCTTGCTAGCGGGAAAAGAATCATCCGTCGTTGGACTTGAAGCGCTCTAAGGTAATAAACATCTCAAACCCTCTGATGACACAGAATGCTCATTGTACTC
		</sequence>
    <sequence><taxon idref="Location_0_2_1|33.782385876976434"/>
			AGAGTCATGGTTTCCTACAGGTAAGAGCCAGGTTATTTCTGAGCCGTTCCGTCACTAGACTGCTGTTAGCGGCTAAACCAAAATTGCTATCAACGTACATGAAGATTGACCCTTGACCATAAACGTAAGGGTAGCGAGTTGGGCTAAGAGCTGCCTTATACTCCTGGTAGAGTGGTTCCAATCACTTGGAATAGCAGGGACACAGTGTGCTACCTCTCACACTTGTCAATAGGTGGCAACGGATTATACAGTGGGTAGTTAGATGCTGGGGGCTCGCAAAGGGGGGCCTGAGATCCGGCCGTCGTCCGACACGGTGACGATTCGGGACGGCTGGAGATGAGCATATCTGAATGCTATCCTTTGTCTTTTTGGATGGGCTACTACACTGGGAACGACCACTATACCCTAAGGCTGGCACAACCACGGACGAACAGGGAGAACGCGCGGCAGCAGAAGGCTGTAACGCGTTCTAGTCTAAAGTACCCTAAGAAGTGCCGAGGCGATCCCAATCTTAGACTATCCTACGGAATGGATTCAAAGCAACCACAAGTAACTCGCTCAATGACAATGACTCGTTTGCGTATATCACTGGTGAAAGATCTGTTGTGCGCGGTCACCTGAGAGTGGGAGGTGTCCCGACCACATGCGACCCTGAGCAACTAAATAGGTTCGGCGGGACAGAGCCTCCCCGCTCTGTAAGGTTGAGACAAGTCTATTAAAGTAGTCCCGGGTGGTTAGGAAATTCACCCCATGGATGGATTTGTTGTCTCCCAGCTTTCGAGGGCAGGTACAATCGGCGACGATGCAAGGAAGAAACCGACCTATCAGTATGTTGTGTTTAGTCTTCGCATGTCACTACATACCCATCTCTGTTTGGTACGTTCACTCTCTACTTAGGGTTTTGCCCACAGAGGGCGGCCTTTCAGCTTTAACCAATATAAATTAGCACTTACTTTGAAGAGCGTACCCTGCATACCGGGACGGCTTCCCACCTGACGCACTCATGCACCAGAATGGGCCTATCTAATTAGAGGAAGCGTGATTGCAAACGATGACGTCTTAATCTGCATTTGATTCCATGCAAGCGAACTTGGCAATCATCCTGTTATTGTTCGAGTTCCCGGGGTATTATGCCCCTGCTGTAAGTTATGGACTCAACTCACGGTGCCCTTGAATCGCTTAATGGTGTAGTGGAGCCTAGCGGGAAACGACGTCGATCCATTTTTCTTACGAAGTACGCACAAACTTACACAGAAATTTGACTCGGATAAGGAAGATGGGGTGATTCGCCCGCCAGTGTCTTCTCATGTATATCGAGGGGGTCCACATATCGAAGTGTGTACCAATGTATGGAACGATAGCTCACGCCATAACTTGGATCAGGCCACACACTTCGCTACCAAACGAGTATGATATCGTCAAGTGTTGAGCAGTGGTCACCAATGGACTTTTTCGATAAATAGCTACGGGACCGATTGCGCGCCCTTCTTCCAGTTTTGTCGCTAATATTGGAGAAAGGGGAAGTCCTGACGTGATAAAGGCGGTCTCTCCAGCCCGCATGATTAGGTCTCAGAGACAGAGTCCTTTATCGGATAGGCAAAGGTAACATGGGTTAGCGTATGAAAGGTCGACTCGTGACCTCACGTCTGTAGTTGTACTGTGCCTGTAACCTCTAAGTTTCAGCTCGTTTGCCCGGGATGTCCCCCGACACTCTCCTCATCAAGGGATCCCGAGCGGGCGTTCACTTGACTTTTGAAGCTATCAACTTAACATCGACCGTCTTCGTGATCAAAGTGCCACAGAATCCTTGCACTTGGAAAATGCCGGACGATGCCCGCGGTTCGCCTACAAAAACTAATCCAAAAAGGCCTTCGAACCCTCAGTATAGGTTTAATATGGGACGTTGTAGTCCAGTATGTCCCCGGATTGGACTACTGTCTCCTATAACGGTATTGTCGCTGTAATTCTTGATTAGAGAGTTTTTCAAACGAACGGTGAATATATGTCGGGTGCCTAGCGACACCACGGTTAGAGGCCAATGGATAAATACTGCTTTTGGCGTTAATTTAGGTCGTGCTTCAAGAGAGACGCGGTAGCGCCACTCGGAGGAAGATGCTGTTTGATGGAACGACCCGATTGTCAGGCTTCAACCCCGCGCCACTATCAAAGGAAAGTAGCTGTGACATTCACATCTGGGGAAAACTCATATGATACTCCCTCGCTAAGCCACGAAAGTTGCCGCATGGACCACGTAACAAGATCGATAACTTTTCCACTATTCCCCATCTCCGCTGTTTGAACGGTAGGTTGAGTTCAAGATTTCGTGAGGGATCCTGTGTTGGGAGTCGGTTCTTATTAGTTCTTATAGGAACGCAGGCGACGTTCCCCGTAGGAAGATTAACACCAGCGGGTCACCTTGAATTTCAACCATCAACAAGCAAGGATGCTGTAGTGCTTCTCAGGTGCCAGTAGATCCGGGCGCGTCCTCTGAACACAGTGACGTCAGGTACCCGGACGTCCACTAACCCTGCCCTAACCCTAAGTCTCCAAGCCGTGGTCGAACATCTTTTGGGTCATGGGTTTCTTTGGCGATCTATGGGATACACCCCCCAAAGAAACAAGCATGGTACTTGTCGAGCAAATACATAGGAGCACTGGAGACTCGTAATCCGACGCAAGGTACACGAACTTTTGTTTAGCGATAAGCGACCTTGGGCCTCAGGTCCACATATGCGATGATTTTTCGTGGTGTCTCCGAAAAGGTTCCATCAGGTTAGTTTGTGACCGAGGAGTTCTGTAACCACAACGGAATTCAGAGCCGTAGACGGTTAACGTTCAGGCGTGAAGTAACGATAGACCGCTTCATTCGCAGCGCACCATCTGTGTCCAACCTAAACACGCCGAAGATAGAACTTGTGGTTTCAATGTATCATGAAGAGCTTCCTCCTGGTCTTTTAGCCGATTTTAGATGGATGATTCGCCGTAGCACTGGTACACGGCCCGCAGCCACCTGCTGGGACGCCGCCTGAGATGTGCATCTTCAGGCTCAATAGAGCTTTGCGGTCTAATGTCTATAACTGTCATAGCAAACCACCTGTCCTTCACACCCTTTTTCACCATGAATGGCGAAAACGCGGTTTTCCTTGGGACCTGGACGAGGCATAGCTATCAGAGCCCTAAACCGCCTTCGGAAGTTTGAGGACTCTTTCATGCCGACTCGTGTGTGGTGTGGCGTTGTTCATACGCCGGGTCGAACATCTGGACCTTACGGTAAGGGTACGTGTTAGGTTTCTTCCAGGCAAATCGACGTAGGCCAGACCCAGCCAGATTAGGGGTCTTTTCACAGCGTTTGCACCACTTCCCGCGGTTACGTCAGATGTTTATGTGTGTAAGTTGCGCATATACGCTCGGGTTACGAACCGAGCTAAAGCAAGCAGAAGAGCCGGCTGAGTGAAGAAGAACTCAGTATAGCGAGCTAAACGACGGCGACTGTTATGCCGTCTCGAAAGATGGTGCGAGGATACTCCACTCCCCCAGGTGGAGGCGGCGAATTTCTTCTCGCTGTAAGACGAAGGTCTCCATCAGGAGCTAACGCCATTCAAGCGCCTCTGCCGTTAAATCGGCGGAAAAACGCTCTTTCGTGCCGCATATTGGTGAGCCACACGATGCCGTGTAGGAATACGGGTATTACCGAGAGACCTGGTACGTCGAAAACCAATGACTCCCGAACTTCGCGCACTAATAAGCCATCCTATTCAACGGGTGTATGCGGCAAACACGCCTTGGCGATATTCTACACGGAATGTCTAAGCTTACCCTTCCGATTTTACCTAAGGGATTTCTGGCCCTTGCTAAGTGTATGGAGCCAATCGTGGCCTTAATGACCAGTGTCACCCGGAGTGTTCTTGACTTACGGCGGGTAAAGCTACACAGTAACCTAAATGTAATTGCTCGATTGTCGCGGCCGGCCTTTGATACCAGCATGGAACAGGCGATCGCTCGCGGTTTGCAGTATGACTTCCATCGTACTGGTCAAGCACCCACCGTCCGCTATCCAAAACAGCTGGGGGATACTAGGGGCGGGTTCGCTACTGTGGCAATTGTTGGTGTTTGATTATTTGATAAACGATTTCCCCCGTTCAAATATACGTGGTGTATTCTAGAACTACGCGGAAGACACTAAGTGAATATAGTTGCTGATCGCTGGATATGTGTGGATAGCGACCCTAGGCTAAATCATTGAGACATGGGGAGAATAACCTCCTACCTCTATTCCGTGCGTTTTCTATCCAACTTGGTTTGCTATTACCCTCCTAAGGGGGCTAATCTAGGGCCGAGCAAATAAGGGGAGGCATGGGCACGTATTAGCACACCACCCTTAAGCGCCTGCTTCGCCCGGGTTATTGGAATCTACCGCTCGATGTGCCCGCGCTTATGGTCAAGTCACCGGTGATTGACCGGTAACCTTATCAGTGTATGACGCTCCAACCATCATCGATATCATGTCCCTGTGACGGTACTCTAGATGGTATACTTTTACATTTCTACCTGGGGCTCTAACTGTGCATTCGATGCTCGGGGTCGAGATGAAATATAGTGTCACCGACATGATAGGGCCTCAGTTGCATGCTACTTGTCATACAGTCAGTGCAACCTGCAGCGCATACAGGAGATGGGTCAATAATGGCTTGTCATTTCTTTACTTTTAGATGGCGATGATCCACCATGGTACGAGGTGCCACTTGGACTGCTGCATCGAGGACTAGGCCCGGGTGCTCCTCCGCTGCGGTTGCGGCGAGCGTTGTATGCAACACCTTTAGTTAACTACAGACCGGCACCTGCGAGCCATTGGAGAAATTCAGCCAGGCGCAATACAACAAGGAACCAAAACATGAACCCAGCCGCAGGGTAGCAGCGCATACAGGAACTGCTTAACGGCCCCATTTCACTGAAGGACCCGAGCATACAGCGCATCCGGATGTCTGAGGTCTGGTATACTCTGCCCGCTGGTGTTACGTCGCCAGTGTGCGTTGTTGTGAAGCTTACATACCTCTTGACCACAGTCACGGTGCAATTACCGTTAACATAATGTTCCCTCAATGCATGTCTGTGCGTCCCGGACGTAATAAAAAGGTGGAAGCATTCTGACAGCCCGGACTTATGCAGAAAGAGGTGTGGTGCGTTAATCCCCCCGCAATTCCGCTACATTGCTGGATTATCCCAAGGTCACCAGATAGCAATCGTTTCGGGTTAGTGGTACTGCCGTTTTTGTAATCCGATTGGAGCAGGGGGCTAAAGAATATGAGTAGAAATTGTTAGCACATCTTCGACTTACATTAGCGGATGTAGGGCCAATCAACCCCTTTCGCCAAGTAAAGCTTCTACCGGGTCGATCGCCCGCGGGGGGGACCGCTGATTACCACATGGGATCAAGACGAGAAGCTCGTTACATTAATCCCAAGACTATCAATTCATCTCGCAAGCACATATTAATGGCACACTTGTGGCGCTTCCCGCGTTTTCTGGGCAAGTGGTCCACACGAATGCTGAGTCGGCAAAGAAATAGCAGACAAGCGGGGTATCGCTACTACTGCACTGAAGAACATGTTTCTATGGTAGGCCGCCTGCCCCAGGTGTGCACCCATACTAGTATAGGCGAGCTAAGAAATTTCTTTAAAATGCGCTATCTCAAGGTATCCTCCTGTACGGCTGCATTGAGCTCGTCTAACTGTTCGCGGCACGAGTCCCTCGTCAATACATCATTTTTGAGTGCCGCCCCCATGGTCTCAGCTGAGGCGGCTTAGTCGTCATTCCGGTGGACACTTACCCCCCGGTGCCTTGGCTACAGGGCAGCAGCACACAGAGGAATTCTACAAACTACCAAGACGGGTTCTATCATAAGGGCTCGAACATGTATAATCGATCCGGGCAAGTCACTGTCTTAAGGTGCAATACATCACCGGACCATAGGCCAATTGCATTGAATGCGCACTGACCCGAGCAGACTCAACACCACACAAATCTGGGGGCGGCCAATGCTGACATGGAGCAACCGACCGGTGATCTCGACGCATGTCTGCGGAGCCCTTGACCGCAAGTGGAACCGACCTTTCCTTATCTGTAGAACCAGGACATTCTCCTGTCCGCGGGGAGGCATGTAGCGTGGGGCACTCTCTTGCTCTGCGTGAAGCTACGAGTGTTGAAGCCTAGTTACATTTTTCGATAGGCTCGAGAGCATTCCTAGCTAGGTAGTGCGAGCCTTGAGCGACGCCCATGACTGCGCATGCTCCTGGCTTATAAACGGACTTGATTGAAGTGGAAATGAGTTTAAGGTATGGCGACTGTCCCTAGCACGCCTATCAACATGACCACGAGGCGTGTCGTTCATGGGGCGGGCAGCCCCAGTCAATCCAGGGAGGACATAGTTCTGAGCACTTTAAAACCTAGCTCGTTATTCTCGGCACTGCGTTCCGAGGCTTCACCAGTTCGTCAGGCGGTACAGTGTCCACAGGTAGGTTAACCCTTTACGAGATGACCAGGATACTGATATTAGTGAGGCTGATTTATTTCTTCGGTAGTAGGTCTTTAGGGTGCCCGCCTAACGTCAGCCGGATTCTACGTCACATATGCCAAATTGAGTTCAATGTCCGAAGCGGTAGACATACCTGGTCCTATCCGCTTACTCTAATCGAGTTAGACTGCAGGATAAGATGAGTGTATGTAAAAGAGCGCTGTCTACGAATCAAGGGAACCGAGAAGTCTACGCCGCCTGAGCATACGGTTCGGGATGAGGCGTTTGAAGAAGCACATAAAACACGTATGAGACTCAGATCTGCTGTTGCCTGCCTATTACTATTATCATTTGCACATTGGTCAGTGACTCGCTCGTCATCATGAGTTACCCTCAGAGAACTAGGTGGCACCTCAAACTAATTGCTAGGTAGATAACGGAAGGACGAGCCAAGTATTCACCGACACTAGAGTATCACAAGACCTAAGGCCGCCGTTTTTTATGTTTCACCGCCGTGTTGCCCCTATCATGAGGTCCGGTAGCAGAATTATTGTGCCTAGATAAGTAACATCCGAGGCCTCCACTAGAGCCGCTGATGAAGGATGCACGACGGCCGTTCTGTCTAAGACTAATCTCTAGCAGAGACCGTGCCTAGAAACCATCGCGGAAGATGATATACGAAGCATGCAGATGATCCTTGAGTCTGTGGCGTTACTAGTGGGCATGTTAGAAGCATGCGGACTAGAGATGTGCAGCTCCCAACGGATTCACTAAGCTGGAACATTAGGTCAAGGCAAGGTTCTCTGTTGACTCTTTCACAGACGGTGCTGGCTCATTTAACAGGTTCTCGTTTGAGGAATCGATTCAAATCTATGACTCTCGGTTGAAGGATCCATATTTACGTCCGGCAACCCTAGGGTCGCCGGGGTAACGTCAGCTGGCCCGAGTGACTACTGCTTAACTATCAATGTACTCACTTGAGATCCTGAAAGGTTAACCATCTGGTGCACCCAAGCTCAATAGAATCATTAGGTAGCGCTCCCTAATGCGAATCAGGAGGCAATCTGACGATTGTGCATACTAGCGAAGTTGCTACCATCATAATTAACCGTGGCATGTTGGCGGGGTCCACCCTAAACGCCAGCTGAGGATAGGTGAGTCACTAGCTTAATCGCTTCCATCGTTAGAAACATCCGCCTCCGACGTGTGCATGTTACCAAGGCATGGGGTTTGACTAGTGCTAGGACGCTCTTTCCTGTAAATGAATGCATCCCACAGAACGATATGCGATGGTACGCGTAAAGTAACGTAGACAACCCAACTGATTTATAGCCACCAATCACCAGGCGGAAGCCTACTCGTGGTTCCGAATATAATTCCCTTACTCCTCTTTAACCTGACCGAGAATTCCTCAACACACACTATGTGCGAATCGCGATCTATGAAACGCGCGTCGGATCCTAGTCGGCTGGATAACGGAGACTCTGGTTATCATGCGTCGGAGGCATAACTTCTAGTCCTACGATACGGCACCGACATCTTTCCTGTGTAAGAGAATGATAACGGCTTCCGTCGAGCTAGAAGTTTTTGATATACCTCTGGAGACCTAGCTTGATGTCGAGTTGGCTCCGCAAAACTAAATGTATGAGACTACGTCTTGACAAGATCTTAAGAGATGTCTTTAAACGTCTTGTCGTAGTTGGTCATCCACGCGAACCTTCATAGTCATGAACGACATACAGATATCGGATACGTGTTGAGAAACCCGGGTCAGGAATTATCCTTACTCGTGCGCCGTCCTCGGAATTAGGCGCTTGGGTGTGGTACAAACTGACTAAGTGGGCAGCTTTTCCTGGTTGCGAAGTTCCGGGTGGCATAATATCAACGACCTGGGCTCTATACTATTCTAGTCCCGAATCCGGGCCGTTGCACTCTGTAGGGAAAGCCGCGAGCCGGCAACCACACTTGTGTTTTTTTGGCAACCCTTCTTCCAGGAGATTTACCCCGTATCGAGAGCTGTTTCAGGTCCGTCGGTGGGCACGTCCATAGCGGCCTTCAAGTCAGTGTTACCAACAGACGAGACTATGACGGCGGACTGTAAGCTGGGAAAACTTCTAAGATCCGCCAATTCTACTATGGAGCGACGGGCCTTATCATGACGTAGACCCTCTTTCTCGTCTGTGGGAGATATGTTAGTATTGACTAATGTTAGAAGATTCGTCGATAGGTCCTTCCACAAGCGAGCAAATTACCTTGCAGCGCGTTGCGGTCCACATGGTGAAACGCATTCATCACCACACGGACACGGATGGTGTTGAGCTAACCCAGGATTCTACATAATGGCCTACGACTCACAACAGAAAGGCGTACATACGCAACATCCGTCCAAACACTTGAGATCCAACGATTATTCATCCATGTCGTTGCTCGGTTCAGGGGCAGCGACAATACGTTGGCAGTCTCTGAACGCCGGAGGTTATAGACATGACAACGGCACCGGCAATCTCAACAAGTCGCCTTAGCGTGCCGGGAAATCTGCGAGTGCCGATGAAGAAGTCCAAGGAGCCGTTACTTCGTGACCACTAGTAGCTAATCGTTATATGCTCTGCAGAATGAGGGGGCGTTCGCTCAACGCGCGTCTGGCAGCAAAGCCGATGAACGGCATTCTTCGTGGTCATGCCCACTTACTCATCGCGAGGTAGAGGGAGGTTAAGTCGTGTGTCGTAATGAATTTGGAGCTTTTGAGCGTACAGGAGCAGTACTCGATGTTATTTACGTTAAATTGGTGTTAGCCGAAAAGTTCCTTGCGCATGGAGCCCGTAATGTATATGTATAGCCTCGACGCGGCGTCCACTCCCTGATGACCAGGGCCCCGCCGAAGGACTAGGGCCGAATGTCCGGAAAAGTTCTCAACGGTTGTCAGGATATCGACCAGTTTCCTGTGGATCCCCGTTTTACCAAGGACTTTTGGCTCCTGGATTTGAGCACCGTAAGCAAGTCCCAAACGATCTATTACAAATAGGTAACCCAGACGTATACCGGTGCCATAGTTAACAAGGATGGCCCCGGGGCTGACACGTTTGCAAGGCTCGTAGTGGGCTGTGTAGGTCGCTTCTGTCACGATCAGCGCGCATGTGCATTGGCAGCAGTAATACTTACTCGGTTGCAAAGGCATATGTATAACCTATGCCACGTGGCCCTCCCCGATGCCGAGTCACTCAAATAACACTGAAACCCGGGCTTGGGTGCACACTCCCAGTTGCTTCGCCCGGCGCCGTGCGGGAATTATGAGCACTTGGGAGTTGAACCGTTCATGTGGTCACGCACCGATTTTGAAGGAGGGTTGAATCTCGCATCGCGATTCTTATGCTGGTATCTTGAAAATTCGGGGTCGAGGTGAGACGCCAGCCTATCACCTGCGGGGCGCCCGGCGACTTGTAGCTAGGGGACGAAGTAATCGGATCGTCCTTCTGAAAAAGTCGCGATTGCCAAGTGCCTTTTCTCATACATTGATACCGGTCCCCGTCCAACTTCGCCTACCGGTGACGGACGTATCTACCCAGATTAGGTGAGCGAATCGGGCCAGATTGTAATGGCGTCGAATACCCTACGCGTAAGTAGTTACTCGGTTAGTTACGGGGGCATCAAGGCCGCCTAGGTTGGAAAAACACTCCGAGGGACATTGAGTGGGCAGTCTCTAGGCCATATGGCACCACATATAATGAACTCCAGAATAGTAGCTGTTCGAATAAGAGAGGACTAGGGATTGTTTGTTTCCAAAAGGTACGCCTTAGCCTTCGAAATATTTAAGCAGGTGGCCCGCGAGTACATAATTGAATCAGTCGGTAATGGCTCAGGGGAGGGGCTTCACTCTATGTACAGGTAAATGACTAATGCAGGAGGGCCGTTAGTGGTTGTTTACAGCATACCGCCTACGACCCTTGTCGGGCATAGAACGATAAATTGGCAAGAGGCCACAAAGCAAGCAACGCCGTCGGCATCAAAGACTAAGTGGCGCATCGACACATAAGAATTACGCATGAAGAGTCGGGTAATAATCTGCGCGGGGGTATGAACATGGATCCGATCTTGTTTAGAATAGACCGATTTCTACCGTGACAGCCCCTTTCCCAGCTGCCTCACCCTGCCCTTTTCACATGGCTGGCTCAAGAAAGTGCGATCGTGTAGGTAACCTTTTTGAGTCCATAGAGACAGCGGACTTACTTCGGATGATAAAGGAACAAACCCGTTCATATTAGATGTGATACCCACCGCGTAAAAACTACTTGCGAGCAAAGATTCGCCTTGCTAACCGAGTACGAGGTCCATACCCTGACCTTTAGCGGAGCTAGTCCAGGTTCTACGCGGAGCACGCATCCATGATTGGGCTCGAATGCATGTATAGTAGTGAAAAGGCCCGGACTGATAACAGATCAAGTTGGGCGCGAACACTTCAACATATTAAACCCTGATCCCTGACGATCTGTACGTGTGAAATTAATATGCGGACAGCCAGGCAAGGGGACCATGACCAGCATAGTGTTCTAACTGTTCGAACCGCCGTCGCCGGCCGATCGAAGTTCAGTAATTTTAGGTAACGTCATAGAAACGCAGGGAAAGACGTGGCTCTTACCAGTAAATGCCCCAGGCACTACCCCAGTATTGAAATGTCAAATCCATAACATGAGGATGGCACGTGCCCACCTTTCCTTATAATTGCTCTCCATCCCTATATACTCTTGTTGTTCTGACATTGAGTGACCTCACTAGTTGCACTTGGCAGCGTGGCTAGCTGAATTCGGAACAGCCAGGCGGGCGAATTCTGCGGGGGGAATTCGCATAGTCGCCAGACATCTGAATACTGCAGGCGGGAAACCATGGAATAACCTTAAGTCGACACGTATAGATTGCCTGCAGTTCTCCTGATGACGGAGCTACGCTCAACACATATAAGCTCACTTGACCATTTACGTAAAGAAACATCAGTACTGTGGAAATCGCGACCTAGCAGATAGTTATTTCGGAAAAGTAGTCACAGCTACTTTCTGAAATAGGCCCTGCGGCCCCTTAGTGTAAGTCTATCCGGGTCTCGCGGCGGCCATTCAGGGTGCTACTTTTTTGGGCATTCCACTCTGGTGACATACGGTTAGAGTTTCACAATACCGTCGACTGCGTGCCCCGCGCCCATAAGCCCGACCGGCTCGTCCAGCAATTTATTCCTTATGCTCTGCTAATGCTGAGGATCGCCATGGGGGCGCGCGTGGATGCTCCTGCCTTATATCTTCTTTGCAAGAAAACCCGCACGCACGTGGGGAGTGTAAGCCCATTCGTTCGAACGCTAATCGTAGGGAATATGGAGGGCGCGCGTGTACTCGGCAAGTGGAAGTTAGGATCTGAGCAAATCTTATGCTAAAACAGGCGTCGTACAAAAACCTGCCCACATGTCTTGTCGGGTAAACACCTAAACGGATGACGTAAGATTCTTCGTTGGATAAGGGGATTCATCCGTTGGGTGGAGGAAGTCCAAAGTAACTGCATCGGGCACCGTTGAACGAACTGCGCCTGGTTGTTACTCATCTATTTAACTAGCACGTAGTCGAGATTGTTCCCGGCGTGCACTCTGGATGGCTCAGCGCACTTCCACGTTGAGTCGGTCCACGCTAGTGAAATTAAACAACCTCGTCGGGCCCACCCGCAAAAGTAAGCGCGCTCTCCATTAACTTACTAGACTCGTTAGAGGAGCGAGAGTCAAATCATTTTCAATATACCGCGCTCGGTCAGTTGATCATGGCCCGTCTAACCTGCCCATACAGCGATAGCGATTGCTTTGATTCTCGAATAGGCCGGTTGGCATTACAGTCCTGTTGGGTGCCTGGAAGATCATATAAAATCGATAAGAACCTCTGATGGGGGGCTCATCGGCAGGGCCTCTCCTCATAACCCAAGTCTCCACGACTCCTAGATACCCTGTCTACTCTGGATGAAATCGGGGCGGTGGCAGTCCGTCTCCGCACATAGGTTCCGGAACGACCCCAAATGTCGACCGGTATCGGTGGAGGCGAACTCACGGACTATCACTTTGTAAGATGTGATAGGGTGCTATGCTTTAGTGTCGGCACCTAAACTCGTCATTTCATCTCAATATATCTGCTTTCTTCCTAAAACCTGGGAACCAAAACGAACTGTTCTGCCGGCTATATATCTTTGCAACCCCACAGCTAGAATTAGTGAGCCGCAGTGTGCATCCCGATAAGGGAAGCCTAAAACTTCGGCCACAAGATTCATAAGGGTGGTAGGGCTACGTGAGTTATTGCACCCGCGGCCTTCGGTGGCGACCGCATAGTTTGTTAAGTAAGCTCACCGGTTTCAGAGCTTTCCAGGCGTACTTTGACACAGAGCCGAGGTGGGTTTGGTCACACTTCATAACCTCAGTTTGGCGAACCTACGAGCTCGTGACTCCTGGAGGGACTATCTTTTCCAATCATCGCAACTGGGACATGTTTGATGGTTCAAACGACTCCGTCCCATTAGTACGACGAGTTTACACCCCCGCTGCGAATATGGGAGATGACGTATTGGCATGGGGGTACAGGGATTCATGACGCGGACCGTTATCAGTAGCCGGTATTCTAAGTGGTATAACAGGCGATTTGTTGACGCGTTCATGCCATCTATAATAAGCTTGTGCAGTCATGCGCCTTGCACAGCAGATACGATTCCACCTCGACGCGGACTCAGAAGCCCAGGGCAGCTCATCCAATGATCGCGCTGACCAACCTAGAATGGCTCGTTGTAAACAGGAATCGGAGAGCCACTATATGTGACATACGACCGTACGGACGCTTTGCTGACTCGAATTCAAGCGTAAAGAAATCGATACCAAACCACTTGGATAATGCGAATCACACAATTGTATAACACCGGTACTAAACCCTCGGGCTCAAAACTTTCCCGTGCCCGGATATGGTAAGAATCGAGTGGCCTCATTGGATTTTCAGCTCTAATATCTATAAAATGTGCTGTACGCCCAATTGCCAATTGCGATGCACACACACTTAAGTCCGCGTAGCGTAGGTGGGACAGTGTAGGAAGCTACAGGGTGGAGTTTACGGCACGCCTGCCTCGCGTGCGCTCTCAGGCCGTCGGATCTCGTCAGGTCGGGTACGCCTCTGGCGCCAAACCTTGCGCCTCACATTTTCCATCACTGTGAGCCCAAACTGTTGGTTGACAAGCCCTTGGTATCGGATCGAAAGTGAGGATAACTTCACGGTAGTCAGCAGGTTTCGCCGAAAGGTAAAGATCCACTCACGCTTGATTCAGGGATCATCTCCGCCTCATCGCCGGTCGGAGGTTACCTTATTTTTTATTATATATTACGTGTCTAGTACCTCTTGCTAGCGGGAAAAGAATCATCCGTCGTTGGACTTGAAGCGCTCTAAGGTAATAAACATCTCAAACCCTCTGATGACACAGAATGCTCATTGTACTC
		</sequence>
    <sequence><taxon idref="Location_0_3_1|31.064586292153695"/>
			AGAGTCATGGTTTCCTACAGGTGAGAGCCAGGTTATTTCTGAGCCGTTCCGTCACTAGACTGCTGTTAGCGGCTAAACCAAAATTGCTAGCAACGTACATGAAGATTGACCCTTGACCATAAATGTAAGGGTAGCGAGTTGGGCTAAGAGCTGCCTTATACTCCTGGTAGAGTGGTTCCAATCACTTGGAATAGCAGGGACAAAGTGTGCTACCTCTCACACTTGTCAATAGGTGGCAACGGATTATACAGTGGGTAGTTAGATGCTGGGGGCTCGCAAAGGGGGGCCTGAGATCCGGCCGTCGTCCGACACGGTGACGGTTCGGGACGGCTGGAGATGAGCATATCTGAATGCTATCCTTTGTCTTTCTGGATGGGCTACTACACTGGGAACGACCACTATACCCTAAGGCTGGCATAACCACGGACGAACAGGGAGAACGCGCGGCAGCAGAAGGCTGTAACGCGTTCTAGTCTAAAGTACCCTAAGAAGTGCCGAGGCGATCCCAATCTTAGACTATCCTACGGAATGGATTCAAAGCAACCACAAGTAACTCGCTCAATGACAATGACTCGTTTGCGTATATCACTGGAGAAAGATCTGTTGTGCGCAGTCACCTGAGAGTGGGAGGTGTCCCGACCACATGCGACCCTGAGCAACTAAATAGGTTCCGCGGGACAGAGCCTCCCCGCTCTGTAAGGTTGAGACAAGTCTATTAAAGTAGTCCCGGGTGGTTAGGAAATTCACCTCATGGATGGATTTGTTGTCTCCCAGCATTCGAGGGCAGGTACAATCGGCGACGATGCAAGGAAGAAACCGACCTATCAGTATGTTGTGTTTACTCTTCGCATGTCACTACATACCCATCTCGGTTTGGTACGTTCACTCTCTACTTAGGGTTTTGCCCACAGAGGGCGGCCTTTCAGCTTTAACCAATATAAATTAGCACTTACTTTGAAGAGCGTACCCTGCATACCGGGACAGTTTTCCACCTGACGCACTCATGCACCAGAATGGGCCTATCTAATTAGAGGAAGCGTGATTGCAAACGATGACGTCTTAATCTGCATTTGATTCCATGCAAGCGAACTTGGCAATCATCCTGTTATTGTTCGAGTTCCCGGGGTATTATGTCCCTGCTGTAAGTTATGGACTCAACTCACGGTGCCCTTGAATCGCTTAATGGTGTAGTGGAGCCTAGCGGGAAACGACGTCAATCCATTTTTCTTACGAAGTACGCACAAACTTACACAGAAGTTTGACTCGGATAAGGAAGATGGGGTGATTCGCCCGCCAGTGTCTACTCATGTATATCGAGGGGGTCCACATATCGAAGTGTGTACCAATGTATGGAACGATAGCTCACGCCATAACTTGTATCAGGCCACACACTTCGCTACCAAACGAGTATGATATCGTCAAGTGTTGAGCAGTGGTCACCAATGGACTTTTTCGATAAATAGCTACGGGACCGATTGCGCGCCCTTCTTCCAGTTTTGTCGCTAATATTGGAGAAAGGGGAAGTCCTGACATGATAAAGCCGGTCTTTCCAGCCTGCATGATTAGGTCTCAGAGTCAGAGTCCTTTATCGGATAGGCAAAGGTAACATTGGTTAGCGTATGAAAGGTCGACTCGTGACCTCACGTCTGTAGTTGTACTGTGCCTGTAACCTCTAAGTTTCAGCTCGTTTGCCCGGGATGTCCCCCGACACTCTCCTCATCAAGGGATCCCGAGCGGGCGTTCACTTGACTTTTGAAGCTATCAACTTAACATCGATCGTCTTCGTGATCAAAGTGCCACAGAATCCTTGCACTTGGAAAATGCCGGACGATGCCCGCGGTTCGCCTACAAAGACTAATCCAAAAAGGCCTTCAAACCCTCAGTATAGGTTTAATATAGGGCGTTGTAGTCCAGTATGTCCCCGGATTGGACTACTGTCTCCTATAACGGTATTGTCGCTGTAATTCTTGATTAGAGAGTTTTTCAAACGAACGGTGAATATATGTCGGGTGCCTAGCGACACCACGGTTAGAGGCCAATGGATAAATACTGCTTTTGGCGTTAATTTAGGTCGTGCTTCAACAGAGACGCGGCAGCGCCACTCGGAGGAAGATGCTGTTTGATGGAACGACCCGATTGTCAGGCTTCAACCCCGCGCCACTATCAAAGGAAACTAGCTGTGACATTCACATCTGGGGAAAACTCATATGATACTCCCTCGCTAAGCCACGAAAGTTGCCTCATGGACCACGTAACAAGATCGATAACTTTTCCACTATTCCCCATCTCCACTGTTTGAACGGTAGGTTGAGTTCAAGATTTCGTGAGGGATCCTGTGTTGGGAGTCGGTTCTTATTAGTTCTTATAGGAACGCAGGCGACGTTCCCCGTAGGAAGATTAACACCAGCGGGTCACCTTGTATTTCAACCATCAACAAGCAAGGATGCTGTAGTGCTTCTCAGGTGCCAGTAGATCCGGGCGCGTCCTCTGAACACAGTGACGTCAGGTACCCGGACGTCCACTAACCCTGCCCTAACCCTAAGTCTCCAAGCCGCGGTCGAACATCTTTTGGGTCATGGGTTTCTTTGGCGATCTATGGGATACACCCCCCAAAGAAACAAGCATTGTACCTGTCGAGCAAATACATAGGAGCACTGGAGACTCGTAATCCGACGCAAGGTACAAGAACTTTTGTTTAGCGATAAGCGACCTTGGGCCTCAGATCCACATATGCGATGATTTTTCGAGGTGTCTCCGAAAAGGTTCCATCAGGTTAGTTTGTGACCGAGGAGTCGTGTAACCACAACAGAATTCAGAGCCGTAGACGGTTAACTTTCAGGCGTGAAGTAACGATAGACCGCTTCATTCGCAGCGCACCTCCTGTGTCCAACCTAAACACGTCGAAGATAGAACTTGTGGTTTCAATGTATCATGAAGAGCTTCCTCCTGGTCTTCTAGCCGATTTTAAATGGATGATTCGCCGTAGCACTGGTACACGGCCCGCAGCCACTTGCTGGGACGCCGCCTGAGATGTGCACCTTCAGGCTCAATAGAGCTTTGTGGTCTAATGTCTATAACTGTCATAGCAAACCACTTGTCGTTCACACCCTTTTTCACCATGAATGGCGAAAACGCGGTTTTCCTTGGAACCTGGACGAGGCATAGCTATCAGAGCCCTAAACAGCCTTCGGAAGTTTGAGGACTCTTTCATGCCGACTCGTGTGTGGTGTGGCGTTGTTCATACGCCGGGTCGAACATCTGGACCTTACGGTAAGGGTACGTGTTAGGTTTCTTCCAGGCAAATCGACGTAGGCCAGACCCAGCCAGATTCGGGGTCTTTTCACAGCGTTTGCACCACTTCCCTCGGTTACGTCAGATGTTTATGTGTGTAAGTTGCGCATATACGCTCGTGTTACGAACCGAGCTAAAGCAAGCAGAAGAGCCGGCTGAGTGAAGAAGAACTCAATATAGCGAGCTAAACGACGGCGACTGTTATGCCGTCTCGAAAGATGGTGCGAGGATACTCCACTCCCCCAAGTGGAGGCGGCGAATTTCTTTTCGCTGTAAGACGAAGGTCTCCATCATGAGCTAACGCCATTCAAGCGCCTCTGCCGTTAAATCGGCGGAAAAACGCTCTTTCGTGCCGCATATTGGTGAGCTACACGATGCCGTGTAGGAATACGGGTATTACCGAGAGACCTGGTACGTCGAAAACCAATGACTCCCGAACTTCGCGCACTAATAAGCCATCCTATTCAACGGGTGTATGCGGCAAACACGCCTTGGCGATATTCTACACGGAATGTCTAAGCTTACCCTTCCGATTTTACCTAAGGGATTTCTGGCCCTTGCTAAGTGTATGGAGCCAATCGTGGCCTTAATGACCAGTGTCACCCGGAGTGTTCTTGACTTACGGCGGGTAAAGCTACACAGTAACCTAAATGTAATTGCTCGATTGTCGTGGCCGGCCTTTGATACCAGCCTGGAACCGGCGATCGCTCGCGGTTTGCAGTATGACTTCCATCGGACTGGTCAAGAACCCACCGTCCGATATCCAAAACAGCTGGGGGATACTAGGGGCGGATTCGCTACTGTGGCAATTGTTGGTGTTTGATTATTTGATAAACGATTTCCCCCGTTCAAATATACGTGGTGTATTCTAGAACTACGCGGAAGACACTAAGTGAATATAGTTGCAGATCGCTGGATATGTGTGGATAGCGACCCTAGGCTAAATCATTGAGACATGGGGAGAATAACCTCCTACCTCTATTCCGTGCGTTTTCTATCCAACTTGGTTTGCTATTACCCTCCTAAGGTGGCTAATCTAGGGCCGAGCAAATAAGGGGAGGCATGGGCACGTATTAGCACACCACCCTTAAGCGCCTGCTTCGCCCGGGTTATTGGAATCTACCGCTCGATGTGCCCGCGCTTATGGTCAAGTCACCGGTGATTGACCGGTAACCTTATCAGTGTATGACGCTCCAACCATCATCGATCTCATGTCACTGTGACGGTACTCTAGATGGTATACTTTTACATTTCTACCTGGGGCTCTAACTGTGCATTCGATGCTCGGGGTCGAGATGAAATATAGTGTCACCGACATGATAGGGCCTCAGTTGCATGCTACTTGTCATACAGTCAGTGCAACCTGCAGCGCATACAGGAGATGAGTCAATAATGGCTCGTCATTTCTTTACTTTTAGATGGCGATGATCCACCATGGTACGAGGTGCCACTTGGACTGCTGCATCGAGGGCTAGGCCCGGGTGCTCCCCCGCTGCGGCTGCGGCGAGCGTTGTATGCAACACCTTTAGTTAACTACAGACCGGCACCTGCGAGCCATTGGAGAAATTCAGCCAGGCGCAATACAACAGGGAACCAAAACATGAACCCAGCCGCAGGGTAGCAGCGCATACAGGAACTGCTTAACGGCCCCATTTCACTGAAGGACCCGAGCATACAGCGCATCCGGATGACTGAGGTCTGGTATACTCTGCCCGCTGGTGTTACGTCGCCAGTGTGCGCTGTTGTGAAGCTTACATACCTCTTGACCACAGTCACGGTGCAATTACCGTTAACATAATGTTCCCTCAATGCATGTCTGTGCGTCCCGGACGTAATAAACAGGTGGAAGCAGTCTGACAGCCCGGACTTATGCAGAAAGAGGTGTGGTGCGTTAATCCCCCCGCAATTCCGCTACATTGCTGGATTATCCCAAGGTCACCAGATAGCAATCGTTTCGGGTTAGTGGTACTGCCGTTTTTGTAATCCGATTGGAGCAGGGGGCTAAAGAATATGAGTAGAAATTGTTAGCACATCTTCGACTTACATTAGCGGATGTAGGGCCAATCAACCCCTTTCGCCAAGTAAAGCTTCTACCGGGTCGATCGCCCGCGGGGGGGACCGCTGATTACCACATGGGATCAAGACGAGAAGCTCGTTACATTAATTCCAAGACTTTCAATTCATCTCGCAAGCACATATTAATGGCACACTTGTGGCGCTTCCCGCGTTTTCTGGGCAAGTGGTCCACACGAATGCTGAGTCGGCAAAGAAATAGCAGACAAGCGGGGTATCGCTACTACTGCACTGAAGAACATGTTTCTATGGTAGGCCGCCTGCCCCAGGTGTGCACTCATACCAGTATAGGCGAGCTAAGAAATTTCTTTAAAATGCGCTATCTCAAGGTATCCTCCTGTACGGCTGCATTGAGCTCGTCTAACTGTTCGCGGCACGAGTCCCTCGTCAATACATCATTTTTGAGTGCCGCCCCCATGGTCTCAGCTGAGGCGGCTTAGTCGTCATTCCGGTGGACACTTACCCCCCGGTGCCTTGGCTACAGGGCAGCAGCACACAGAGGAATTCTACAAACTACCAAGACGGGTTCTATCATAAGGGCTCGAACATGTATAATCGATCCGGGCAAGTCACTGTCTTAAGGTGCAAGACATCACCGGACCATAGGCCAATTGCATTGAATGCGCACTGACCCGAGCAGACTCAACACCACACAAATCTGGGGGCGGCCAATGCTGACATGGAGCAACCGACCGGTGATCTCGACGCATGTCTGTGGAGCCCTTGACCGCAAGTGGAACCGACCTTTCCTTATCTGTAGAACCAGGACATTCTCCTGTCCGCGGGAAGGCATGTAGCGTGGGGCACCCTCTTGCTCTGCGTGAAGCTACGAGTGTTGAAGCCTAGTTACATTTTTCGATAGGCACGAGGGCATTCCTAGCTAGGTAGTGCGAGCCTTGAGCGACGCCCATGACTGCGCATGCTCCTGGCTTATAAACGGACTTGATTGAAGTGGAAATGAGTTTAAGGTATGGAGACTGTCTCTAGCACGCCTATCAACATGACCACGAGGCGTGTCGTTCATGGGGCGGGCAGCCCCAGTCAATCCAGGGAGGACATAGTTCTGAGCACTTTAAAACCTAGCTCGTTATTCTCGGCACTGCGTTCCGAGGCTTCACGAGTTCGTCAGGCGGTACAGTGTCCACAGGTAGGTTAATCTTTTACGAGATGACCAGGATACTGATATTAGTGAGGCTGATTTATTTCTTCGGTAGTAGGTCTTTAGGGTGCCCGCCTAACGTCAGCCGGATTCTACGTCACATATGCCAAATTGAGTTCAATGTCCGAAACGGTAGACATACCTGGTCCTATCCGCTTACTCTAATCGAGTTAGACGGCAGGATAAGATGAGTGTATGTAAAAGAGCGCTGTCTACGAATCAAGGGAACCGAGAAGTCTACGCCGCCTGAGCATACGGTTCGGGATGAGGCGTTTGACGAAGCACATAAAACACGTATGAGACTCAGATCTGCTGTTGCCTGCCTATTACTATTATCATTTGCACATTCGTCAGTGACTCGCTCGTCATCATGAGTTACCCTCAGGGAACTAGGTGGCACCTCAAACTACTTGCTAGGTAGATAACGGAAGGACGAGCCAAGTATTCACCGACACTAGAGTATCACAAGACCTAAGGCCGCCGTTTTTTATGTTTCACAGCCGTGTTGCCCCTATCATGAGGTCCGGTAGCAGAATTATTGTGCTTAGATAAGTAACATCCGAGGCCTCCACTAGAGCCGCTGATGAAGGATGCACGACGGCCGTTCTGTCTAAGACTAATCTTTAGCAGAGACCGTGCCTAGAAACCATCGTGGAAGATGATATACGAAGTATGCAGATGATCCTTGAGTCTGTGGCGTTACTAGTGGGCATGTTAGAAGCATGCGGACTAGAGATGTGCAGCTCCCAACGGATTCACTAAGCTGGAACATTAGGTCAAGACAAGGTTCTCTGTTGACTCTTTCACGGACGGTGCTGGCTCATTTAACAGGTTCTCGTTTGAGGAATCGATTCAAATCTATGACTCTCGGTTGAAGGATCCATACTTACGTCCGGCAACCCTAGGGTCGCCGGGGTAACGTCAGCTGGCCCGAGTGACTACTGCTTAACTATCAATGTACTCACTTGAGATCCTGAAAGGTTAACCATCTGGTGCACCCAAGCTCAATAGAATCATTAGGTAGCGCTCCCTAATGCGAATCAGGAGGCAATCTGACGATTGTGCATACTAGCGAAGTTGCTACCATCATAATTAACCGTGGCATGTTGGCGGGGTCCACCCTAAACGCCAGCTGAGGATAGGTGAGTCACTAGCTTAATCGCTTCCATCGTTAGAAACATCCGCCTCCGACGTGTGCATGTTACCAAGGCATGGAGTTTGACTAGTGCTAGGACGCTCTTTCCTGTAAATGAATGCATCCCACAGAACGATATGCGATCGTACGCGTAAAGTAACGTAGACAACCCAACTGATTTATTGCCACCAATCACCAGGCGGAAGCCTACTCGTGGTTCCGAATATAATACCCTTACTCCTCTTTAACCTGACCGAGAATTCCTCAACACACACTATGTACGAATCGCGATCTATGAAACGCGCGTCGGATCCTAGTCGGCTAGACAACGGAGACTCTGGTTATCATGCGTCGGAGGCATAACTTCTAGTCCTACGATACGGCACCCACATCTTTCCTGTGTAAGAGAATGATAACGGCTTCCGTCGAGCTAGAAGTTTTTGATATACCTCTGGAGACCTAGCTTGATGTCGAGTTGGCTCCGCCAAACTAAATGTATGAGACTACGTCTTGACAAGATCTTAAGAGATGTCTTTTAACGTCTTGTCATAGTTGGTCATCCACGCGAACCTTCATAGTCATGAACGACATACAGATATCGGATACCTGTTGAGAAACCCGGGTCAGGAATTATCCTTACTCGTGCGCCGTCCTCGGAATTAGGCGCCTGGGTGTGGTACAAACTGACTAAGTGGGCAGCTTTTCCTGGTCGCGAAGTTCCGGGTGGCATAATATCAACGACCTGGGCTCTATACTATTCTAGTCCCGAATCCGGGCCGTTGCACTCTGTAGGGAAAGCCGCGAGCCGGCAACCACACTTGTGTTTTTTTGGCAACCCTTCTTCCAGGAGATTTACCCCGTATCGCGAGCTGTTTCAGGTCCGTCGGTGGGCACGTCCATAGCGGCCTTCAAGTCATTGTTACCAACAGCCGAGACTATGACGGCGGACTGTAAGCTGGGAAAACTTCTAAGACCCGCCAATTCTACTATGGAGCGACGGGCCTTATCATGACGTAGACCCTCTTTCTCGTCTGTGGGAGATATGTTAGTATTGACTAATGTTAGAAGATTCGTCGATAGGTCCTTCCACAAGCGAGCAAATTACCTTGCAGCGCGTTTCGGTCCACATGGTGAAACGCATTCATCACCACACGGACACGGATGGTGTTGAGCTAACCCAGGACTCTACATAATGGCCTACGCCTCGCAACAGAAAGGCGTACATACGCAACATCCGTCCAAACACTTGAGATCCAACGATTATTCATCCATGTCGTTGCTCGGTTCAGGGGCAGCGACAATACGTTGGCCGTCTCTGAACGCCGGAGGTTATAGACATGACAACGGCACCGGCAATCTCAACAAGTCGCCTTAGCGTGCCGGGAAATCTGCGTGTGCCGATGAAGAAGTCCAAGGAGCCGTTACTTCGTGACCACTAGTAGCTAATCGTTATATGCTCTGCAGAATGAGGGGGCGTTCGCTCAACGCGCGTCTCGCAGCAAAGCCGATGAACGGCATTCTTCGTGGTCATGCCCACTTACTCATCGCGAGGTTGAGGGAGGTTAGGTCGTGTGTCGTAATGAATTTGGAGCTTTTGAGCGTACAGGAGCAGTACTCGATGTTATTTACGTTAAATTGGTGTTAGCCGAAAAGTTCCTTGCGCATGGAGCCCGTAATGTATATATATAGCCTCGACGCGGCGTACATTCCCTGATGACCAGGGCCCCGCCGAAGGACTAGGGCCGAATGCCCGGAAAAGTTCTCAACGGTTGTCAGGATATCGACCAGTTTCCTGTGGATCCCCGTTTTACCAAGGACTTTTGGCTCCTGGATTTGAGCACCGTAAGCAAGTCCCAAACGATCTATTACAAATAGGTAACCCAGACGTATACCGGTGCCATAGTTAACAAGGATGGCCCCGGGGCTGACACGTTTGCAAGGCTCGTAGTGGGCTGTGTAGGCCGCTTCTGTCACGATCAGCGCGCATGGGCATTGGCAGCAGGAATACTTACTCGGTTGCAAAGGCATATGTATAACCTATGCCACGTGGCCCTCCCCGATGCCGAGTCACTCAAATAACACTGAAACCCGGGCTTAGGTGCACACTCCCAGTTGCTTCGCCCGGCGCCGTGCGGGAATTATGAGCACTTGGGAGTTGAACCGTTCATGTGGTCACGCACCGATTTTGAAGGAGGGTTGAATCTCGCATCGCGATTCTTATGCTGGTATCTTGAAAATTCGGGGTCGAGGTGAGACGCCAGCCTATCACCTGCGGGGCGCCCGGCGACTTATAGCTAGGGAACGAAGTAATCGGATCGTCCTTCCGAAAAAGTCGCGATTGCCAAGTGCATTTTCTCATACATTGATACCGGTCCCCGTCCAACTTCGCCTACCGGTGACGGACGTATCTATCCAGATTAGGTGAGCGAATCGGGCCAGATTGTAATGGCGTCGAATACCCTACGCGTAAGTAGTTACTCGGTTAGTTACGGGAGCATCAAGGCCGCCTAGGTTGGAAAAACACTCCGAGGGACATTGAGTGGGCAGTCTCTAGGCCATATGGCACCACATATAATGAACTCCAGAATAGTAGCTGTTCGAATAAGAGAGGACTAGGGCTTGTTTGTTTCCAAAAGGTAAGCCTTAGCCTTCGAAATATTTAAGCAGGTGGCCCGCGAGTACATGATTGAATCAGTCGGTAATGGCTCAGGGGAGGGGCTTCACTCTATGTACAGGTAAATGACTAACGCAGGAGGGCCGTTAGTGGTTGTTTACAGCATACCGCCTACGACCCTTGTCGGGCATAGAACGATAAATTGGCAAGAGGCCACAAAGCAAGCAACGCCGTCGGCATCAAAGACTAAGTGGCGCATCGACACATAAGAATTACGCATGAAGAGTCGGGTAATAATCTGCGCGGGGGTATGAACATGGATCCGATCTTGTTTAGAATAGACCGATTTCTACCGTGACAGCCCCTTTCCCAGCTGCCTCACCCTGCCCTTTTCACATGGCTGGCTCAAGAAAGTGCGATCGTGTAGGTAACCTTTTTGAGTCCATAGAGACAGCGGACTTACTTCGGATGATAAAGGAACAAACCCGTTCATCTTAGATGTGATACCCACCGCATCAAAACTACTTGCGAGCAAAGATTCGCCTTGCTAACCGAGTACGAGGCCCATACCCTGACCTTTAGCGGAGCTAGTCCAGGTTCTACGCGGAGCACGCATCCATGATTGGGCTCGAATGCATGCATAGTAGTGAAAAGGCCCGGACTGATAACAGATCAAGTTGGGCGCAAACACTTCAACATATTAAACCCTGATCCCTGACGATCTGTACGTGTGAAACTAATATGTGGACAGCCAGGCAAGGGGACCATGACCAGCATAGTGTTCTAACTGTTCGAACCGCCGTCGCCGGCCGATCAGAGTTCAGTAATTTTAGGTAACGTCATAGAAACGCAGGGAAAGACGTGGCTCTTACCAGTAAATGCCCCAGGCACTACCCCAGTATTGAAATGTCAAATCCATAACATGAGGATGGCACGTGCCCACCTTTCCTTATAATTGCTCTCCATCCCTATATACTCTTGTTGTCCCGACATTGAGTGACCTCACTAGTTGCACTTGGCAGCGTGGCTAGCTGAATTCGGTACAGCCAGGCGGGCGAATTCTGCGGGGGGAATTCACATAGTCGCCAGACATCTGAATACTGCAGGCGGGAAACCATGGAATAACCTTAGGTCGACCCGTATAGATTGCCTGCGGTTCTCCTGATGACGGAGCTACGCTCAACACATATAAGCTCACTTGACCATTTACGTAAAGAAACATCAGTACTGTGGAAGTTGCGACCTAGCAGATAGTTATTTCGGAAAAGTAGTCACAGCTACTTTCTGAAATAGGCCCTGCGGCCCCTTAGTGTAAGTCAATCCGGGTCTCGGGGCGGCCATTCAGGGTGCTACTTTTTTGGGCATTCCACTCTGGTGACATACGGTTAGAGTTTCACAATACCGTCGACTGCGTGCCCCGCGCCCATAAGCCCGACCGGCTCGTCTGGCAATTTATTCCTTATGCTCTGCTAATGCTGAGGATCGCCATGGGGGCGCGCGTGGATGCTCCTGCCTTATATCTACTTTGCAAGAAAACCCGCACGCACGTGGGGAGTGTAAGCCCATTCGTTCGAACGCTAATCGTAGGGAATATGGAGGGCGCGCGTGTACTCGGCAAGTGGAAGTTAGGATCTGAGCAAATCTTATGCTAAAACAGGCGTCGTACAAAAACCTGCCCACATGTCTTGTCAGGTAAACACCTAAACGGATGAAGTAAGGTTCTTCGTTGGATAAGGGGATTCATCCGTTGGGTGGAGGAAGTCCAAAGTAACTGCATCGGGCACCGTTGAACGAACTGCGCCTGGTTGTTACGCATCTATTTAACTAGCACGTAGGCGAGATTGTTCCCGGCGTGCACTCTGGAAGGCTCAGCGCACTTCCACGTTGAGTCGGTCCATGCTAGTGAAATTAAACAACCTCGTCGGGCCCACCCGCAAAAGTAAGCGCGCTCTCCATTAACTTACTAGACTCGTTAGACGAGCGAGAGTCAAATCATTTTCAATATACCGCGCTCGGTCAGTTGATCATGGCCCGTCTAACCTGCCCATACAGCGATAGCGATTGCTTTGATTCTCGAATAGGCCGGTTGGCATTACAGTCCTGTTGGGTGCCTGGAAGATCATATAAAATCGATAAGAACCTCTGATGGGGGGCTCATCGGCAGGGCCTCTCCTCATAACCCGAGTCTCCACGAATCCTAGATACCCTGTCTACTCTGGATGAAATCGGGGCGGTGGCAGTCCGTCTCCGCACATAGGTTCCGGAACGACCCCAAATGTCGACCGGTATCGGTGGAGGCGAACTCACGGACTATCACTTTGTAAGATGTGATAGGGTGCTATGCTTTAGTGTCGGCACCTAAACTCGTCATTTCATCTCAATATATCTGCTTTCTTCCTAAAACCTGGGAATTAAAACGAACTGTTCTGCCGGCTATATATCTTTGCAACCCCACAGCTAGAATTAGGGAGCCGCAGTGTGCATCCCGATAAGGGAAGCCTAAAACTTCGGCCACAAGATTCATAAGGGTGGTCGGGCTACGTGAGTTATTGCACCCGCGGCCTTCGGTGGCGACCGCATAGTTTGTTAAGTAAGCTCACCGGTTTCAGAGCTTTCCAGTCGTACTTTGACACAGAGCCGAGGTGGGTTTGGTCACACTTCATAACCTCAGTTCGGCGAACCTACGAGCTCGTGACTCGTGGAGGGACTATCTTTTCCAATCATCGCAACTGGGACATGTTTGATGGTTCAAACGACTCCGTCCCATTAGTACGACGAGTTTACACACCCGCTTCGAATATGGGAGATGACGTATTGGCACGGGGGTACAGGGATTCATGACGCGGACTGTTATCAGTAGCCGGTATTCTAAGCGGTATAACAGGCGATTTGTTGACGCGTTCATGCCATCTATAATAAGCTTGTGAAGTCATGCGCCTTGCACAGCAGACACGATTCCACCTCGACGCGGACTCAGAAGCCCAGGGCAGCTCATCCAATGATCGCGCTGACCAACCTAGAATGGCTCGTTGTAAACAGGGATCGGAGTGCCACTATATGTGACACACGACCGTACGGACGCTTTGCTGACTCGAATTCAAGCGTAAAGAAATTGATACCAAACCACTTGGATAATGCGAATCACACAATGGTATAACACCGGTACTAAACCCTCGGGCTCAGAACTTTCCCGTGCCCGGATATGGTAAGAATCGAGTGGCCTCATTGGATTTTCAGCTCTAATATCTATAAAATGTGCTGAACGCCCAATTGCCAATTGCGATGCACACACACTTAAGTTCGCGTAGCGTAGGTGGGACAGTGTAGGAAGCTACAGGGTGGAGTTTACGGCACTCCTGCCTCCCGTGCGCTCTCAGGCCGTCGGATCTCGTCAGGTCGGGTACGCCTCTGGCGCCAAACCTTGCGCCTCACATTTTCCATCACTGTGAGCCCAAACTGTTGGTTGACAAGCCCTTGGTATCGGATCGAAAGTGAGGAGAACTTCACGGTAGCCAGCAGGTTTCGCCGAAAGGTAAAGATCCACTCACGCTTGATTCAGGGATCATCTCCGCCTCATCGCCGGTCGGAGGTTACCTTATTTTTTATTATATATTACGTTTCCAGTACCTCTTGCTAGCGGGAAAAGAATCATCCGTCGTTGGACTTGAAGCGCTCTAAGGTAATAAACATCTCAAACCCTCTGATGACACAGAATGCTCATTGTACTC
		</sequence>
    <sequence><taxon idref="Location_0_3_0|44.12754000282918"/>
			AGAGTCATGGTTTCCTACAGGTGAGAGCCAGGTTATTTCTGAGCCGTTCCATCACTAGACTGCTGTTAGCGGCTAAACCAAAATTGCTAGCAACGTACATGAAGATTGACCCTTGACCATAAATGTAAGGGTAGCGAGTTGGGCTAAGAGCTGCCTTATACTCCTGGTAGAGTGGTTCCAATCACTTGGAATAGCAGGGACAAAGTGTGCTACCTCTCACACTTATCAATAGGTGGCAACGGATTATACAGTGGGTAGTTAGATGCTGGGGGCTCGCAAAGGGGGGCCTGAGATCCGGCCGTCGTCCGACACGGTGACGGTTCGGGACGGCTGGAGATGAGCATATCTGAATGCTATCCTTTGTCTTTTTGGATGGGCTACTACACTGGGAACGACCACTAAACCCTAAGGCTGGCATAACCACGGACGAACAGGGAGAACGCGCGGCAGCAGAAGGCTGTAACGCGTTCTAGTCTAAAGAACCCTAAGAAGTGCCGAGGCGATCCCAATCTTAGACTATCCTACGGAATGGATTCAAAGCAACCACAAGTAACTCGCTCAATGACAATGACTCGTTTGCGGATATCACTGGAGAAAGATCAGTTGTGCGCAGTCACCTGAGAGTGGGAGGTGTCCCGACCACATGCGACCCTGAGCAACTAAATAGGTTCCGCGGGACAGAGCCTCCCCGCTCTGTAAGGTTGAGACAATTCTATTAAAGTAGTCCCGGGTGGATAGGAAATTCACCTCATGGATGGATTTGTTGTCTCCCAGCATTCGAGGGCAGGTACAATCGGCGACGATGCAAGGAAGAAACCGACCTATCAGTATGTTGTGTTTACTTTTCGCATGTCACTACATACCCATCTCGGTTTGGTACGTTCACTCTCTACTTAGGGTTTTGCCCACAGAGGGCGGCCTTTCAGCTTTAACCAATATAAATTAGCACTTACTTTGAAGAGCGTACCCTGCATACCAGGACAGTTTTCCACCTGACGCACTCATGCACCAGAATGGGCCTATCTAATTAGAGGAAGCGTGATTGCAAACGATGACGTCTTAATATGCATTTGATTCCATGCAAGCGAACTTGGCAATCATCCTGTTATTGTTCGAGTTCCCGGGGTATTATGTCCCTGCTGTAAGTTATGGACTCAACTCACGGTGCCCTTGAATCGCTTAATGGTGTAGTGGAGCCTAGCGGGAAACGACGTCAATCCATTTTTCTTACGAAGTACGCACAAACTTACACAGAAGTTTGACTCGGATAAGGAAGATGGGGTGATTCGCCCGCCAGTGTCTACTCATGTATATCGAGGGGGTCCACATATCGAAGTGTGTACCAATGTATGGAACGATAGCTCACGCCATAACTTGTATCAGGCCACACACTTCGCTACCAAACGAGTATGATATCGTCAAGTGTTGAGCAGTGGTCACCAATGGACTTTTTCGATAAATAGCTACGGGACCGATTGCGCGCCCTTCTTCCAGTTTTGTCGCTAATATTGGAGAAAGGGGAAGTCCTGACGTGATAAAGCCGGTCTTTCCAGCCTGCATGATTAGGTCTCAGAGTCAGAGTCCTTTATCGGATAGGCAAAGGTAACATGGGTTAGCGTATGAAAGGTCGACTCGTGACCTCACGTCTGTAGTTGTACTGTGCCTGTAACCTCTAAGTTTCAGCTCGTTTGCCCGGGATGTCCCCCGACACTCTCCTCATCAAGGGATCCCGAGCGGGCGTTCACTTGACTTTTGAAGCTATCAACGTAACATCGATCGTCTTCGTGATCAAAGTGCCACAGAATCCTTGCACTTGGAAAATGCCGGACGATGCCCGCGGTTCGCCTACAAAGACTAATCCAAAAAGGCCTTCAAACCCTCAGTATAGGTTTAATATAGGGCGTTGTAGTCCAGTATGTCCCCGGATTGGACTACTGTCTCCTATAACGGTATTGTCGCTGTAATTCTTGATTAGAGAGTTTTTCAAACGAACGGTGAATATATGTCGGGTGCCTAGCGACACCACGGTTAGAGGCCAATGGATAAATACTGCTTTTGGCGTTAATTTAGGTCGTGCTTCAACAGAGACGCGGCAGCGCCACTCAGAGGAAGATGCTGTTTGATGGAACGACCCGATTGTCAGGCTTCAACCCCGCGCCACTATCAAAGGAAACTAGCTGTGACATTCACATCTGGGGAAAACTCATATGATACTCCCTCGCTAAGCCACGAAAGTTGCCTCATGGACCACGTAACAAGATCGATAAGTTTTCCACTATTCCCCATCTCCACTGTTTGAACGGTAGGTTGAGTTCAAGATTTCGTGAGGGATCCTGTGTTTGGAGTCGGTTCTTATTAGTTCTTATAGGAACGCAGGCGACGTTCCCCGTAGGAAGATTAACACCAGCGGGTCACCTTGTATTTCAACCATCAACAAGCAAGGATGCTGTAGTGCTTCTCAGGTGCCAGTAGATCCGGGCGCGTCCTCTGAACACAGTGACGTCAGGTACCCGGACGTCCACTAACCCTGCCCTAACCCTAAGTCTCCAAGCCGCGGTCGAACATCTTTTGGGTCATGGGTCTCTTTGGCGATCTATGGGATACACCCCCCAAAGAAACAAGCATTGTACCTGTCGAGCAAATACATAGGAGCACTGGAGACTCGTAATCCGACGCAAGGTACAAGAACTTTTGTTTAGCGATAAGCGACCTTGGGCCTCAGATCCACATATGCGATGATTTTTCGAGGTGTCTCCGAAAAGGTTCCATCAGGTTAGTTTGTGACCGAGGAGTCGTGTAACCACAACAGAATTCAGAGCCGTAGACGGTTAACTTTCAGGCGTCAAGTAACGATAGACCGCTTCATTCGCAGCGCACCTCCTGTGTCCAACCTAAACACGTCGAAGATAGAACTTGTGGTTTCAATGTATCATGAAGAGCTTCCTCCTGGTCTTCTAGCCGATTTTAGATGGATGATTCGCCGTAGCACTGGTACACGGCCCGCAGCCACCTGCTGGGACGCCGCCTGAGATGTGCACCTTCAGGCTCAATAGAGCTTTGTGGTCTAATGTCTATAACTGTCATAGCAAACCACTTGTCGTTCACACCCTTTTTCACCATGAATGGCGAAAACGCGGTTTTCCTTGGAACCTGGACGAGGCATAGCTATCAGAGCCCTAAACCGCCTTCGGAAGTTTGAGGACTCTTTCATGCCGACTCGTGTGTGGTGTGGCGTTGTTCATACGCCGGGTCGAACATCTGGACCTTACGGTAAGGGTACGTGTTAGGTTTCTTCCAGGCAAATCGACGTAGGCCAGACCCAGCCAGATTCGGGGTCTTTTCACAGCGTTTGCACCACTTCCCTCGGTTACGTCAGATGTTTATGTGTGTAAGTTGCGCATATACGCTCGGGTTACGAACCGAGCTAAAGCAAGCAGAAGAGCCGGCTGAGTGAAGAAGAACTCAATATAGCCAGCTAAACGACGGCGACTGTTATGCCGTCTCGAAAGATGGTGCGAGGATACTCCACTCCCCCAAGTGGAGGCGGCGAATTTCTTTTCGCTGTAAGACGAAGGTCTCCATCATGAGCTAACGCCATTCAAGCGCCTCTGCCGTTAAATCGGCGGAAAAACGCTCTTTCGTGCCGCATATTGGTGAGCTACACGATGCCGTGTAGGAATACGGGTATTACCGAGAGACCTGGTACGTCGAAAACCAATGACTCCCGAACTTCGCGCACTAATAAGCCATCCTATTCAACGGGTGTATGCGGTAAACACGCCTTGGCGATATTCTACACGGAATGTCTAAGCTTGCCCTTCCGATTTTACCTAAGGGATTTCTGGCCCTTGCTAAGTGTATGGAGCCAATCGTGGCCTTAATGACCAGTGTCACCCGGAGTGTTCTTGACTTACGGCGCGTAAAGCTACACAGTAACCTAAATGTAATTGCTCGATTGTCGCGGCCGGCCTTTGATACCAGCCTGGAACCGGCGATCGCTCGCGGTTTGCCGTATGACTTCCATCGGACTGGTCAAGAACCCACCGTCCGATATCCAAAACAGCTGGGGGATACTAGGGGCGGATTCGCTACTGTGGCAATTGTTGGTGTTTGATTATTTGATAAACGATTTCCCCCGTTCAAATATACGTGGTGTATTCTAGAACTACGCGGAAGACACTAAGTGAATATAGTTGCAGATCGCTGGATATGTGTGGATAGCGACCCTAGGCTAAATCATTGAGACATGGGGAGAATAACCTCCTACCTCTATTCCGTGCGTTTTCTATCCATCTTGGTTTGCTATTACCCTCCTAAGGTGGCTAATCTAGGGCCGAGCAAATAAGGGGAGGCATGGGCACGTATTAGCACACCACCCTTAAGCGCCTGCTTCGCCCGGGTTATTGGAATCTACCGCTCGATGTGCCCGCGCTTATGGTCAAGTCACCGGTGATTGACCGGTAACCTTGTCAGTGTATGACGCTCCAACCATCATCGATCTCATATCACTGTGACGGTACTCTAGATGGTATACTTTTACATTTCTACCTGGGGCTCTAACTGTGCATTCGATGCTCGGGGTCGAGATGAAATATAGTGTCACCGACATGATAGGGTCTCAGTTGCATGCTACTTGTCATACAGTCAGTGCAACCTGCAGCGCATACAGGAGATGAGTCAATAATCGCTCGTCATTTCTTTACTTTTAGATGGCGATGATCCACCATGGTACGAGGTGCCACTTGGACTGCTGCATCGAGGGCTAGGCCCGGGTGCTCCGCGGCTGCGGTTGCGGCGAGCGTTGTATGCAACACCTTTAGTTAACTGCAGACCGGCACCTGCGAGCTATTGGAGAAATTCAGCCAGGCGCAATACAACAGGGAACCAAAACATGAACCCAGCCGCAGGGTAGCAGCGCATACAGGAACTGCTTAACGGCCCCATTTCACTGAAGGACCCGAGCATACAGCGCATCCGGATGACTGAGGTCTGGTATACTTTGCCCGCTGGTGTTACGTCGCCAGTGTGCGTTGTTGTGAAGCTTACATACCTCTTGACCACAGTCACGGTGCAATTATCGTTAACATAATGTTCCCTCAATGCATGTCTGTGCGTCCCGGACGTAATAAACAGGTGGAAGCAGTCTGACAGCCCGGACTTATGCAGAAAGAGGTGTGGTGCGTTAATCCCCCCCCAATTCCGCTACATTGCTGGATTATCCCAAGGTCACCAGATAGCAATCGTTTCGGGTTAGTGGTACTGCCGTTTTTGTAATCCGATTGGAGCAGGGGGCTAAAGAATATGAGTAGAAATTGTTAGCACATCTTCGACTTACATTAGCGGATGTAGGGCCAATCAACCCCTTTCGCCAAGTAAAGCTTCTACCGGGTCGATCGCCCGCGGGGGGGACCGCTGAGTACCACATGGGATCAAGACGAGAAGCTCGTTACATTAATTCCAAGACTTTCAATTCATCTCGCAAGCACATATTAATGGCACCCTTGTGGCGCTTCCCGCGTTTACTGGACAAGTGGTCCATACGAATGCTGAGTCGGCAAAGAAATAGCAGACAAGCGGGGTATCGCTACTACTGCACTGAAGAACATGTTTCTATGGTAGGCCGCCTGCCCCAGGTGTGCACTCATACCAGTATAGGCGAGCTAAGAAATTTCTTTAAAATGCGCTATCTCAAGGTATCCTCCTGTACGGTTGCATTGAGCTAGTCTAACTGTTCGCGGCACGAGTCCCTCGTCAATACATCATTTTTGAGTGCCGCCCCCATGGTCTCAGCTGAGGCGGCTTAGTCGTCATTCCGGTGGACACTTACCCCCCGGTGCCTTGGCTACAGGGCAGCAGCACACAGAGGAATTCTACAAACTACCAAGACGGGTTCTATCATAAGGGCTCGAACATGTATAATCGATCCGGGCAAGTCACTGTCTTAAGGTGCAAGACATCACCGGACCATAGGCCAATTGCATTGAATGCGCACTGACCCGAGCAGACTCAACACCACACAAATCTGGGGGCGGCCAATGCTGACATGGAGCAACCGACCGGTGATCTCGACGCATGTCTGTGGAGCCCTTGACCGCAAGTGGAACCGACCTTTCCTTATCTGTAGAACCAGGACATTCTCCTGTCCGCGGGAAGGCATGTAGCGTGGGGCACCCTCTTGCTCTGCGTGAAGCTACGAGTGTTGAAGCCTAGTTACATTTTTCGATAGGCACGAGGGCATTCCTAGCTAGGTAGTGCGAGCCTTGAGCGACGCCCATGACTGCGCATGCTCCTGGCTTATAAACGGACTTGATTGAAGTGGAAACGAGTTTAAGGTATGGAGACTGTCCCTAGCACGCCTATCAACATGACCACGAGGCGTGTCGTTCATGGGGCGGGCAGCCCCAGCCAATCCCGGGAGGACATAGTTCTGAGCACTTTAAAACCTAGCTCGTTATTCTCGGCACTGCGTTCCGAGGCTTCACGAGTTCGTCAGGCGGTACAGTGTCCACAGGTAGGTTAACCTTTTACGAGATGACCAGGATACTGATATTAGTGAGGCTGATTTATTTCTTCGGTAGTAGGTCTTTAGGGTGCCCGCCTAACGTCAGCCGGATTCTACGTCACATATGCCAAATTGAGTTCAATGTCCGAAACGGTAGACATACCTGGTCCTATCCGCTTACTCTAATCGAGTTAGACGGCAGGATAAGTTGAGTGTATGTAAAAGAGCGCTGTCTACGAATCAAGGGAACCGAGAAGTCTACGCCGCCTAAGCATACGGTTCGGGATGAGGCGTTTGAGGAAGCACATAAAACACGTATGAGACTCAGATCTGCTGTTGCCTGCCTATTACTATTATCATTTGCACATTTGTCAGTGACTCGCTCGTCATCATGAGTTACCCTCAGGGAACTAGGTGGCACCTCAAACTACTTGCTAGGTAGATAACGGAAGGACGAGCCAAGTATTCACCGACACTAGAGTATCACAAGACCTAAGGCCGCCGTTTTTTATGTTTCACAGCCGTGTTGCCCCTATCATGAGGTCCGGTAGCAGAATTATTGTGCTTAGATAAGTAACATCCGAGGCCTCCACTAGAGCTGCTGATGAAGGATGCACGACGGCCGTTCTGTCTAAGACTAATCTTTAGCAGAGACCGTGCCTAGAAACCATCGCGGAAGATGATATACGAAGTATGCAGATGATCCTTGAGTCTGTGGCGTTACTAGTGGGCATGTTAGAAGCATGCGGACTAGAGATGTGCAGCTCCCAACGGATTCACTAAGCTGGAACATTAGGTCAAGACAAGGTTCTCTGTTGACTCTTTCACGGACGGTGCTGGCTCATTTAACAGGTTCTCGTTTGAGGAATCGATTCAAATCTATGACTCTCGGTTGAAGGATCCATACTTACGTCCGGCAACCCTAGGGTCGCCGGGGTAACGTCAGCTGGCCCGAGTGACTACTGCTTAACTATCAATGTACTCACTTGAGATCCTGAAAGGTTAACCATCTGGTGCACCCAAGCTCAGTAGAATCATTAGGTAGCGCTCCCTAATGCGAATCAGGAGGCAATCTGACGATTGTGCATACTAGCGAAGTTGCTACCATCATAATTAACCGTGGCATATTGGCGGGGTCCACCCTAAAGGCCAGCTGAGGATAGGTGAGTCACTAGCTTAATCGCTTCCATCGTTAGAAACATCCGCCTCCGACGTGTGCATGTTACCAAGGCATGGAGTTTGACTAGTGCTAGGACGCTCTTTCCTGTAAATGAATGCCTCCCACAGAACGATATGCGATGGTACGCGTAAAGTAACGTAGACAACCCAACTGATTTATTGCCACCAATCACCAGGCGGAAGCCTACTCGTGGTTCCGAATATAATACCCTTACTCCTCTTTAACCTGACCGAGAATTCCTCAACACACACTATGTACGAATCGCTATCTATGAAACGCGCGTCGGATCCTAGTCGGCTAGACAACGGAGACTCTGGTTATCATGCGTCGGAGGCATAACTTCTAGTCCTACGCTACGGCACCCACATCTTTCCTGTGTAACAGAATGACAACGGCTTCCGTCGAGCTAGAAGTTTTTGATATACCTCTGGAGACCTAGCTTGATGTCGAGTTGGCTCCGCCAAACTAAATGTATGAGACTACGTCTTGACAAGATCTTAAGAGATGTCTTTTAACGTCTTGTCATAGTTGGTCATCCACGCGAACCTTCATAGTCATGAACGACATACAGATATCGGATACCTGTTGAGAAACCCGGGTCAGGAATTATCCTTACTCGTGCGCCGTCCTCGGAATTAGGCGCCTGGGTGTGGTACAAACTGACTAAGTGGGCAGCTTTTCCTGGTCGCGAAGTTCCGGGTGGCATAATATCAACGACCTGGGCTCTATACTATTCTAGTCCCGAATCCGGGCCGTTGCACTCTGTAGGGAAAGCCGCGAGCCGGCAACCACACTTGTGTTTTTTTGGCAACCCTTCTTCCAGGAGATTTACCCCGTATCGCGAGCTGTTTCAGGTCCGTCGGTGGGCACGTCCATAGCGGCCTTCAAGTAATTGTTACCAACAGCCGAGACTATGACGGCGGACTGTAAGCTGGGAAAACTTCTAAGACCCGCCAATTCTACTATGGAGCGACGGGCCTTATCATGACGTAGACCCTCTTTCTCGTCTGTGGGAGATATGTTAGTATTGACTAATGTTAGAAGATTCGTCGATAGGTCCTTCCACAAGCAAGCAAATTACCTTGTAGCGCGTTTCGGTCCACATGGTGAAACGCATTCATCACCACACGGACACGGATGGTGTTGAGCTAACCCAGGATTCTACATAATGGCCTACGCCTTGCAACAGAAAGGCGTACATACGCAACATCCGTCCAAACACTTGAGACCCAACGATTATTCATCCATGTCGTTGCTCGGTTCAGGGGCAGCGACAATACGTTGGCCGTCTCTGAACGCCGGAGGTTATAGACATGACAACGGCACCGGCAATCTCAACAAGTCGCCTTAGCGTGCCGGGAAATCTGCGTGTGCCGATGAAGAAGTCCAAGGAGCCGTTACTTCGTGACCACTAGTAGCTAATCGTTATATGCTCTGCAGAATGAGGGGGCGTTCGCTCAACGCGCGTCTCGCAGCAAAGCCGATGAACGGCATTCTTCGTGATCATGCCCACTTACTCATCGCGAGGTTGAGGGAGGTTAGGTCGTGTGTCGTAATGAATTTGGAGCTTTTGAGCGTACAGGCGCAGTACTCGATGTTATTTACGTTAAATTGGTGTTAGCCGAAAAGTTCCTTGCGCATGGAGCCCGTAATGTATATATATAGCCTCGATGCGGCGTACATTCCCTGATGACCAGGGCCCCGCCGAAGGACTAGGGCCGAATGCCCGGAAAAGTTCTCAACGGTTGTCAGGATATCGACCAGTTTCCTGTGGATCCCCGTTTTACCAAGGACTTTTGGCTCCTGGATTTGAGCACCGTAAGCAAGTCCCAAACGATCTATTACAAATAGGTAACCCAGACGTATACCGGTGCCATAGTTAACAAGGATGGCCCCGGGGCTGACACGTTTGCAAGGCTCGTAGTGGGCTGTGTAGGCCGCTTCTGTCACGATCAGCGCGCATGGGCATTGGCAGCAGGAATACTTACTCGGTTGCAAAGGCATATGTATAACCTATGCCACGTGGCCCTCCCCGATGCCGAGTCAGTCAAATAACACTGAAACCCGGGCTTAGGTGCACACTCCCAGTTGCTTCGCCCGGCGCCGTGCGGGAATTATGAGCACTTGGGAGTCGAACCGTTCATGTGGTCACGCACCGATTTTGAAGGAGGGTTGAATCTCGCATCGCGATTCTTATGCTGGTATCTTGAAAATTCGGGGTCGAGGTGAGACGCCAGGCTATCACCTGCGGGGCGCCCGGCGACTCACAGCTAGGGAACGAAGTAATCGGATTGTCCTTCCGAAAAAGTCGCGATTGCCAAGTGCATTTTCTCATACATTGATACCGGTCCCCGTCCAACTTCGCCTACCGGTGACGGACGTATCTATCCAGTTTAGGTGAGCGAATCGGGCCAGATTGTAATGGCGTCGAATACCCTACGCGTAAGTAGTTAATCGGTTAGTTACGGGAGCATCAAGGCCGCCTAGGTTGGAAAAACACTCCGAGGGATATTGAGTGGGCAGTCTCTAGGCCATATGGCACCACATATAATGAACTCCAGAATAGTAGCTGTTCGAATAAGAGAGGACTAGGGCTTGTTTGTTTCCAAAAGGTAAGCCTTAGCCTTCGAAATATTTAAGCAGGTGGCCCGCGAGTACATGATTGAATCAGTCGGTAATGGCTCAGGGGAGGGGCTTCACTCTATGTTCAGGTAAATGACTAGCGCAGGAGGGCCGTTAGTGGTTGTTTACAGCATACCGCCTACGACCCTTGTCGGGCATAGAACGATAAATTGGCAAGAGGCCACAAAGCAAGCAACGCCGTCGGCATCAAAGACTAAGTGGCGCATCGACACATAAGAATTACGCATGAGGAGTCGGGTAATAATCTGCGCGAGGGTATGAACATGGATGCGATCTTGTTTAGAATAGACCGATTTCTACCGTGACAGCCCCTTTCCCAGCTGCCTCACCCTGCCCTTTTCACATGGCTGGCTCAAGAAAGTGCGATCGCGTAGGTAACCTTTTTGAGTCCATAGAGACAGCGGACTTACTTCGGATGATAAAGGAACAAACCCGTTCATCTTAGATGTGATACCCACCGCATCAAAACTACTTGCGAGCAAAGATTCGCCTTGCTAACCGAGTACGAGGCCAATACCCTGACCTTTAGCGGAACTAGTCCAGGTTCTACGCGGAGCACGCATCCATGATTGGGCTCGAATGCATGCATAGTAGTGAAAAGGCCCGGACTGATAACAGATCAAGTTGGGCGCAAACACTTCAACATATTAAGCCCTGATCCCTGACGATCTGTACGTGTGAAACTAATATGTGGACAGCCAGGCAAGGGGACCATGACCAGCATAGTGTTCTAACTGTTCGAACCGCCGTCGCCGGCCGATCAGAGTTCAGTAATTTTAGGTAACGTCATAGAAACGCAGGGAAAGACGTGGCTCTTACCAGTAAATGCCCCAGACACTACCCCAGTATTGAAATGTCAAATCCATAACATGAGGATGGCACGTGCCCACCTTTCCTTATAATTGCTCTCCATCCCTATATACTCTTGTTGTCCCGACATTGAGTGACCTCATTAGTTGCACTTGGCAGAGTGGCTAGCTGAATTCGGAACAGCCAGGCGGGCGAATTCTGCGGGGGGAATTCACATAGTCGCCAGACATCTGAATACTGCAGGCGGGAAACCATGGAATAACCTTAGGTCGACCCGTATAGATTGCCTGCGGTTCTCCTGATGACGGAGCTACGCTCAACACATATAAGCTCACTTGACCATTTACGTAAAGAAACACCAGTACTGTGGAAGTTGCGACCTAGCAGATAGTTATTTCGGAAAAGTAGTCACAGCTACTTTCTGAAATAGGCCCTGCGGCCCCTTAGTGTAAGTCAATCCGGGTCTCGGGGCGGCCATTCAGGGTGCTACTTTTTTGGGCATTCCACTCTGGTGACATACGGTTAGAGTTTCACAATACCGTCGACTGCGTGCCCCGCGCCCATAAGCCCGACCGGCTCGTCCGGCAATTTATTCCTTATGCTCTGCTAATGCTGAGGATCGCCATGGGGGCGCGCGTGGATGCTCCTGCCTTATATCTACTTTGCAAGAAAACCCGCACGCACGTGGGGAGTGTAAGCCCATTCGTTCGAACGCTAATCGTAGGGAATATGGAGGGCGCGCGTGTACTCGGCAAGTGGAAGTTAGGATCTGAGCAAATCTTATGCTAAAACAGGCGTCGTATAAAAACCTGCCCACATGTCTTGTCAGGTAAACACCTAAACGGATGAAGTAAGGTTCTTCGTTGGATAAGGGGATTCATCCGTTGGATGGAGGAAGTCCAAAGTAACTGCATCGGGCACCGTTGAACGAACTGCGCCTGGTTGTTACTCATCTATTTAACTAGCACGTAGTCGAGATTGTTCCCGGCGTGCACTCTGGAAGGCTCAGCGCACTTCCACGTTGAGTCGGTCCATGCTAGTGAAATTAAACAACCTCGTCGGGCCCACCCGCAAAAGTAAGCGCGCTCTCCATTAACTTACTAGACTAGTTAGACGAGCGAGAGTCAAATCATTTTCAATATACCGCGCTCGGTCAGTTGATCATGGCCCGTCTAACCTGCCCATACAGCGATAGCGATTGCTTTGATTCTCGAATAGGCCGGTTGGCATTACAGTCCTGTTGGGTGCCTGGAAGATCATATAAAATCGATAAGAACCTCTGACGGGGGGCTCATCGGCAGGGCCTCTCCACATAACCCGAGTCTCCACGACTCCTAGATACCCCGTCTACTCTGGATGAAATCGGGGCGGTGGCAGTCCGTCTCCGCACATAGGTTCCGGAACGACCCCAAATGTCGACCGGTATCGGTGGAGGCGAACTCACGGACTATCACTTTGTGAGATGTGATAGGGTGCTATGCTTTAGTGTCGGCACCTAAACTCGTCATTTCATCTCAATATATCTGCTTTCTTCCTAAAACCTGGGAACTAAAACGAACTGTTCTGCCGGCTATATATCTTTGCAACCCCACAGCTAGAATTAGGGAGCCGCAGTGTGCATCCCGATAAGGGAAGCCTAAAACTTCGGCCACAAGATTCATAAGGGTGGTCGGGCTACGTGAGTTATTGCACCCGCGGCCTTCGGTGGCGACCGCATAGTTTGTTACGTAAGCTCACCGGTTTCAGAGCTTTCCAGTCGTACTTTGACACAGAGCCGAGGTGGGTTTGGTCACACTTCATAACCTCAGTTCGGCGAACCTACGAGCTCGTGACTCGTGGAGGGACTATCTTTTCCAATCATCGCAACTGGGACATGTTTGATTGTTCAAACGACTCCGTCCCATTAGTACGACGAGTTTACACACCCGCTTCGAATATGGGAGATGACGTATTGGCACGGGGGTACAGGGATTCATGACGCGGACTGTTATCAGTAGCCGGTATTCTAAGCGGTATAACAGGCGATTTGTTGACGCGTTCATGCCATCTATAATAAGCTTGTGAAGTCATGCGCCTTGCACAGCAGACACGATGCCACCTCGACGCGGACTCAGAAGCCCAGGGCAGCTCATCCAATGATCGCGCTGACCAACCTAGAATGGCTCGTTGTAAACAGGGATCGGAGTGCCACTATATGTGACATACGACCGTACGGACGCTTTGCTGACTCGAATTCAAGCGTAAAGAAATTGATACCGAACCACTTGGATAATGCGAATCACACAGTGGTATAACACCGGTACTAAACCCTCGGGCTCAGAACTTTCCCGTGCCCGGATATGGTAAGAATCGAGTGGCCTCATTGGATTTTCAGCTCTAATATCTATAAAATGTGCTGAACGCCCAATTGCCAATTGCGATGCACACACACTTAAGTTCGCGTAGCGTAGGTGGGACAGTGTAGGAAGCTACAGGGTGGAGTTTACGGCACTCCTGCCTCCCGTGCGCTCTCAGGCCGTCGGACCTCGTCAGGTCGGGTACGCCTCTGGCGCCAAACCTTGCGCCTCACATTTTCCATCACTGTGAGCCCAAACTGTTGGTTGACAAGCCCTTGGTATCGGATCGAAAGTGAGGAGAACTTCACGGTAGCCAGCAGGTTTCGCCGAAAGGTAAAGATCCACTCACGCTTGATTCAGGGATCATCTCCGCCTCATCGCCGGTCGGAGGTTACCTTATTTTTTATTATATATTACGTTTCCAGTACCTCTTGCTAGCGGGAAAAGAATCATCCGTCGTTGGACTTGAAGCGCTCTAAGGTAATAAACATCTCAAACCCTCTGATGACACAGAATGCTCATTGTACTC
		</sequence>
    <sequence><taxon idref="Location_2_3_0|16.281573572146563"/>
			AGAGTCATGGTTTCCTACAGGTAAGAGCCAGGTTATTTCTGAGCCGTTCCGTCACTAGACTGCTGTTAGCGGCTAAACCAAAATTGCTAGCAACGTACATGAAGATTGACCCTTGACCATAAACGTAAGGGTAGCGAGTTGGGCTAAGAGCTGCCTTATACTCCTGGTAGAGTGGTTCCAATCACTTGGAATAGCAGGGACAAAGTGTGTTACCTCTCACACTTGTCAATAGGTGGCAACGGATTATACAGTGGGTAGTTAGATGCTGGGGGCTCGCAAAGGGGGGCCTGAGATCCGGCTGTCGTCCGACACGGTGACGGTTCGGGACGGCTGGAGATGAGCATATCTGAATGCTATCCTTTGTCTTTTTGGATGGGCTACTACACTGGGAACGACCACTATACCCTAAGGCTGGCACAACCACGGACGAACAGGGAGAACGCGCGGCAGCAGAAGGCTGTAACGCGTTCTAGTCTAAAGTACCCTAAGAAGTGCCGAGGCGATCCCAATCTTAGACTATCCTACGGAATGGATTCTAAGCAACCACAAGTAACTCGCTCAATGACAATGACTCGTTTGCGTATATCACTGGAGAAAGATCTGTTGTGCGCAGTCACCTGAGAGTGGGAGGTGGCCCGACCACATGCGACCCTGAGCAACTAAATAGGATCCGCGGGACAGAGCCTCCCCGCTCTGTAAGGTTGAGACAAGTCTATTAAAGTAGTCCCGGGTGGTTAGGAAATTCACCTCATGGATGGATTTGTTGTCTCCCAGCATTCGAGGGCAGGTACAATCGGCGACGATGCAAGGAAGAAACCGACCTATCAGTATGTTGTGTTTACTCTTCGCATGTCACTACATACCCATCTCTGTGTGGTACGTTCACTCTCTACTTAGGGTTTTGCCCACAGAAGGCGGCCTTTCAGCTTTAACCAATATAAATTAGCAATTACTTTGAAGAGCGTACCCTGCATACCGGGACAGTTTCCCACCTGACGCACTCATGCACCAGAATGGGCCTATCTAATTAGAGGAAGCGTGATTGCAAACGATGACGTCTTAATCTGCATTTGATTCCATGCAAGCGAACTTGGCAATCATCCTGTTATTGTTCGAGTTCCCGGGGTATTATGTCCCTGCTGTAAGTTAAGGACTCAACTCACGGTGCCCTTGAATCGCTTAATGGTGTAGTGGAGCCTAGCGGGAAACGACGTCAATCCATTTTTCTTACGAAGTACGCACAAACTGACACAGAAGTTTGACTCGGATAAGGAAGATGGGGTGATTCGCCCGCCAGTGTCTTCTCATGTATATCGAGGGGGTCCACATATCGAAGTGTGTACCAATGTATGGAACGATAGCTCACGCCATAACTTGTATCAGGTCACACACTTCGCTACCAAACGAGTATGATATCGTCAAGTGTTGAGCAGTGGTCACCAATGGACTTTTTCGATAAATAGCTACGGGACCGATTGCGCGCCCTTCTTCCAGTTTTGTCGCTAATATTGGAGAAAGGGGAAGTCCTGACGTGATATAGGTGGTCTTTCCAGCTCGCATGATTAGGTCTCAGAGACAGAGTCCTTTATCGGATAGGCAAAGTTAACATGGGTTAGCGTATGAAAGGTCGACTCGTGACCTCACGTCTGTAGTTGTACTGTGCCAGTAACCTCTAAGTTTCAGCTCGTTTGCCCGGGATGTCCCCCGACACTCACCTCATCAAGGGATCCCGAGTGGGCGTTCACTTGACTTTTGAAGCTATCAACTTAACATCGATCGTCTTCGTGATCAAAGTGCCACAGAATCCTTGCACTTGGAAAATGCCGGACGATGCCCGCGGTTCGCCTACAAAGACTAATCCAAAAAGGCCTTCAAACCCTCAGTATAGGTTTTATATGGGGCGTTGTAGTCCAGTATGTCCCCGGATTGGACTACTGTCTCCTATAACGGTATTGTCGCTGTAATTCTTGATTAGAGAGTTTTTCAAACGAACGGTGAATATATGTCGGGTGCCTAGCGACACCACGGTTAGAGGCCAATGGATAAATCCTGCTTTTGGCGTTAATTTAGGTCGTGCTTCAACAGAGACGCGGCAGCGCCACTCAGAGGAAAATGCTGTTTGATGGAACGACCCGATTGTCAGGCTTCAACCCCGCGCCACTATCAAAGGAAAGTAGCTGTGACATTCACATCTGGGGAAAAGTCATATGATACTCCCTCGCTAAGCCACGAAAGTTGCCTTATGGACCACATAACAAGATCTATAACTTTTCCACTATTCCCCATCTACACTGTTTGAACGGTAGGTTGAGTTCAAGATTTCGTGAGGGATCCTGTGTTGGGAGTCGGTTCTTATTAGTTCTTATAGGAACGCAGGCGACGTTCCCCGTAGGAAGATTAACACCAGCGGGTCACCTTGTATTTCAACCATCAACAAGCAAGGATGCTGTAGTGCTTCTTAGGTGCCAGTAGATCCGGGCGCGTCCTATGAACACAGTGACGTCAGGTACCCGGACGTCCACTAACCCTGCCCTAACCCTAAGTCTCCAAGCCGCGGTCGAACATCTTTTGGCTCATGGGTTTCTTTGGCGATCTATGGGATACACCCCCCAAAGAAACAAGCATTGTACCGGTCGAGCAAATACATAGGAGCACTGGAGACTCGTAATCCGACGCAAGGTACAAGAACTTTTGTTTAGCGATAAGCGACCTTGGGCCTCAGATCCACATATGCGATGATTTTTCATGGTGTCTCCGAAAAGGTTCCATCAGGTTAGTTTGTGACCGAGGAGTTGTGTAACCACAACAGAATTCAGAGCCGTAGACGGTTAACGTTCAGGCGTGAAGTAACGATAGACCGCTTCATTCGCAGCGCACCACCTGTGTCCAACCTAAACACGTCGAAGATAGAACTTGTGGTTTCAGTGTATCATGAAGAGCTTCCTCCTGGTCTTGTAGCCGATTTTAGATGGATGATTCGCCGTAGCACTGGTACACGGCCCACAGCCACCTGCTGGGACGCCGCCTGAGATGTGCATCTTCAGGCTCAATAGAGCTTTGCGGTCTAATGTCTATAACTGTCATAGCAAACCACCTGTCCTTCACACCCTTTTTCACCATGAATGGCGAAAACGCGGTTTTCCTTGGGACCTGGACGAGGCATAGCTATCAGAGCCCTAAACCGCCTTCGGAAGTTTGAGGACTCTTTTATGCCGACTCGTGTGTGGTGTGGCGTTGTTCATACGCCGGGTCGAACATCTGGACCTTACGGTAAGGGTACGTGTTAGGTTTCTTCCAGGCAAATCGACGTAGGCCAGACCCAGCCAGATTCGGGGTCTTTTCACAGCGTTTGCACCACTTCCCGCGGTTACGTCAGATGTTTCTGTGTTTAAGTTGCGCATATACGCTCGGATTACGAACCGAGCTAAAGCAAGCAGGAGAGCCGGCTGAGTGAAGAAGAACTCAATATAGCGAGCTAAACGACGGCGACTGTTATGCCGTCTCGAAAGATGGTGCGAGGATACTCCACTCCCCCAAGTGGAGGCGGCGAATTTCTTCTCGCTGTAAGTCGAAGGTCTCCATCATGAGCTTACGCCATTCAAGCGCCTCTGCCGTTAAATCGGCGGAAAAACGCTCTTTCGTGCCGCATATTGGTGAGCTACACGATGCCGTGTAGGAATACGGGTATTACCGAGAGACCTGGTACGTCGAAAACCAATGACTCCCGAACTTCGCGCACTAATAAGCCATCCTATTCAGCGGGTGTATGCGGCAAACACGCCTTTGCGATATTCTACACGGAATGTCTAAGCTTACCCTTCCGATTTTCCCTAAGGGATTTCTGGCCCTTGCTAAGTGTATGGAGCCAATCGTGGCCTTAATGACCAGTGTCACCCGGAGTGTTCTTGACTTACGGCGGGTAAAGCTACACAGTAACCTAAATGTAATTGCTCGATTGTCGTGGCCGGCCTGTGATACCAGCCTGGAACCGGCGATCGCTCGCGGTTTGCAGTATGACTTCCATCGGACTGGTCAAGAACCCACCGTCCGCTATCCAAAACAGCTGGGGGATACTAGGGGCGGATTCGCTACTGTGGCAATTGTTGGTGTTTGATTATTTGATAAACGATTTCCCCCGTTCAAATATACGTGGTGTATTCTAGAACTACGCGGAAGACACTAAGTGAATATAGTTGCTGATCGCTGGATATGTGTGGATAGCGACCCTAGGCTAAATCATTGAGACATGGGGAGAATAACCTCCTACCTCTATTCCGTGCGTTTTCTATCCAACTTGGTTTGCTATTACCCTCCTAAGGGGGCTAATCTAGGGCCGAGCAAATAAGGGGAGGCATGGGCACGTATTAGCACACCACCCTTAAGCGCCTGTTTCGCCCGGGTTATTGGAATCTACCGCTCGATGTGCCCGCGCTTATGGTCAAGTCACCGGTGATTGACCGGTAACCTTGCCAGTGTATGACGCTCCAACCATCATCGATCTCATGTCCCTGTGACGGTACTCTAGATGGTATACTTTTACATTTCTACCTGGGGCTCTAACTGTGCATTCGATGCTCGGGGTCGAGATGAAATATAGTGTCACCGACATGATAGGGCCTTAGTTGCATACTACTTGTCATACAGTCAGTGCAACCTGCAGCGCATACAGGAGATGGGTCAATAATGGCTTGTCATTTCTTTACTTTTAGATGGCGATGATCCACCATGGTACGAGGTGCCACTTGGACTGCTGCATCGAGGGCTAGGCCCGGGTGCTCCCCCGCTGCGGTTGCGGCGAGCGTTGTATGCAACACCTTTAGTTAACTACAAACCGGCACCTGCGAGCCATTGGAGAAATTCAGCCAGGCGCAATACAACAAGGAACCATAACATGAACCCAGCCGCAGGGTATCAGCGCATACAGGAACTGCTTAACGGCCCCATTTCACTGAAGGACCCGAGCATACAGCGAATCCGGATGACTGAGGTCTGGTATACTCTGCCCGCTGGTGTTACGTCGCCAGTGTGCGTTGTTGTGAAGCTTACATACCTCTTGACCACAGTCACGGTGCAATTACCGTTAACATAATGTTCCCTCAATGCATGTCTGTGCGTCCCGGACGTAATAAACAGGTGGAAGCAGTCTGACAGCCCGGACTTATGCAGAAAGAGGTGTGGTGCGTAAATCCCCCTGCAATACCGCTGCATTGCTGGATTATCCCAAGGTCACCAGATAGCAATCGTTTCGGGTTAGTGGTACTGCCGTTTTTGTAATCCGATTGGAGCAGAGGGCTAAAGAATATGAGTAGAAATTGTTAGCACATCTTCGACTTACATTAGCAGATGTAGGGCCAATCAACCCCTTTCGCCAGGTAAAGCTTCTACCGGGTCGATCGCCCGCGGGGGGGACCGCTGATTACCACATGGGATCAAGACGAGAAGCTCGTTACATTAATTCCAAGACTTTCAATTCATCTCGCAAGCACATATTAATGGCACACTTGTGGCGCTTCCCGCGTTTTCTGGGCAAGTGGTCCACACGAATGCTGAGTCGGCAATGAAATAGCAGACGAGCGGGGTATCGCTACTACTGCACTGAAGAACATGTTTCTATGGTAGGCCGCCTGCCCCAGGTGTGCACCCATACCAGTATAGGCGAGCTAAGAAATTTCTTTAAAATGCACTATCTCAGGGTATCCTCCTGTACGGCTGCATTGAGCTCGTCTAACTGTTCGCGGCACGAGTCCCTCGTCAATACATCATTTTTGAGTGCCGCCCCCATGGTCTCAGCTGAGGCGGCTTAGTCGTCATTCCGGTGGACACTTACCCCCCGGTGCCTTGGCTACAGGGCAGCAGCACACAGAGGAATTCTACAAACTACCAAGACGGGTTCTATCATATGGGCTCGAACATGTATAATCGATCCGGGCAAGTCACTGTCTTAAGGTGCAATACATCACCGGACCATAGGCCAATTGCATTGAATGCGCACTGACCCGAGCAGACTCAACACCACACCAATCTGGGGGCGGCCAATGCTGACATGGAGCAACCGACCGGTGATCTCGACGCATGTCTGCGGAGCCCTTGACCGCAAGTGGAACCGACCTTTCCTTATCTGTAGAAACAGGACATTCTCCTGTCCGCGGGGAGGCATGTAGCGTGGGGCACTCTCTTGCTCTGCGTGAAGCTACGAGTGTTGAAGCCTAGTTACATTTTTCGATAGGCGCGAGGGCATTCCTAGCTAGGTAGTGCGAGCCTTGAGCGACGCCCATGACTGCGCATGCCCCTGGCTTATAAACGGACTTGATTGAAGTGCAAATGAGTTTAAGGTATGGAGACTGTCCCTAGCACGCCTATCAACATGACCACGAGGCGTGTCGTTCATGGGGCGGGCAGCCCCAGTCAATCCAGGGAGGACATAGTTCTGAGCACTTTAAAACCTAGCTCGTTATTCTCGGCACTGCGTTCCGAGGTTTCACGAGTTCGTCAGGCGGTACAGTGTCCACAGGTAGGTTAACCCTTTACGAGATGACCAGGATACTGATATTAGTGAGGCTGATTTATTTCGTCGGTAGTAGGTCTTTAGGGTGCCCGACTAACGTCAGCCGGATTCTACGTCACATATGCCAAATTGAGTTCAATGTCCGAAACGGTAGACATACCTGGTCCTATCCGCTTACTCTAATCGAGTTAGACGGCAGGATAAGATGAGTGTATGTAAAAGAGCGCTGTCTACGAATCAAGGGAACCGAGAAGTCTACGCCGCCTGAGCATACGGTTCAGGATGAGGCGTTTGAAGAAGCACATAAAACACGTATGAGACTCAGATCTGCTGTTGCCTGCCTATTACTATTATCATTTGCACATTCGTCAGTGACTCGCTCGTCATTATGAGTTACCCTCAGGGAACTAGGTGGCACCTCAAACTACTTGCTAGGTAGATAACGGAAGGACGAGCCAAGTATTCACCGACACTAGAGTATCACAAGACCTAAGGCCGCCGTTTTTTATGTTTCACAGCCGTGTTGCCCCTATCATGAGGTCCGGTAGCAGAACTATTGTGCTTAGATAAGTAACACCCGAGGCCTCCACTAGAGCCGCTGATGAAGGATGCACGACGGCCGTTCTGTCTAAGACTAATCTTTAGCAGAGACCGTGCCTAGAAACCGTCGCGGAAGATGATATACGAAGTATGCAGATGATCCTTGAGTCTGTGGCGTTACTAGTGGGCAAGTTAGAAGCATGCGGACTAGAGATGTGCAGCTCCCAACGGATTCACTAAGCTGGAACATTAGGTCAAGGCAAGGTTCTCTGTTGACTCTTTCACAGACGGTGCTGGCTCATTTAACAGGTTCTCGTCTGAGGAATCGATTCAAATCTATGACTCTCGGTTGAAGGATCCATATTTACGTCCGGCAACCCTAGGGTCGCCGGGGTAACGTCAGCTGGCCCGAGTGACTACTGCTTAACTATCAATGTACTCACTTGAGATCCTGAAAGGTTAACCATCTGGTGCACCCAAGCTCAATAGAATCATTAGGTAGCGCTCCCTAATGCGAATCAGGAGGCAATCTGACGATTGTGCATACTAGCGAAGTTGCTACCATCATAATTAACCGTGGCATGTTGGCGGGGTCCACCCTAAACGCCAGCTGAGGATACGTGAGTCACTAGCTTAATCGCTTCCATCGTTAGAAACATCCGCCTCCGACGTGTGCATGTTACCAAGGCATGGAGTTTGACTAGTGCTAGGACGCTCTTTCCTGTAAATGAATCCATCCCACAGAACAATATGCGATGGTACGCGTAAAGTAACGTAGACAACCCAACTGAATTATTGCCACCAATCACCAGGCGGAAGCCTACTCGTGGTTCTGAATATAATACCCTTACTCCTCTTTAACCTGACCGAGAATTCCTCAACACACACTATGTGCGAATCGCGATCTATGAAACGCGCGTCGGATCCTAGTCGGCTAGATAACGGAGACTCTGGTTATCATGCGTCGGAGGCATAACTTCTAGTCCTACGATACGGCACCGACATCTTTCCTGTGTAAGAGAATGATAACGGCTTCCGTTGAGCTAGAAGTTTTTGATATACCTCTGGAGACCTAGCTTGATGTCGAGTTGGCTCCGCCAAACTAAATGTATGAGACTACGTCTTGACAAGATCTTTAGAGATGTCTTTTAACGTCTTGTCGTAGTTGGTCATCCACGCGAACCTTCATAGTCATGAACGACATACAGATATCGGATACGTGTTGAGAAACCCGGGTCAGGAATTATCCTTACTCGTGCGCCGTCCTCGGAATTAGGCGCCTGGGTGTGGTACATACTGACTAAGTGGGCAACTTTTCCTGGTCGCGAAGTTCCGGGTGGCATAACATCAACGACCTGGGCTCTATACTATTCTAGTCCCGAATCCGGGCCGTTGCACTCTGTAGGGAAAGCCGCGAGCCGGCAACCACACTTGTGTTTTTTTGGCAACCCTTCTTCCAGGAGATTTACCCCGTATCGAGAGCTGTTTCAGGTCCGTCGGTGGGCACGTCCATAGCGGCCTTCAAGCCATTGTTACCAACAGCCGAGACTATGACGGCGGACTGTAAGCTGGGAAAACTTCTAAGACCCGCCAATTCTACCATGGAGCGACGGGCCTTATCATGACGGAGACCCTCTTTCTCGTCTGTGGGAGATATGTTAGTATTGACTAATGTTAGAAGATTCGTCGATAGGTCCTTCCACAAGCGAGCAAATTACCTTGCGGCGCGTTTCGGTCCACATGGTGAAACGCATTCATCACCACACGGACACGGATGGTGTTGAGCTAACCCAGGATTCTACATAATGGCCTACGCCTCACAACAGAAAGGCGTACATACGCAACATCCGTCCAAACACTTGAGATCCAACGATTATTCATCCATGTCGTTGCTCGGTTCAGGGGCAGCGACAATACGTTGGCCGTCTCTGAACACCGGAGGTTATAGACATGACAACGGCACCGGCAATCTCAACAAGTCGCCTTACCGTGCCGGGAAATCTGCGAGTGCCGATGAAGAAGTCCAAGGAGCCGTTACTTCGTGACCACTAGTAGCTAATCGTTATATGCTCTGCAGAATGAGGGGGCGTTCGCTCAACGCGCGTCTGGCAGCAAAGCCGATGAACGGCATTCTTCGAGGTCATGCCCACTTACTCATCGCGAGGTTGAGGGAGGTTAGGTCGTGTGTCGTAATGAATTTGGCGCTTTTGAGCGTACAGGAGCAGTACTCGATGCTATTTACGTTAAATTGGTGTTAGCCGAAAAGTTACTTGCGCATGGAGCCCGTAATGTATATGTATAGCCTCGACGCGGCGTCCATTCCCTGATGACCAGGGCCCCGCCGAAGGACTAGGGCCGAATGTCCGGAAAAGTTCTCAACGGTTGTCAGGATATCGACCAGTTTCCTGTGGATCCCCGTTTTACCAAGGACTTTTGGCTCCTGGATTTGAGCACCGTAAGCAAGTCCCAAACGATCTATTACAAATAGGTAACCCAGACGTATACCGGTGCCATAGTTAACAAGGATGGCCCCGGGGCTGACACGTTTGCAAGGCTCGTAGCGGGCTGTGTAGGCCGCTTCTGTCACGATCAGCGCGCATGGGCATTGGCAGCAGGAATACTTACTCGGTTGCAAAGGCATATGTATAACCTATGCCACGTGGCCCTCCCCGATGCCGAGTCACTCAAATAACACTGAAACCCGGGCTTAGGTGCACACTCCCAGTTGCTTCGCCCGGCGCCGTGCGGGAATTATGAGCACTTGGGAGTTGAACCGTTCATGTGGTCACGCACCGATTTTGAAGGAGGGTTGAAACTCGCATCGCGATTCTTATGCTGGTATCTTGAAAATTCGGGGTCGAGGTGAGACGCCAGCCTATCACCTGCGGGGCGCCCGGCGACTTGTAGCTAGGGAACGAAGTAATCGGATCGTCCTTCTGAAAAAATCGCGATTGCCAAGTGCATTTTCCCATACATTGATACCGGTCCCCGTCCAACTTCGCCTACCGGTGACGGACGTATCTATCCAGATTAGGTGAGCGAATCGGGCCAGATTGTAATGGCGTCGAATGCCCTACGCGTAAGTAGTTACTCGGTTAGTTACGGGAGCATCAAGGCTGCCTAGGTTGGAAAAACACTCCGAGGGACATTGAGTGGGCAGTCTCTAGGCCATATGGCACCACATATAATGAACTCCAGAATAGTAGCTGTTCGAATAAGAGAGGACTAGGGCTTGTTTGTTCCCAAAAGGAAAGCCTTAGCCTTCGAAATATTTAAGCAGGTGGCCCGCGAGTACATGATTGAATCAGTCGGTAATGGCTCAGGGGAGGGGCTTCACTCTATGTACAGGTAAATGACTAACGCGGGAGGGCCGTTAGTGGTTGTTTACAGCATACCGCCTATGACCCTTGTCGGGCATAGAACGATAAATTGGCAAGAGGCCACAAAGCAAGCAACGCCGTCGGCATCAAAGACTAAGTGGCGCATCGACACATAAGAATTACGTATGAAGAGTCGGGTAATAATCTACGCGGGGGTATTAACATGGATCCGATCTTGTTTAGAATAGACCGATTTCTACCGTGACAGCCCCTTCCCCAGCTGCCTCACCCTGCCCTTTTCACATGGCTGGCTCAAGAAAGTGCGATCGTGTAGGTAACCTTTTTGAGTCCATAGAGACAGCGGACTTACTTCGGATGATAAAGGAACAAACCCGTTCATCTTAGATGTGATACCCACCGCATAAAAACTACTTGCGAGCAAAGATTCGCCTTGCTAACCGAGTACGAGGCCCATACCCTGACCTTTAGCGAAGCTAGTCCAGGTTCTACGCGGAGCACGCATCCATGATTGGGCTCGAATGCATACATAGTAGTGAAAAGGCCCGGACTGATAACAGATCAAGTTGGGCGCGAACACTTCAACATATTAAACCCTGATCCCTGACGATCTGTACGTGTGAAACTAATATGTGGACAGCCAGGCAAGGGGACCATGACCAGCATAGTGTTCTAACTGTTCGAACCGCCGTTGCCGGCCGATCGGAGTTCAGTAATTTTAGGTAACGTCATAGAAACGCAGGGAAAGACGTGGCTCTTACCAGTAAATGCCCCAGGCACTACCCCAGTATTGAAATGTCAAATCCATAACATGAGGATGGCACGTGCGCACCTTTCCTTATAATTGCTCTCCATCCCTATATACTCTTGTTGTCCCGACATTGAGTGACCTCACTAGTTGCACTTGGCAGCGTGGCTATCTGAATTCGGAACAGCCAGGCGGGCGAATTCTGCGGGGGGAATTCACATAGTCGCCAGACATCTGAATACTGCAGGCGGGAAACCATGGAATAACCTTAGGTCGACCCGTATAGACTGCCTGCGGTTCTCCTGATGACGGAGCTACGCTCAACACATATAAGCTCACTTGACCATTTACGTAAAGAAACATCAGTACTGTGGAAATCGCGACCTAGCAGATAGTTATTTCGGAAAAGTAGTCACAGCTACTTTCTGAAATAGGCCCTGCGGCCCCTTAGTGTAAGTCTATCCGGGTCTCGGGGCGGCCATTCAGGGTGCTACTTTTTTGGGCATTCCACTCTGGTGACATACGGTTAGAGTTTCACAATACCGTCGACTGCGTGCCCCGCGCCCATAAGCCCGACCGGCTCGTCCAGCAATTTATTCCTTATGCTCTGCTAATGCTGAGGATCGCCATGGGGGCGCGCGTGGATGCTCCTGCCTTATTTCTTCTTTGCAAGAAAACCCGCACGCACGTGGGGAGTGTAAGCCCATTCGTTCGAACGCTAATCGTAGGGAATATGGAGGGCGCGCGTGTACTCGGCAAGTGGAAGTTAGGATCTGAGCAAATCTTATGCTAAAACAGGCGTCGTACAAAAACCTGCCCACATGTCTTGTCAGGTAAACACCTAAACGGATGACGTAAGATTCTTCGTTGGATAAGGGGATTCATCCGTTGGGTGGAGGAAGTCCAAAGTAACTGCATCGGGCACCGTTGAACGAACTGCGCCTGGTTGTTACTCATCTATTTAACTAGCACGTAGTCGAGATTGTTCCCGGCGTGCACTCTGGATGGCTCAGCGCACTTCCACGTTGAGTCGGTCCATGCTAGTGAAATTAAACAACCTCGTCGGGCCCACCCGCAAAAGTAAGCGCGCTCTCCATTAACTTACTTGACTCGTTAGTCGAGCGAGAGTCAAATCATTTTCAATATACCGCGCTCGGTCAGTTGATCATGGCCCGTCCAACCTGCCCATACAGCGATAGCGATTGCTTTGATTCTCGAATAGGCCGGTTGGCATTACAATCCTGTTGGGTGCCTGGAAGATCACATAAAATCGATAAGAACCTCTGATGGGGGGCTCATCGGCAGGGCCTCTCCTCATAACCCAAGTCTTCACGACTCCTAGATACCCTGTCTACTCTGGATGAAATCGGGGCGGTGGCAGTCCGTCTCCGCACATAGGTTCCGGAACGACCCCAAATGTCGACCGGTATCGGTGGAGGCGAACTCACGGACTATCACTTTGTAAGATGTGATAGGGTGCTGTGCTTTAGTGTCGGCACCTAAACTCGTCATTTCATCTCAATATATCTGCTTTCTTCCTAAAACCTGGGAACTAAAACGAACTGTTCTGCCGGCTATATATCTTTGCAACCCCACAGCTAGAATTAGTGAGCCGCAGTGTGCATCCCGATAAGGGAAGCCTAAAACTTCGGCCACAAGGTTCATAAGGGTGGTCGGGCGACGTGAGTTATTGCACCCGTGGCCTTCAGTGGCGACCGCATAGTTTGTTAAGTAAGCTCACCGGTTTCAGGGCTTTCCAGTCGTACTTTGACACAGAGCCGAGGTGGGTTTGGTCACACTTCATAACCTCAGTTCGGCGAACCTACGAGCTCGTGACTCGTGGAGGGACTATCTTTTCCAATCATCGCAACTGGGACATGTTTGATGGTTCAAACGACTCCGTCCCATTAGTACGACGAGTTTACACACCCGCTTCGAATATGGGAGATGACGTATTGGCACGGGGGTACAGGGATTCATGACGCGGACTGTTATCAGTAGCCGGTATTCTAAGCGGTATAACAGGCGATTTGTTGACGCGTTCATGCCATCTATAATAAGCTTGTGCAGTCATGCGCCTTGCACAGCAGACACGATTCCACCTCGACGCGGACTCAGAAGCCCAGGGCAGCTCATCCAATGATCGCGCTGACCAACCTAGAATGGCTCGTTGTAAACAGGAATCGGAGAGCCACTATATGTGACATACGACCGTACGGACGCTTTGCTGACTCGAATTCAAGCGTAAAAAAATCGATACCAAACCATTTGGATAATGCGAATCACACAATGGTATAACACCGGTACTAAACCCTCGGGCTCAGAACTTTCCCGTGCCCGGATATGGTAAGAACCGAGTGGCCTCATTGGATTTTCAGCTCTAATATCTATAAAATGTGCTGTACGCCCAATTGCCAATTGCGATGCACACACACTTAAGTTCGCGTAGCGTAGGTGGGACAGTGTAGGAAGCTACAGGGTGGAGTTTACGGCACTCCTGCCTCCCGTGCGCTCTCAGGCCGTCGGATCTCGTCAGGTCGGGTACGCCTCTGGCGCCAAACCTTGCGCCTCACATTTTCCATCACTGTGAGCCCAAACTGTTGGTTGACAAGCCCTTGGTATCGGATCGAAAATGAGGAGAACTTCACGGTAGTCAGCAGGTTTCGCCGAAAGGTAAAGATCCACTCACGCTTGATTCAGGGATCATCTCCGCCTCATCGCCGGTCGGAGGTTACCTTATTTTTTATTATATATTACGTTTCCAGTACCTCTTGCTAGCGGGAAAAGAATCATCCGTCGTTGGACTTGAAGCACTCTAAGGTAATAAACATCTCAAACCCTCTGATGACACAGAATGCTCATTGTACTC
		</sequence>
    <sequence><taxon idref="Location_2_1_0|21.613456887840673"/>
			AGAGTCATGGTTTCCTACAGGTAAGAGCCAGGTTATTTCTGAGCCGTTCCGTCACTAGACTGCTGTTAGCGGCTAAACCAAAATTGCTAGCAACGTACATGAAGTTTGACCCTTGACCATAAACGTAAGGGTAGCGAGTTGGGCTAAGAGCTGCCTTATACTCCTGGTAGAGTGGTTCCAATCACTTGGAATAGCAGGGAAAAAGTGTGTTACCTCTCACACTTGTCAATAGGTGGCAACGGATTATACAGTGGGTAGTTAGATGCTGGGAGCTCGCAAAGGGGGGCCTGAGATCCGGCCGTCGTCCGACACGGTGACGGTTCGGGACGGCTGGAGATGAGCATATCTGAATGCTATCCTTTGTCTTTTTGGATGGGCTACTACACTGGGAACGACCACTATACCCTAAGGCTGGCACAACCACGGACGAACAGGGAGAACGCGCGGCAGCAGAAGGCTGTAACGCGTTCTAGTCTAAAGTACCCTAAGAAGTGCCGAGGCGATCCCAATCTTAGACTATCCTACGGAATGGATTCTAAGCAACCACAAGTAACTCGCTCAATGACAATGACTCGTTTGCGTATATCACTGGAGAAAGATCTGTTGTGCGCAGTCACCTGAGAGTGGGAGGTGGCCCGACCACATGCGACCCTGAGCAACTAAATAGGATCCGCGGGACAGAGCCTCCCCGCTCTGTAAGGTTGAGACAAGTCTATTAAAGTAGTCCCGGGTGGTTAGGAAATTCACCTCATGGATGGATTTGTTGTCTCCCAGCATTCGAGGGCAGGTACAATCGGCGACGATGCAAGGAAGAAACCGACCTATCAGTATGTTGTGTTTACTCTTCGCATGTCACTACATACCCATCTCTGTGTGGTACGTTCACTTTCTACTTAGGGTTTTGCCCACAGAGGGCGGCCTTTCAGCTTTAACCAATATAAATTAGCAATTACTTTGAAGAGCGTACCCTGCATACCGGGACGGTTTCCCACCTGACGCACTCATGCACCAGAATGGGCCTATCTAATTAGAGGAAGCGTGATTGCAAACGATGACGTCTTAATCTGCATTTGATTCCATGCAAGCGAACTTGGCAATCATCCTGTTATTGTTCGAGTTCCCGGGGTATTATGTCCCTGCTGTAAGTTAAGGACTCAACTCACGGTGCCCTTGAATCGCTTAATGGTGTAGTGGAGCCTAGCGGGAAACGACGTCAATCCATTTTTCTTACGAAGTACGCACAAACTGACACAGAAGTTTGACTCGGATAAGGAAGATGGGGTGATTCGCCCGCCAGTGTCTTCTCATGTATATCGAGGGGGTCCACATATCGAAGTGTGTACCAATGTATGGAACGATAGCTCACGCCATAACTTGTATCAGGTCACACACTTCGCTACCAAACGAGTATGATATCGTCAAGTGTTGAGCAGTGGTCACCAATGGACTTTTTCGATAAATAGCTACGGGACCGATTGCGCGCCCTTCTTCCAGTTTTGTCGCTAATATTGGAGAAAGGGGAAGTCCTGACGTGATATAGGTGGTTTTTCCAGCTCGCATGATTAGGTCTCAGAGACAGAGTCCTTTATCGGATAGGCAAAGTTAACATGGGTTAGCGTATGAAAGGTCGACTCGTGACCTCACGTCTGTAGTTGTACTGTGCCTGTAACCTCTAAGTTTCAGCTCGTTTGCCCGGGATGTCCCCCGACACTCACCTCATCAAGGGATCCCGAGTGGGCGTCCACTTGACTTTTGAAGCTATCAACTTAACATCGATCGTCTTCGTGATCAAAGTGCCACAGAATCCTTGCACTTGGAAAATGCCGGACGATGCCCGCGGTTCGCCTACAAAGACTAATCCAAAAAGGGCTTCAAACCCTCAGTATAGGTTTTATATGGAGCGTTGTAGTCCAGTATGTCCCCGGATTTGACTACTGTCTCCTATAACGGTATTGTCGCTGTAATTCTTGATTAGAGAGTTGTTCAAATGAACGGTGAATATATGTCGGGTGCCTAGCGACACCAAGGTTAGAGGCCAATGGATAAATCCTGCTTTTGGCGTTAATTTAGGTCGTGCTTCAACAGAGACGCGGCAGCGCCACTCAGAGGAAAATGCTGTTTGATGGAACGACCCGATTGTCAGGCTTCAACCCCGCGCCACTATCAAAGGAAAGTAGCTGTGACATTCACATCTGGGGAAAAGTCATATGATACTCCCTCGCTAAGCCACGAAAGTTGCCTTATGGACCACATAACAAGATCTATAACTTTTCCACTATTCCCCATCTACACTGTTTGAACGGTAGGTTGAGTTCAAGATTTCGTGAGGGATCCTGTGTTGGGAGTCGGTTCTTATTAGTTCTTATAGGAACGCAGGCGACGTTCCCCGTAGGAAGATTAACACCAGCGGGTCACCTTGTATTTCAACCATCAACAAGCAAGGATGCTGTAGTGCTTCTTAGGTGCCAGTAGATCCGGGCGCGTCCTATGAACACAGTGACGTCAGGTACCCGGACATCCACTAACCCTGCCCTAACCCTAAGTCTCCAAGCCGCGGTCGAACATCTTTTGGCTCATGGGTTTCTTTGGCGATCTATGGGATACACCCCCCAAAGAAACAAGCATTGTACCTGTCGAGCAAATACATAGGAGCACTGGAGACTCGTAATCCGACGCAAGGTACAAGAACTTTTGTTTAGCGATAAGCGACCTTGGGCCTCAGATCCACATATGCGATGATTTTTCATGGTGTCTTCGAAAAGGTTCCATCAGGTTAGTTTGTGACCGAGGAGTTGTGTAACCACAACAGAATTCAGAGCCGTAGACGGTTAACGTTCAGGCGTGAAGTAACGATAGACCGCTACATTCGCAGCGCACCACCTGTGTCCAACCTAAACACGTCGAAGATAGAACTTGTGGTTTCAGTGTATCATGAAGATCTTCCTCCTGGTCTTCTAGCCGATTTTAGATGGATGATTGGCCGTAGCACTGGTACACGGCCCTCAGCCACCTGCTGGGACGCCGCCTGAGATGTGCATCTTCAGGCTCAATAGAGCTTTGCGGTCTAATGTCTATAACTGTCATAGCAAACCACCTGTCCTTCACACCCTTTTTCACCATGGATGGCGAAAACGCGGTTTTCCTTGGGACCTGGACGAGGCATAGCTATCAGAGCCCTAAACCGCCTTCGGAAGTTTGAGGACTCTTTTATGCCGACTCGTGTGTGGTGTGGCGTTGTTCATACGCCGGGTCGAACATCTGGACCTTACGGTAAGGGTACGTGTTAGGTTTCTTCCAGGCAAATCGACGTAGGCCAGACCCAGCCAGATTCGGGGTCTTTTCACAGCGTTTGCACCACTTCCCGCGGTTACGTCAGATGTTTATGTGTTTAAGTTGCGCATATACGCTCGGATTACGAACCGAGCTAAAGCAAGCAGAAGAGCCGGCTGAGTGAAGAAGAACTCAATATAGCGAGCTAAACGACGGCGACTGTTATGCCGTCTCGAAAGATGGTGCGAGGATACTCCACTCCCCCAAGTGGAGGCGGCGAATTTCTTCTCGCTGTAAGACGAAGGTCTCCATCATGAGCTTACGCCATTCAAGCGCCTCTGCCGTTAAATCGGCGGAAAAACGCTCTTTCGTGCCGCATATTGGTGAGCTACACGATGCCGTGTAGGAATACGGGTATTACCGAGAGACCTGGTACGTCGAAAACCAATGACTCCCGAACTTCGCGCACTAATAAGCCATCCTATTCAGCGGGTGCATGCGGCAAACACGCCTTGGCGATATTCTACACGGAATGTCTAAGCTTACCCTTCCGATTTTCCCTAAGGGATTTCTGGCCCTTGCTAAGTGTATGGAGCCAATCGTGGCCTTAATGACCAGTGTCACCCGGAGTGTTCTTGACTTACGGCGGGTAAAGCTACACAGTAACCTAAATGTAATTGCTCGATTGTCGTGGCCGGCCTGTGATACCAGCCTGGAACCGGCGATCGCTCGCGGGTTGCAGTATGACTTCCATCGGACTGGTCAAGAACCCACCGTCCGCTATCCAAAACAGCTGGGGGATACTAGGGACGGATTCGCTACTGTGGCAATTGTTGGTGTTTGATTATTTGATAAACGATTTCCCCCGTTCAAATATACGAGGTGTATTCTAGAACTACGCGGAAGACACTAAGTGAATATAGTTGCTGATCGCTGGATATGTGTGGATAGCGACCCTAGGCTAAATCATTGAGACATGGGGAGAATAACCTCCTACCTCTATTCCGTGCGTTTTCTATCCAACTTGGTTTGCTATTACCCTCCTAAGGGGGCTAATCTAGGGCCGAGCAAATAAGGGGAGGTATGGGCGCGTATTAGCACACCACCCTTAAGCGCCTGCTTCGCCCGGGTTATTGGAATCTACCGCTCGATGTGCCCGCGCTTATGGTCAAGTCACCGGTGATTGACCGGTAACCTTACCAGTGTATGACGCTCCAACCATCATCGATCTCATGTCCCTGTGACGGTACTCTAGGTGGTATACTTTTACATTTCTACCTGGGGCTCTAACTGTGCATTCGATGCTCGGGGTCGAGATGAAATATAGTGTCACCGACATGATAGGGCCTCAGTTGCATACTACTTGTCATACAGTCAGTACAACCTGCAGCGCATACAGGAGATGGGTCAATAATGGCTTGTCATTTCTTTACTTTTAGATGGCGATGATCCACCATGGTACGAGGTGCCACTTGGACTGCTGCATCGAGGGCTAGGCCCGGGTGCTCCCCCGCTGCGGTTGCGGCGAGCGTTGTATGCAACACCTTTAGTTAACTACAAACCGGCACCTGCGAGCCATTGGAGAAATTCAGCCAGGCGCAATACAACAAGGAACCAAAACATGAACCCAGCCGCAGGGTATCAGCGCATACAGGAACTGCTTAACGGCCCCATTTCACTGAAGGACCCGAGCATACAGCGAATCCGGAAGACTGAGGTCTGGTATACTCTGCCCGCTGGTGTTACGTCGCCAGTGTGCGTTGTTGTGAAGCCTACATACCTCTTGACCACAGTCACGGTGCAATTACCGTTAACATAATGTTCCCTCAATGCATGTCTGTGCGTCCCGGACGTAATAAACAGGTGGAAGCAGTCTGACAGCCCGGACTTATGCAGAAAGAGGTGTGGTGCGTAAATCCCCCCGCAATACCGCTACATTGCTGGATTATCCCAAGGTCACCAGATAGCAATCGTTTCGGGTTAGTGGTACTGCCGTTTTTGTAATCCGATTGGAGCAGAGGGCTAAAGAATATGAGTAGAAATTGTTAGCACATCTTCGACTTACATTAGCAGATGTAGGGCCAATCAACCCCTTTCGCCAGGTAAAGCTTCTACCGGGTCGATCGCCCGCGGGGGGGACCGCTGATTACCACATGGGATCAAGACGAGAAGCTCGTTACATTAATTCCAAGACTTTCAATTCATCTCGCAAGCACATATTAATGGCACACATGTGGCGCTTCCCGCGTTTTCTGGGCAAGTGGTCCACACGAATGCTGAGTCGGCAATGAAATAGCAGACGAGCGGGGTATCGCTACTACTGCACTGAAGAACATGTTTCTATGGTAGGCCGCCTGCCCCAGGTGTGCACCCATACCAGTATAGGCGAGCTAAGAAATTTCTTTAAAATGCGCTATCTCAAGGTATCCTCCCGTACGGCTGCATTGAGCTCGTCTAACTGTTCGCGGCACGAGTCCCTCGTCAATACATCATTTTTGAGTGCCGCCCCCATGGTCTCAGCTGAGGCGGCTTAGTCGTCATTCCGGTGGACACTTACCCCCCGGTGCCTTGGCTACAGGGCAGCAGCACATAGAGGAATTCTACAAACTACCAAGACGGGTTCTATCATATGGGCTCGAACATGTATAATCGATCCGGGCAAGTCACTGTCTTAAGGTGCAATACATCACCGGACCATAGGCCAATTGCATTGAATGCGCACTGACCCGAGCAGACTCAACACCACACCAGTCTGGGGGCGGCCAATGCTGACATGGAGCAACCGACCGGTGATCTCGACGCATGTCTGCGGAGCCCTTGACCGCAAGTGGAACCGACCTTTCCTTATCTGTAGAAACAGGACATTCTCCTGTCCGCGGGGAGGCATGTAGCGTGGGACACTCTCTTGCTCTGCGTGAAGCTACGAGTGTTGAAGCCTAGTTACATTTTTCGATAGGCGCGAGGGCATTCCTAGCTAGGTAGTGCGAGCCTTGAGCGACGCCCATGACTGCGCATGCTCCTGGCTTATAAACGGACTTGATTGAAGTGCAAATGAGTTTAAGGTATGGAGACTGTCCCTAGCACGCCTATCAACATGACCACGAGGCGTGTCGTTCATGGGGCGGGCAGCCCCAGTCAATCCAGGGAGGACATAGTTCTGAGCACTTTAAAACCTAGCTCGTTATTCTCGGCACTGCGTTCCGAGGCTTCACGAGTTCGTCAGGCGGTACAGTGTCCACAGGTAGGTTAACCCTTTACGAGATGACCAGGATACTGATATTAGTGAGGCTGATTTATTTCTTCGGTGGCAGGTCTTTAGGGCGCCCGACTAACGTCAGCCGGATTCTACGTCACATATGCCAAATTGAGTTCAATGTCCGAAACGGTAGACATACCTGGTCCTATCCGCTTACTCTAATCGAGTTAGACGGCAGGATAAGATGAGTGTATGTAAAAGAGCGCTGTCTACGTATCAAGGGAACCGAGAAGTCTACGCCGCCTGAGCATACGGTTCAGGATGAGGCGTTTGAAGAAGCACATAAAACACGTATGAGACTCCGATCTGCTGTTGCCTGCCTATTACTATTATCATTTGCACATTCGTCAGTGACTCGCACGTCATTATGAGTTACCCTCAGGGAACTAGGTGGCACCTCAAACTACTTGCTAGGTAGATAACGGAAGGACGAGCCAAGTATTCACCGACACTAGAGTATCACAAGACCTAAGGCCGCCGTTTTTTATGTTTCACAGCCGTGTTGCCCCTATCATGAGGTCCGGTAGCAGAACTATTGTGCTTAGATAAGTAACACCCGAGGCCTCCACTGGAGCCGCTGATGAAGGATGCACGAGGGCCGTTCTGTCTAAGACTAATCTTTAGCAGAGACCGTGCCTAGAAACCATCGCGGAAGATGATATACGAAGTATGCAGATGATCCTTGAGTCTGCGGCGTTACTAGTGGGCAAGTTAGAAGCATGCGGACTAGAGATGTGCAGCTCCCAACGGATTCACTAAGCTGGAACATTAGGTCAAGGCAAGGTTCTCTGTTGACTCTTTCACAGACGGTGCTGGCTCATTTAACAGGTTCTCGTCTGAGGAATCGATTCAAATCTATGACTCTCGGTTGAAGGATCCATATTTACGTCCGGCAACCCTAGGGTCGCCGGGGTAACGTCAGCTGGCCCGAGTGACTACTGCTTAACTATCAATGTACTCACTTGAGATCCTGAAAGGTTAACCATCTGGTGCACCCAAGCTCAATAGAATCATTAGGTAGCGCTCCCTAATGCGAATCAGGAGGCAATCTGACGATTGTGCATACTAGCGAAGTTGCTACCATCATAATTAACCGTGGCATGTTGGCGGGGTCCACCCTAAACGCCAGCTGAGGATACGTGAGTCACTAGCTTAATCGCTTCCATCGTTAGAAACATCCGCCTCCGACGTGTGCATGTTACCAAGGCATGGAGTTTGACTAGTGCTCGGACGCTCTTTCCTGTAAATGAATGCATCCCACAGAACAATATGCGATGGTACGCGTAAAGTAACGTAGACAACCCAGCTGATTTATTGCCACCAATCACCAGGCGGAAGCCTACTCGTGGTTCTGAATATAATACCCTTACTCCTCTTTAACCGGACCGAGAATTCCTCAACACACACTATGTGCGAATCGCGATCTATGAAACGCGCGTCGGATCCTAGTCGGCTAGATAACGGAGACTCTGGTTATCATGCGTCGGAGGCATAACTTCTAGTCCTACGATACGGCACCGACATCTTTCCTGTGTAAGAGAATGATAACGGCTTCCGTTGAGCTAGAAGTTTTTGATATACCTCTGGAGACCTAGCCTGATGTCGAGTTGGCTCCGCCAAACTAAATGTATGAGACTACGTCTTGACAAGATCTTTAGAGATGTCTTTTAACGTCTTGTTGTAGTTGGTCATCCACGCGAACCTTCATAGTCATGAACGACATACAGATATCGGATACGTGTTGAGAAACCCGGGTCAGGAATTATCCTTACTCGTGCGCCGTCCTCGGAATTAGGCGCCTGGGTGTGGTACAAACTGACTAAGTGGGCAACTTTTCCTGGTCGCGAAGTTCCGGGTGGCATAACATCAACGACCTGGGCTCTATACTATTCTAGTCCCGAATCCGGGCCGTTGCACTCTGTAGGGAAAGCCGCGAGCCGGCAACCACACTTGTGTTTTTTTGGCAACCCTTCTTCTAGGAGATTTACCCCGTATCGAGAGCTGTTTCAGGTCCGTCGGTGGGCACGTCCATAGCGGCCTTCAAGTCATTGTTACCAACAGCCGAGACTATGACGGCGGACTGTAAACTGGGAAAACTTCTAAGACCCGCCAATTCGACCATGGAGCGACGGGCCTTATCATGACGGAGACCCTCTTTCTCGTCTGTGGGAGATATGTTAGTATTGACTAATGTTAGAAGATTCGTCGATAGGTCCTTCCACAAGCGAGCAAATTACCTTGCAGCGCGTTTCGGTCCACATGGTGAAACGCATTCATCACCACACGGACACGGATGGTGTTGAGCTAACCCAGGATTCTACATAATGGCCTACGCCTCACAACAGAAAGGCGTACATACGCAACATCCGTCCAAACACTTGAGATCCAACGATTATTCATCCATGTCGTTGCTCGGTTCAGGGGCAGCGACAATACGTTGGCCGTCTCTGAACACCAGAGGTTATAGACATGACAACGGCACCGGCAATCTCAACAAGTCGCCTTAGCGTGCCGGGAAATCTGCGAGTGCCGATGAAGAAGTCCAAGGAGCCGTTACTTCGTGACCACTAGTAGCTAATCGTTATATGCTCTGCAGAATGAGGGGGCGTTCGCTCAACGCGCGTCTGGCAGCAAAGCCGATGAACGGCATTCTTCGTGGTCATGCCCACTTACTCATCGCGAGGTTGAGGGAGGTTAGGTCGTGTGTCGTAATGAATTTGGCGCTTTTGAGCGTACAGGAGCAGTACTCGATGCTATTTACGTTAGATTCGTGTTAGCCGAAAAGTTACTTGCGCATGGAGCCCGTAATGTATATGTATAGCCTGGACGCGGCGTCCATTCCCTGATGACCAGGGCCCCGCCGAAGGACTAGGGCCGAATGTCCGGCAAAGTTCTCAACGGTTGTCAGGATATCGACCAGTTTCCTGTGGATCCCCGTTTTACCAAGGACTTTTGGCTCCTGGATTTGAGCACCGTAAGCAAGTCCCAAACGATCTATTACAAATAGGTAACCCAGACGTATACCGGTGCCATAGTTAACAAGGATGGCCCCGGGGCTGACACGTTTGCAAGGCTCGTAGCGGGCTGTGTAGGCCGCTTCTGTCACGATCAGCGCGCATGGGCATTGGCAGCAGGAATACTTACTCGGTTGCAAAGGCATATGTATAACCTATGCCACGTGGCCCTCCCCGATGCCGAGTCACTCAAATAACACTGAAACCCGGGCTTAGGTGCACACTCCCAGTTGCTTCGCCCGGCGCCGTGCGGGAATTATGAGCACTTGGGAGTTGAACCGTTCATGTGGTCACGCACCGATTTTGAAGGAGGGTTGAAACTCGCATCGCGATTCTTATGCTGGTATCTTGAAAATTCGGGGTCGAGGTGAGACGCCAGCCTATCACCTGCGGGGCGCCCGGCGACTTGTAGCTAGGGAACGAAGTAATCGGATCGTCCTTCTGAAAAAATCGCGATTGCCAAGTGCATTTTCTCATACATTGATACCGGTCCCCGTCCAACTTCGCCTACCGGTGACGGACGTATCTATCCAGATTAGGTGAGCGAATCGGGCCAGATTGTAATGGCGTCGAATGCCCTACGCGTAAGTAGTTACTCGGTTAGTTACGGGAGCATCAAGGCTGCCTAGGTTGGAAAAACACACCGAGGGACATTGAGTGGGCAGTCTCTAGGCCATATGGCACCACATATAATGAACTCCAGAATAGTAGTTGTTCGAATAAGAGCGGACTAGGGCTTGTTTGTTCCCAAAAGGAAAGCCTTAGCCTTCGAAATATTTAAGCAGGTGGCCCGCGAGTACATGATTGAATCAGTCGGTAATGGCTCAGGGGAGGGGCTTCACTCTATGTACAGGTAAATGACTAACGCAGGAGGGCCGTTAGTGGTTGTTTACAGCATACCGCCTATGACCCTTGTCGGGCATAGAACGATAAATTGGCAAGAGGCCACAAAGCAAGCAACGCCGTCGGCATCAAAGACTAAGTGGCGCATCGACACATAAGAATTACGTATGAAGAGTCGGGTAATAATCTACGCGGGGGTCTGAACATGGATCCGATCTTGTTTAGAATAGACCGATTTCTACCGTGACAGCCCCTTCCCCAGCTGCCTCACCCTGCCCTTTTCACATGGCTGGCTCAAGAAAGTGCGATCGTGTAGGTAACCTTTTTGAGTCCATAGAGACAGCGGACTTACTTCGGATGATAAGGGAACAAACCCGTTCATCTTAGATGTGATACCCACCGCATAAAAACTACTTGCGAGCAAAGGTTCGCCTTGCTTACCGAGTACGAGGCCCATACCCTGACCTTTAGCGGAGCTAGTCCAGGTTCTACGCGGAGCACGCATCCATGATTGGGCTCGAATGCATACATAGTAGTGAAAAGGCCCGGACTGATAACAGATCAAGTTGGGCGCGAACACTTCAACATATTAAACCCTGATCCCTGACGATCTGTACGTGTGAAACTAATATGTGGACAGCCAGGCAAGGGGACCATGACCAGCATAGTGTTCTAACTGTTCGAACCGCCGTTGCCGGCCGATCGGAGCTCAGTAATTTTAGGTAACGTCATAGAAACGCAGGGAAAGACGTGGCTCTTACCAGTAAATGGCCCAGGCACTACCCCAGTATTGAAATGTCAAATCCATAACATGAGGATGGCACGTGCGCACCTTTCCTTATAATTGCTCTCCATCCCTATATACTCTTGTTGTCCCGACATTGAGTGACCTCACTAGTTGCACTTGGCAGCGTGGCTATCTGAATTCGGAACAGCCAGGCGGGCGAATTCTGCGGGGGGAATTCACATAGTCGCCAGACATCTGAACACTGCAGGCGGGAAACCATGGAATAACCTTAGGTCGACCCGTATAGATTGCCTGCGGTTCTCCTGATGACGGAGCTACGCTCAACACATATAAGCTCACTTGACCATTTACGTAAAGAAACATCAGTACTGTGGAAATCGCGACCTAGCAGATAGTTATTTCGGAAAAGTAGTCACAGCTACTTTCTGAAATAGGCCCTGCGGCCCCTTAGTGTAAGTCTATCCGGGTCTCGGGGCGGCCATTCGGGGTGCTACTTTTTTGGGCATTCCACTCTGGTGACATACGGTTAGAGTTTCACAATACCGTCGACTGCGTGCCCCGCGCCCATAAACCCGACCGGCTCGTCCAGCAATTTATTCCTTATGCTCTGCTAATGCTGAGGATCGCCATGGGGGCGCGCGTGGATGCTCCTGCCTTATTTCTTCTTTGCAAGAAAACCCGCACGCACGTGGGGAGTGTAAGCCCATTCGTTCGAACGCTAATCGTAGGGAATATGGAGGGCGCGCGTGTACTCGGCAAATGGAAGTTAGGATCTGAGCAAATCTTATGCTAAAACAGGCGTCGTACAAAAACCTGCCCACATGTCTTGTCAGGTAAACACCTAAACGGATGACGTAAGATTCTTCGTTGGATAAGGGGATTCATCCGTTGGGTGGAGGAAGTCCAAAGTAACTGCATCGGGCACCGTTGAACGAACTGCGCCTGGTTGTTACTCATCTGTTTAACTAGCACGTAGTCGAGATTGTTCCCGGCGTGCACTCTGAATGGCTCAGCGCACTTCCACGTTGAGTCGGTCCATGCTAGTGAAATTAAACAACCTCGTCGGGCCCACCCGCAAAAGTAAGCGCGCTCTCCATTAACTTACTTGACTCGTTAGTCGAGCGAGAGCCAAATCATTTTCAATATACCGCGCTCGGTCAGTTGATCATGGCCCGTCTAACCTGCCTATACAGTGATAGCGATTGCTTTGATTCTCGAATAGGCCGGTTGGCATTACAGTCCTGTTGGGTGCCTGGAAGATCACATAAAATCGATAAGAACCTCTGATGGGGGGCTCATCGGCAGGGCCTCTCCTCATAACCCAAGTCTCCACGACTCCTAGATACCCTGTCTACTCTGGATGAAATCGGGGCGGTGGCAGTCCGTCTCCGCACATAGGTCCCGGAACGACCCCAAATGTCGACCGGTATCGGTGGAGGCGAACTCACGGACTATCACTTTGTAAGATGTGATAGGGTGCTGTGCTTTAGTGTCGGCACCTAAACTCGTCATTTCATCTCAATATATCTGCTTTCTTCCTAAAACCTGGGAACCAAAACGAACTGTTCTGCCGGCTATATATCTTTGCAACCCCACAGCTAGAATTAGTGAGCCGCAGTGTGCATCCCGATAAGGGAAGCCTAAAACTTCGGCCACAAGTTTCATAAGGGTGGTCGGGCGACGTGAGTTATTGCACCCGTGGCCTTCGGTGGCGACCGCATAGTTTGTTAAGTAAGCTCACCGGTTTCAGGGCTTTCCAGTCGTACTTTGACACAGAGCCGAGGTGGGTTTGGTCACACTTCATAACCTCAGTTCGGCGAACCTACGAGCTCGTGACTCGTGGAGGGACTATCTTTTCCAATCATCGCAACTGGGACATGTTTGATGGTTCAAACGACTCCGTCCCATTAGTACGACGAGTTTACACACCCGCTTCGAATATGGGAGATGACGTATTGGCACGGGGGTACAGGGATTCATGACGCGGACTGTTATCAGTAGCCGGTATTCTAAGCGGTATAACAGGCGATTTGTCGACGCGTTCATGCCATCTATAATAAGCTTGTGCAGTCATGCGCCTTGCACAGCAGACACGATTCCACCTCGACGCGGACTCAGAAGCCCAGGGCAGCTCATCCAATGATCGCGCTGACCAACCTAGAATGGCTCGTTGTAAGCAGGAATCGGAGAGCCACTATATGTGACATACGACCGTACGGACGCTTTGCTGACTCGAATTCAAGCGTAAAAAAATCGATACCAAACCACTTGGATAATGCGAATCACACAATGGTATAACACCGGTACTAAACCCTCGGGCTCAGAGCTTTCCCGTGCCCGGATATGGTAAGAACCGAGTGGCCTCATTGGATTTTCAGCTCTAATATCTATAAAATGTGCTGTACGCCCAATTGCCAATTGCGATGCACACACACTTAAGTTCGCGTAGCGTAGGTGGGACAGTGTAGGAAGCTACAGGGTGGAGTTTACGGCACTCCTGCCTCCCGTGCGCTCTCAGGCCGTCGGATCTCGTCAGGTCGGGTACGCCTCTGGCGCCAAACCTTGCGCCTCACATTTTCCATCACTGTGAGCCCAAACTGTTGGTTGACAAGCCCTTGGTATCGGATCGAAAATGAGGAGAACTTCACGGTAGTCAGCAGGTTTCGCCGAAAGGTAAAGATCCACTCACGCTTGATTCAGGGATCATCTCCGCCTCATCGCCGGTCGGAGGTTACCTTATTTTTTATTATATATTACGTTTCCAGTACCTCTTGCTAGCGGGAAAAGAATCATCCGTCGTTGGACTTGAAGCACTCTAAGGTAATAAACATCTCAAACCCTCTGATGACACAGAATGCTCATTGTACTC
		</sequence>
    <sequence><taxon idref="Location_1_2_1|30.895017206773765"/>
			AGAGTCATGGTTTCCTACAGGTAAGAGCCAGGTTATTTCTGAGCCGTTCCGTCACTAGACTGCTGTTAGCGGCTAAACCAAAATTGCTAGCAACGTACATGAAGATTGACCCTTGACCATAAACGTAAGGGTAGCGAGTTGGGCTAAGAGCTGCCTTATACTCCTGGTCGAGTGGTTCCAATCACTTGGAATAGCAGGGACAAAGTGTGTTACCTCTCACACTTGTCAATAGGTGGCAACGGATTATACAGTGGGTAGTTAGATGCTGGGAGCTCGCAAAGGGGGGCCTGAGATCCGGCCGTCGTCCGACACGGTGACGGTTCGGGACGGCTGGAGATGAGCATATTTGAATGCTATCCTTTGTCTTTTTGGATGGGCTACTACACTGGGAACGACCACTATACCCTAAGGCTGGCACAACCACGGACGAACAGGGAGAACGCGCGGCAGCAGAAGGCTGTAACGCGTTCTAGTCTAAAGTACCCTAAGAAGTGCCGAGGCGATCCCAATCTTAGACTATCCTACGGAATAGATTCTAAGCAACCACAAGTAACTCGCTCAATGACAATGACTCGTTTGCGTATATCACTGGAGAAAGATCTGTTGTGCGCAGTCACCTGAGAGTGGGAGGTGGCCCGACCACATGCGACCCTGAGCAACTAAATAGGATCCGCGGGACAGAGCCTCCCCGCTCTGTAAGGTTGAGACAAGTCTATTAAAGTAGTCCCGGGTGGTTAGGAAATTCACCTCATGGATGGATTTGTTGTCTCCCAGCATTCGAGGGCAGGTACAATCGGCGACGATGCAAGGAAGAAACCGACCTATCAGTATGTTGTGTTTACTCTTCGCATGTCACTACATACCCATCTCTGTGTGGTACGTTCACTCTCTACGTAGGGTTTTGCCCACAGAGGGCGGCCTTTCAGCTTTAACCAATATAAATTAGCAATTACTTTGAAGAGCGTACCCTGCATACCGGGACGGTTTCCCACCTGACGCACTCATGCACCAGAATGGGCCTATCTAATTAGAGGAAGCGTGATTGCAAACGATGACGTCTTAATCTGCATTTGATTCCATGCAAGCGAACTTGGCAATCATCCTGTTATTGTTCGAGTTCCCGGGGTATTATGTCCCTGCTGTAAGTTAAGGACTCAACTCACGGTGCCCTTGAATCGCTTAATGGTGTAGTGGAGCCTAGCGGGAAACGACGTCAACCCATTTTTCTTACGAAGTACGCACAAACTGACACAGAAGTTTGACTCGGATAAGGAAGATGGGGTGATTCGCCCGCCAGTGTCTTCTCATGTATATCGAGGGGGTCCACATATCGAAGTGTGTACCAATGTATGGAACGATAGCTCACGCCATAACTTGTATCAGGTCACACACTTCGCTACCAAACGAGTATGATATCGTCAAGTGTTGAGTAGTGGTCACCAATGGGCTTTTTCGATAAATAGCTACGGGACCGATTGCGCGCCCTTCTTCCAGTTTTGTCGCTAATATTGGAGAAGGGGGAAGTCCTGACGTGATAGAGGTGGTCTTCCCAGCTCGCATGATTAGGTCTCAGAGACAGAGTCCTTTATCGGATAGGCAAAGTTAACATGGGTTAGCGTATGAAAGGTCGACTCGTGACCTCAAGTCTGTAGTTGTACTGTGCCTGTAACCTCTAAGTTTCAGCTCGTTTGCCCGGGATGTCCCCCGACACTCACCTCATCAAGGGATCCCGAGTGGGCGTCCACTTGACTTTTGAAGCTATCAACTTAACATCGATCGTCTTCGTGATCAAAGTGCCACAGAATCCTTGCACTTGGAAAATGCCGGACGATGCCCGCGGTTCGCCTACAAAGACTAACCCAAAAAGGGCTTCAAACCCTCAGTATAGGTTTTATATGGGGCGTTGTAGTCCAGTATGTCCCCGGATTGGACTACTGTCTCCTATAACGGTATTGTCGCTGTTATTCTTGATTAGAGAGTTTTTCAAACGAATGGTGAATATATGTCGGGTGCCTAGCGACACCAAGGTTAGAGGCCAATGGATAAATCCTGCTCTTGGCGTTAATTTAGGTCGTGCTTCAACAGAGACGCGGCAGCGCCACTCAGAGGAAAATGCTGTTTGATGGAACGACCCGATTGTCAGGCTTCAACCACGCGCCACTATCAAAGGAAAGTAGCTGTGACATTCACATCTGGGGAAAAGTCATATGATACTCCCTCGCCAAGCCACGAAAGTTGCCTTATGGACCACATAACAAGATCTATAACTTTTCCACTATTCCCCATCTACACTGTTTGAACGCTAGGTTGAGTTCAAGATTTCGTGAGGGATCCTGTGTTGGGAGTCGGTTCTTATTAGTTCTTATAGGAACGCAGGCGACGTTCCCCGTAGGAAGATTAACACCAGCGGGTCACCTTGTATTTCAACCATCAACAAGCAAGGATGCTGTAGTGATTCTTAGGTGCCAGTAGATCCGGGCGCGTCCTATGAACACAGTGACGTCAGGTACCCGGACATCCACTAACCCTGCCCTAACCCTAAGTCTCCAAGCCGCGGTCGAACATCTTTTGGCTCATGGGTTTCTTTGGCGATCTATGGGATACACCCCCCAAAGAAACAAGCATTGTACCTGTCGAGCAAATACATAGGAGCACTGGAGGCTCGTAATCCGACGCAAGGTACAAGAACTTTTGTTTAGCGATAAGCCACCTTGGGCCTCAGATCCACATATGCGATGATTTTTCATGGTGTCTCCGAAAAGGTTCCATCAGGTTAGTATGTGACCGAGGAGTTGTGTAACCACAACAGAATTCAGAGCCGTAGACGGTTAACGTTCAGGCGTGAAGTAACGATAGACCGCTACATTCGCAGCGCACCACCTGTGTCCAACCTAAACACGTCGAAGATAGAACTTGTGGTTTCAGTGTATCATGAAGAGCTTCCTCCTGGTCTTCTAGCCGATTTTAGATGGATGATTGACCGTAGCACTGGTACACGGCCCTCAGCCACCTGCTGGGACGCCGCCTGAGATGTGCATCTTCAGGCTCAATAGAGCTTTGCGGGCTAATGTCTATAACTGTCATAGCAAACCACCTGTCCTTCGCACCCTTTTTCACCATGGATGGCGAAAACGCGGTTTTCCTTGGGACGTGGACGAGGCATAGCTATCAGAGCCCTAAACCGCCTTCGGAAGTTTGAGGACTCTTTTATGCCGACTCGTGTGTGGTGTGGCGTTGTTCATACGCCGGGTCGAACATCTGGACCTTACGGTAAGGGTACGTGTTAGGTTTCTTCCAGGCAAATCGACGTAGGCCAGACCCAGCCAGATTCGGGGTCTTTTCACAGCGTTTGCACCACTTCCCGCGGTTACGTCAGATGTTTATGTGTTTAAGTTGCGCATATACGCTCGGATTACGAACCGAGCTAAAGCAAGCAGAAGAGCCGGCTGAGTGAAGAAGAACTCAATATAGCGAGCTAAACGACGGCGACTGTTATGCCGTCTCGAAAGATGGTGCGAGGATACTCCACTCCCCCAAGTGGAGGCGGCGAATTTCTTCTCGCTGTAAGACGAAGGTCTCCATCATGAGCTTACGCCATTCAAGCGCCTCTGCCGTTAAATCGGCGGAAAAACGCTCTTTCGTGCCGCATATTGGTGAGCTACACGATGCCGTGTAGGAATACGGGTATTACCGAGAGACCTGGTACGTCGAAAACCAATGACTCCCGAACTTCGCGCACTAATAAGCCATCCTATTCAGCGGGTGTATGCGGCAAACACGCCTTGGCGATATTCTACACGGAATGTCTAAGCTTACCCTTCCGATTTTCCCTAAGGGATTTCTGGCCCTTGCTAAGTGTATGGAGCCAATCGTGGCCTTAATGACCAGTGTCACCCGGAGTGTTCTTGACTTACGGCGGGTAAAGCTACACGGTAACCTAAATGTAATTGCTCGATTGTCGTGGCCGGCCTGTGATACCAGCCTGGAACCGGCGATCGCTCGCGGGTTGCAGTATGACTTCCATCGGACTGGTCAAGAACCCACCGTCCGCTATCCAAAACAGCTGGGGGATACTAGGGGCGGATTCGCTACTGTGGCAGTTGTTGGTGTTTGATTATTTGATAAACGATTTCCCCCGTTCAAATATACGAGGTGTATTCTAGAACTACGCGGAAGACACTAAGTGAATATAGTTGCTGATCGCTGGATATGTGTGGATAGCGGCCCTAGGCTAAATCATTGAGACATGGGGAGAATAATCTCCTACCTCTATTCCGTGCGTTTTCTATCCAACTTGGTTTGCTATTACCCTCCTAAGCGGGCTAATCTAGGGCCGAGCAAATAAGGGGAGGTATGGGCACGTATTAGCACACCACCCTTAAGCGCCTGCTTCGCCCGGGTTATTGGAATCTACCGCTCGATGTGCCCGCGCTTATGGTCAAGTCACTGGTGATTGACCGGTACCCTTACCAGTGTATGACGCTCCAACCATCATCGATCTCATGTCCCTGTGACGGTACTCTAGACGGTATACTTTTACATTTCTACCTGGGGCTCTAACTGTGCATTCGATGCTCGGGGTCGAGATGAAATATAGTGTCACCGACATGATAGGGCCTCAGTTGCATACTACTTGTCATACAGTCAGTGCAACCTGCAGCGCATACAGGAGATGGGTCAATAATGGCTTGTCATTTCTTTACTTTTAGATGGCGATGATCCACCATGGTACGAGGTGCCACTTGGACTGCTGCATCGAGGGCTAGGCCCGGGTGCTCCCCCGCTGCGGTTGCGGCGAGCGTTGTATGCAACACCTTTAGTTAACTACAAACCGGCACCTGCGAGCCATTGGAGAAATTCAGCCAGGCGCAATACAACAAGGAACCAAAACATGAACACAGCCGCAGGGTATCAGCGCATACAGGAACTGCTTAACGGCCCCATTTCACTGAAGGACCCGAGCATACAGCGAATCCGGATGACTGAGGTCTGGTATACTCTGCCCGCTGGTGTTATGTCGCCAGTGTGCGTTGTTGTGAAGCTTACATACCTCTTGACCACAGTCACGGTGCAATTACCGTTAACATAATGTTCCCTCAATGCATGTCTGTGCGTCCCGGACGTAATAAACAGGTGGAAGCAGTCTGACAGCCCGGACTTATGCAGAAAGAGGTGTGGTGCGTAAATCCCCCCGCAATACCGCTACATTGCTGGATTATCCCAAGGTCACCAGATAGCAATCGTTTCGGGTTAGTGGTACTGCCGTTTTTGTAATCTGATTGGAGCAGAGGGCTAAAGAATATGAGTAGAAATTGTTAGCACATCTTCGACTTACATTAGCAGATGTAGGGCGAATCAACCCCTTTCGCCAGGTAAAGCTTTTACCGGGTCGATCGCCCGCGGGGGGGACCGCTGATTACCACACGGGATCAAGACGAGAAGCTCGTTACATTAATTCCAAGACTTTCAATTCATCTCGCAAGCACATATTAATGGCACACATGTGGTGCTTCCCGCGTTTTCTGGGCAAGTCGTCCACACGAATGCTGAGTCGGCAATGAAATAGCAGACGAGCGGGGTATCGCTACTACTGCACTGAAGAACATGTTTCTATGGTAGGCCGCCTGCCCCAGGTGTGCACCCATACCAGTATAGGCGAGCTAAGAAATTTCTTTAAAATGCGCTATCTCAAGGTATCGTCCCCTACGGCTGCATTGAGCTCGTCTAACTGTTCGCGGCACGAGTCCCTCGCCAATACATCATTTTTGAGTGCCGCCCCCATGGTCTCAGCTGAGGCACCTTAGTCGTCATTCCGGTGGACACTTACCCCCCGGTGCCTTGGCTACAGGGCAGCAGCACATAGAGGAATTCTACAAACTACCAAGACGGGTTCTATCATATGGGCTCGAACATGTATAATCGATCCGGGCAAGTCACTGTCTTAAGGTGCAATACATCACCGGAACATAGGCCAATTGCATTGAATGCGCACTGACCCGAGCAGACTCAACACCACACCAATCTGGGGGCGGCCAATGCTGACATGGAGCAACCGACCGGTGATCTCGACGCATGTCTGCGGAGCCCTTGACCGCAAGTGGAGCCGACCTCTCCTTATCTGTAGAAACAGGACATTCTCCTGTCCGCGGGGAGGCATGTAACGTGGGACACTCTCTTGCTCTGCGTGAAGCTACGAGTGTTGAAGCCTAGTTACATTTTTCGATAGGCGCGAGGGCATTCCTAGCTAGGTAGTGCGAGCCTTGAGCGACGCCCATGACTGAGCATGCTCCTGGCTTATAAACGGACTTGATTGAAGTGCAAATGAGTTTAAGGTATGGAGACTGTCCCTAGCACGCCTATCAACATGACCACGAGGCGTGTCGTTCATGGGGCGGGCAGCCCCGGTCAATCCAGGGAGGACATAGTTCTGAGCACTTTAAAACCTAGCTCGTTATTCTCGGCACTGCGTTCCGAGGCTTCACGAGTTCGTCAGGCGGTACAGTGTCCACAGGTAGGTTAACCCTTTACGAGATGACCAGGATACTGATATTAGTGAGGCTGATTTATTTCTTCGGTGGCAGGTCTTTAGGGTGCCCGACTAACGTCAACCGGATTCTACGTCACATATGCCAAATTGAGTTCAATGTCCGAAACGGTAGACATACCTGGTCCTATCCGCTTACTCTAATCGAGTTAGACGGCAGGATAAGATGAGTGTATGTAAAAGAGCGCTGTCTACGTATCAAGGGAACCGAGAAGTCTACGCCGCCTGAGCATACGGTTCAGGATGAGGCGTTTGAAGAAGCACATAAAACACGTATGAGACTCAGATCTGCTGTTGCCTGCCTATTACTATTATCATTTGCACATTCGTCAGTGACTCGCACGTCATTATGAGTTACCCTCAGGGAACTAGGTGGCACCTCAAACTACTTGCTAGGTAGATAACGGAAGGACGAGCCAAGTATTCACCGACACTAGAGTATCACAAGACCTAAGGCCGCCGTTTTTTATGTTTCACAGCCGTGTTGCCCCTATCATGAGTTCCGGTAGCAGAACTATTGTGCTTAGATAAGTAACACCCGAGGCCTCCACTAGAGCCGCTGATGAAGGATGCACGACGGCCGTTCTGTCTAAGACTAATCTTTAGCAGAGACCGTGCCTAGAAACCATCGCGGAAGATGATATACGAAGTATGCAGATGATCCTTGAGTCTGCGGCGTTACTAGTGGGCAAGTTAGAAGCATGCGGACTAGAGATGTGCAGCTCCCAACGGATTCACTAAGCTGGAACATTAGGTCAAGGCAAGGTTCTCTGTTGACTCTTTCACAGACGGTGCTGGCTCATTTAACAGGTTCTCGTCTGAGGAATCGATTCAAATCTATGACTCTCGGTTGAAGGATCCATATTTACGTCCGGCAACCCTAGGGTCGCCGGGGTAATGTCAGCTGGCCCGAGTGACTACTGCTTAACTATCAATGTACTCACTTGAGATCCTGAAAGGTTAACCATCTGGTGCACCCAAGCTCAATAGAACCATTAGGTAGCGCTCCCTAATGCGAATCAGGAGGCAATCTGACGATTGTGCATACTAGCGAAGTTGCTACCATCATAATTAACCGTGGCATGTTGGCGGGGTCCACCCTAAACGCCAGCTGAGGATACGGGAGTCACTAGCTTAATCGCTTCCATCGTTAGAAACATCCGCCTCCGACGTGTGCATGTTACCAAGGCATGGAGTTTGACTAGTGCTCGGACGCTCTTTCCTGTAAATGAATGCATCCCACAGAACAATATGCGATGGTACGCGTAAAGTAACGTAGACAACCCAGCTGATTTATTGCCACCAATCACCAGGCGGAAGCCTACTCGTGGTTCTGAATATAATACCCTTACTCCTCTTTAACCGGACCGAGAATTCCTCAACACACACCATGTGCGAATCGCGATCTATGAAACGCGCGTCGGATCCTAGTCGGCTAGATAACGGAGACTCTCGTTATCATGCGTCGGAGGCATAACTTCTAGTCCTACGATACGGCACCGACATCTTTCCTGTGTAAGAGAATGATAACGGCTTCCGTTGAGCTAGAAGTTTTTGATATACCTCTGGAGACCTAGCCTGATGTCGAGTTGGCTCCGCCAAACTAAATGTATGAGACTACGTCTTGACAAGATCTTTAGAGATGTCTTTTAACGTCTTGTTGTAGTTGGTCATCCACGCGAACCTTCATAGTCATGAACGACATACAGATATCGGATACGTGTTGAGAAACCCGGATCAGGAGTTATCCTTACTCGTGCGCCGTCCTCGGAATTAGGCGCCTGGGTGTGGTACAAACTGACTAAGTGGGCAACTTTTCCTGGTCGCGAAGTTCCGGGTGGCATAACATCAACGACCTGGGCTCTATACTATTCTCGTCCCGAATCCGGGCCGTTGCACTCTGTAGGGAAAGCCGCGAGCCGGCAACCACACTTGTGTTTTTTTGGCAACCCTTCTTCCAGGAGATTTACCCCGTATCGAGAGCTGTTTCAGGTCCGTCGGTGGGCACGTCCATAGCGGCCTTCAAGTCATTGTTACCAACAGCCGAGACTATGACGGCGGACTGTAAGCTGGGAAAACTTCTAAGACCCGCCAATTCGACCATGGAGCGACGGGCCTTATCATGACGCAGAGCCTCTTTCTCGTCTGTGGGAGGTATGTTAGTATTGACTAATGTTAGAAGATTCGTCGATAGGTCCTTCCACAAGCGAGCAAATTACCTTGCAGCGCGTTTCGGTCCACATGGTGAAACGCATTCATCACCACACGGACACGGATGGTGTTGAGCTAACCCAGGATTCTACATAATGGCCTACGCCTCACAACAGAAAGGCGTACATACGCAACATCCGTCCAAACACTTGAGATCCAACGATTATTCATCCATGTCGTTGCTCGGTTCAGGGGCAGCGACAATACGTTGGCCGTCTCTGAACACCAGAGGTTATAGACATGACAACGGCACCGGCAATCTCAACAAGTCGCCTTAGCGTGCCGGGAAATCTGCGAGTGCCGATGAAGAAGTCCAAGGAGCCGTTACTTCGTGACCACTAGTAGCTAATCGTTATATGCTCTGCAGAATGAGGGGGCGTTCGCTCAACACGCGTCTGGCAGCAAAGCCGATGAACGGCATTCTTCGTGGTCATGCCCACTTACTCATCGCGAGGTTGAGGGAGGTTAGGTCGTGTGTCGTAATGCATTTGGCGCTTTTGAGCGTACAGGAGCAGTACTCGATGCTATTTACGTTAAATTGGTGTTAGCCGAAAAGTTACTTGCGCATGGAGCCCGTAATGTATATGTATAGCCTGGACGCGGCGTCCATCCCCTGATGACCAGGGCCCCGCCGAAGGACTAGGGCCGAATGTCCGGCAAAGTTCTCAACGGTAGTCAGGATATCGACCAGTTTCCTGTGGATCCCCGTTTTACCAAGGACTTTTGGCTCCTGGATTTGAGCACCGTAAGCAAGTCCCAAACGATCTATTACAAATAGGTAACCCAGACGTATACCGGTGCCATAGTTAACAAGGATGGCCCCGGGGCTGACACGTTTGCAAGGCTCGTAGCGGGCTGTGTAGGCCGCTTCTGTCACGATCAGCGCGCATGGGCATTGGCAGCAGGAATACTTACTCGGTTGCAAAGGCATATGTATAACCTATGCCACGTGGCCCTCCCCGGTGCCGAGTCACTCAAATAACACTGAAACCCGGGCTTAGGTGCACACTCCCAGTTGCTTCGCCCGGCGCCGTGCGGGAATTATGAGCACTTGGGAGTTGAACCGTTCATGTGGTCACGCACCGATTTTGAAGGAGGGTTGAAACTCGCATCGCGATTCTTATGCTGGTATCTTGAAAATTCGGGGTCGAGGTGAGACGCCAGCCTATCACCTGCGGGGCGCCCGGCGACTTGTAGCTAGGGAACGAAGTAATCGGATCGTCCTTCTGAAAAAATCGCGATTGCCAAGTGCATTTTCTCATACATTGATACCGGTCCCCGTCCAACTTCGCCTACCGGTGACGGACGTATCTATCCAGATTAGGTGAGCGAATCGGGCCAGATTGTAATGGCGTCGAATGCCCTACGCCCAAGTAGTTACTCGGTTAGTTACGGGAGCATCAAGGCTGCCTAGGTTGGAAAAACACACCGAGGGACATTGAGTGGGCAGTCTCTAGGCCATATGGCACCACATATAATGAACTCCGGAATAGTAGCTGTTCGAATAAGAGAGGACTAGGGCTTGTTTGTTCCCAAAAGGAAAGCCTTAGCCTTCGAAGTATTTAAGCAGGTGGCCCGCGAGTACGTGATTGAATCAGTCGGTAATGGCTCAGGGGAGGGGCTTCACTCTATGTACAGGTAAATGACTAACGCAGGAGGGCCGTTAGTGGTTGTTTACAGCATACCGCCTATGACCCTTGTCGGGCATAGAACGATAAATTGGCAAGAGGCCACAAAGCAAGCAACGCCGTCGGCATCAAAGACTAAGTGGCGCATCGACACATAAGAATTACGTATGAAGAGTCGAGTAATAATCTACGCGGGGGTATGAACATGGATCCGATCTTGTTTAGAATAGACCGATTTCTACCGTGACAGCTCCTTCCCCAGCTGCCTCACCCTGCCCTTTTCACATGGCTGGCTCAAGAAAGTGCGATCGTGTAGGTAACCTTTTTGAGTCCATAGAGACAGCGGACTTACTTCGGATGATAAGGGAACAAACCCGTTCATCTTAGAGGTGATACCCACCGCATAAAAACTACTTGCGAGCAGAGATTCGCCTTGCTAACCGAGTACGAGGCCCATACCCTGACCTTTAGCGGAGCTAGTCCAGGTTCTACGCGGAGCACGCATCCATGATTGAGCTCGAATGCATACATAGTAGTGAAAAGGCCCGGACTGAGAACAGATCAAGTTGGGCGCGAACACTTCAACATATTAAACCCTGATCCCTGACGATCTGTACGTGTGAAACTAATATGTGGACAGCCAGGCAAGGGGACCATGACCAGCATAGTGTTCTAACTGTTCGAACCGCCGTTGCCGGCCGATCGGAGTTCAGTAATTTTAGGTAACGTCATAGAAACGCAGGGAAAGACGTGGCTCTTACCAGTAAATGCCCCAGGCACTACCCCAGTATTGAAATATCAAATCCATAACATGAGGATGGCATGTGCGCACCTTTCCTTATAATTGCTCTCCATCCCTATATACTCTTGTTGTCCCGACATTGAGTGACCTCACTAGTTGCACTTGGCAGCGTGGCTATCTGAATTCGGAACAGCCAGGCGGGCGAATTCTGCGGGGGGAATTCACATAGTCGCCAGACATCTGAACACTGCAGGCGGGAAACCATGGAATAACCTTAGGTCGACCCGTATAGATTGCCTGCGGTTCTCCTGATGACGGAGCTACGCTCAACACATATAAGCTCACTCGACCATTTACGTAAAGAAACATCAGTACTGTGGAAATCGCGACCTAGCAGATAGTTATTTCGGAAAAGTAGTCACAGCTACTTTCTGAAATAGGCCCTGCGGCCCCTTGGCATAAGTCTATCCGGGTCTCGGGGGGGCCATTCAGGGTGCTACTTTTTTGGGCATTCCACTCTGGTGACATACGGTTAGAGTTTCACGATACCGTCGACTGCGTGTCCCGCGCCCATAAGCCCGACCAGCTCGTCCAGCAATTTATTCCTTATGCTCTGCTAATGCTGAGGATCGCCATGGGGGCGCGCGTGGATCCTCCTGCCTTATTTCTTCTTTGCAAAAAAACCCGCACGCACGTGGGGAGTGTAAGCCCATTCGTTCGAACGCTAATCGTAGGGAATATGGAGGGCGCGCGTGTACTCGGCAAGTGGAAGTTAGGATCTGAGCAAATCTTATGCTAAAACAGGCGTCGTCCAAAAACCTGCCCACATATCTTGTCAGGTAAACACCTAAACGGATGACGTAAGATTCTTCGTTGGATAAGGGGATTCATCCGTTGGGTGGAGGAAGTCCAAAGTAACTGCATCGGGCACCGTTGAACGAACTGCGCCTGGTTGTTACTCATCTATTTAACTAGCACGTAGTCGAGATTGTTCCCGGCGTGCACTCTGAATGGCTCAGCGCACTTCCACGTTGAGTCGGTCCATGCTAGTGAAATTAAACAACCTTGTCGGGCCCACCCGCAAAAGTAAGCGCGCTCTCCATTAACTTACTTGACTCGTTAGTCGAGCGAGAGCCAAATTATTTTCAATATACCGCGCTCGGTCAGTTGATCATGGCCCGTCTAACCTGCCTATACAGTGATAGCGATTGCTTTGATTCTCGAATAGGCCGGTTGGCATTACAGTCCTGTTGGGTGCCTGGAAGATCACATAAAATCGATAAGAACCTCTGATGGGGGGCTCATCGGCAGGGCCTCTCCTCATAACCCAAGTCTCCACGACTCCTAGATACCCTGTCTACTCTGGATGAAATCGGGGCGGTGGCAGTCCGTCTCCGCACATAGGTCCCGGAACGATCCCAAATGTCGACCGGTATCGGTGGAGGCGAACTCACGGACTATCACTTTGTAAGATGTGATAGGGTGCTGTGCTTTAGTGTCGGCACCTAAACTCGTCATATCATCTCAATATATCTGCTTTCTTCCTAAAACCTGGGAACCAAAACCAACTGTTCTGCCGGCTATATATCTTTGCAACCCCACAGCTAGAATTAGTGAGCCGCAGTGTGCATCCCGATAAGGGAAGCCTAAAACTTCGGCCACAAGGTTCATAAGGGTGGTCGGGCGACGTGAGTTATTGCACCCGTGGCCTTCGGTGGCGATCGCATAGTTTGTTAAGTAGGCTCACCGGTTTCAGGGCTTTCCAGTCGTACTTTGACACAGAGCCCAGGTGGGTTTGGTCACACTTCATAACCTCAGTTCGGCGAACCTACGAGCTCGTGACTCGTGGAGGGACTAGCTTTTCCAATCATCGCAACTGGGACATGTTTGATGGTTCAAAAGACTCCGTCCCATTAGTACGACGAGTTTACACACCCGCTTCGAATATGGGAGATGACGTATTGGCACGGGGGTACAGGGATTCATGACGCGGACTGTTATCAGTAGCCGGTAACCTAAGCGGTATAACAGGCGATTTGTTGACGCGTTCATGCCATCTATAATAAGCTTGTGCAGTCATGCGCCTTGCACAGCAGACACGATTCCACCTCGACGCGGACTCAGAAGCCCAGGGCAGCTCATCCAATGATCGCGGTGACCAACCTAGAATGGCTCGTTGTAAGCAGGAATCGGAGAGCCACTATATGTGACATACGACCGTACGGACGCTTTGCTGATTCGAATTCAAGCGTAAAAAAATCGATACCAAACCACTTGGATAATGCGAATCACACAATGGTATAACACCGGTACTAAACCCTCGGGCTCAGAACTTTCCCGTGCCCGGATATGGTAAGAACCGAGTGGCCTCATTGGATTTTCAGCTCTAATATCTATAAAATGTGCTGTACGCCCAATTGCCAATTGCGATGCACACACACTTAAGTTCGCGTAGCGTAGGTGGGACAGTGTAGGAAGCTACAGGGTGGAGTTTACGGCACTCCGGCCTCCCGTGCGCTCTCAGGCCGTCGGATCTCGTCAGGTCGGGTACGCCTCTGGCACCAACCCTTGCGCCTCACATTTTCCATCACTGTGAGCCCAAACTGTTGGTTGACAAGCCCTTGGTATCGGATCGAAAATGAGGAGAACTTCACGGTAGTCAGCAGGTTTCGCCGAAAGGTAAAGATCCACTCACGCTTGATTCAGGGATCATCTCCGCCTCATCGCCGGTCGGAGGTTACCTTATTTTTTATTATATATTACGTTTCCAGTACCTCTTGCTAGCGGGAAAAGAATCATCCGTCGTTGGACTTGAAGCACTCTAAGGTAATAAACATCTCAAACCCTCTGATGACACAGAATGCTCATTGTACTC
		</sequence>
    <sequence><taxon idref="Location_1_2_0|27.247199077558477"/>
			AGAGTCATGGTTTCCTACAGGTAAGAGCCAGGTTATTTCCGAGCCGTTCCGTCACTAGACTGCTGTTAGCGGCTAAACCAAAATTGCTAGCAACGTACATGAAGATTGACCCTTGACCATAAACGTAAGGGTAGCGAGTTGGGCTAAGAGCTGCTTTATACTCCTGGTAGAGTGGTTCCAATCACTTGGAATAGCAGGGACAAAGTGTGTTACCTCTCACACTTGTCAATAGGTGGCAACGCATTATACAGTGGGTAGTTAGATGCTGGGAGCTCGCAAAGGGGGGCCTGAGATCCGGCCGTCGTCCGACACGGTGACGGTTCGGGACGGCTGGAGATGAGCATATCTGAATGCTATCCTTTGTCTTTTTGGATGGGCTACTACACTGGGAACGACCACTATACCCTAAGGCTGGCACAACCACGGACGAACAGGGAGAACGCGCGGCAGCAGAAGGCTGTAACGCGTTCTACTCTAAAGTACCCTAAGAAGTGCCGAGGCGATCCCAATCTTAGACTATCCTACGGAATGGATTCTAAGCAACCACAAGTAACTCGCTCAATGACAATGACTCGTTTGCGTATATCACTGGAGAAAGATCTGTTGTGCGCAGCCACCTGAGAGTGGGAGGTGGCCCGACCACATGCGACCCTGAGCAACTAAATAGGATCCGCGGGACAGAGCCTCCCCGCTCTGTAAGGTTGAGACAAGTCTATTAAAGTAGTCCCGGGTGGTTAGGAAATTCACCTCATGGATGGATTTGTTGTCTCCCAGCATTCGAGGGCAGGTACAATCGGCGACGATGCAAGGAAGAAACCGACCTATCAGTATGTTGTGTTTACTCTTCGCATGTCACTACATACCCATCTCTGTGTGGTACGTTCACTCTCTACTTAGGGTTTTGCCCACAGAGGGCGGCCTTTCAGCTTTAACCAATATAAAATAGCAATTACTATGAAGAGCGTACCCTGCATACCGGGACGGTTTCCCACCTGACGCACTCATGCACCAGAATGGGCATATCTAATTAGAGGAAGCGTGATTGCAAACGATGACGTCTTAATCTGCATTTGATTCCATGCAAGCGAACTTGGCAATCATCCTGTTATTGTTCGAGTTCCCGGGGTATTATGTCCCTGCTGTAAGTTAAGGACTCAACTCACGGTGCCCTTGAATCGCTTAATGGTGTAGTGGAGCCTAGCGGGAAACGACGTCAATCCATTTTTCCTACGAAGTACGCACAAACTGACACAGAAGTTTGACTCGGATAAGGAAGATGGGGTGATTCGCCCGCCAGTGTCTTCTCATGTATATCGAGGGGGTCCACATATCGAAGTGTGTACCAATGTATGGAACGATAGCTCACGCCATAACTTGTATCAGGTCACACACTTCGCTACCAAACGAGTATGATATCGTCAAGTGTTGAGCAGTGGTCACCAATGGACTTTTTCGATAAATAGCTACGGGACCGATTGCGCGCCCTTCTTCCAGTTTTGTCGCTAATATTGGAGAAAGGGGAAGTCCTGACGTGATATAGGTGGTCTTTCCAGCTCGCATGATTAGGTCTCAGAGACAGAGTCCTTTATCGGATAGGCAAAGTTAACATGGGTTAGCGTATGAAAGGTCGACTCGTGACCTCACGTCTGTAGTTGTACTGTGCCTGTAACCTCTAAGTTTCAGCTCGTTTGCCCGGGATGTCCCCCGACACTCACCTCATCAAGGGATCCCGAGTGGGCGTCCACTTGACTTTTGAAGCTATCAACTTAACATCGATCGTCTTCGTGATCAAAGTGCCACAGAATCCTTGCACTTGGAAAATGCCGGACGATGCCCGCGGTTCGCCTACAAAGACTAATCCAAAAAGGGCTTCAAACCCTCAGTATAGGTTTTATATGGGGCGTTGTAGTCCAGTATGTCCCCGGATTGGACTACTGTCTCCTATAACGGTATTGTCGCTGTAATTCTTGATTAGAGAGTTTTTCAAACTAACGGTGAATATATGTCGGGTGCCTAGCGACACCACGGTTAGAGGTCAATGGATAAATCCTGCTTTTGGCGTTAATTTAGGTCGTGCTTCAACAGAGACGCGGCAGCGCCACTCAGAGGAAAATGCTGTTTGATGGAACGACCCGATTGTCAGGCTTCAACCCCGCGCCACAATCAAAGGAAAGTAGCTGTGACATTCACATCTGGGGAAAAGTCATATGATACTCCCTCGCTAAGCCACGAAAGTTGCCTTATGGACCACATAACAAGATCTATAACTTTTCCACAATTCCCCATCTACACTGTTTGAACGGTAGGTTGAGTTCAAGATTTCGTGAGGGGTCCTGTGTTGGGAGTCGGTTCTTATTAGTTCTTATAGGAACGCAGGCGACGTTCCCCGTAGGAAGATTAACACCAGCGGGTCACCTTGTATTTCAACCATCAACAAGCAAGGATGCTGTAGTGCTTCTTAGGTGCCAGAAGATCCGGGCGCGTCCTATGAACACAGTGACGTCAGGTACCCGGACGTCCACTAACCCTGCCCTAACCCTAAGTCTCCAAGCCGCGGTCGAACATCTTTTGGCTCATGGGTTTCTTTGGCGATCTATGGGATACACCCCCCAAAGAAACAAGCATTGTACCTGTCGAGCAAATACATAGGAGCACTGGAGACTCGTAATCCGACGCAAGGTACAAGAACTTTTGTTTAGCGATAAGCGACCTTGGGCCTCAGATCCACATATGCGATGATTTTTCATGGTGTCTCCGAAAAGGTTCCATCAGGTTACTTTGTGACCGAGGAGTTGTGTAACCACAACAGAATTCAGAGCCGTAGACGGTTAACGTTCAGGCGTGAAGTAACGATAGACCGCTACAGTCGCAGCGCACCACCTGTGTCCAACCTAAATACGTCGAAGATAGAACTTGTGGTTTCAGTGTATCATGAAGAGCTTCCTCCTGGTCTTCTAGCCGATTTTAGATGGATGATTCGCCGTAGCACTGGTACACGGCCCACAGCCACCTGCTGGGACGCCGCCTGAGATGTGCATCTTCAGGCTCAATAGAGCTTTGCGGTCTAATGTCTATAACTGTCATAGCAAACCACCTGTCCTTGACACCCTTTTTCACCATGGATGGCGAAAACGCGGTTTTCCTCGGGACCTGGACGAGGCATAGCTATCAGAGCCCTAAACCGCCTTCGGAAGTTTGAGGACTCTTTTATGCCGACTCGTGTGTGGTGTGGCGTTGTTCATACGCCGGGTCGAACATCTGGACCTTACGGTAAGGGTACGTGTTAGGTTTCTTCCAGGCAAATCGACGTAGGCCAGACCCAGCCAGATTCGGGGTCTTTTCACAGCGTTTGCACCACTTCCCGCGGTTACGTCAGATGTTTATGTGTTTAAGTTGCGCATATACGCTCGGATTACGAACCGAGCTAAAGCAAGCAGAAGAGCCGGCTGAGTGAAGAAGAACTCAATATAGCGAGCTAAACGACGGCGACTGTTATGCCGTCTCGAAAGATGGTGCGAGGATACTCCACTCCCCCAAGTGGAGGCGGCGAATTTCTTCTCGCTGTAAGACGAAGGTCTCCATCATGAGCTTACGCCATTCAAGCGCCTCTGCCGTTAAATCGGCGGAAAAACGCTCTTTCGTGCCGCATATTGGTGAGCTACACGATGCCGTGTAGGAATACGGGTATTACCGAGAGACCTGGTACGTCGAAAACCAATGTCTCCCGAACTTCGCGCACTAATAAGCCATCCTATTCAGCGGGTGTATGCGGCAAACACGCCTTGGCGATATTCTACACGGAATGTCTAAGCTTACCCTTCCGATTTTCCCTAAGGGATTTCTGGCCCTTGCTAAGTGTATGGAGCCAAGCGTGGCCTTAATGACCAGTGTCACCAGGAGTGTTCTTGACTTACGGCGGGTAAAGCTACACAGTAACCTAAATGTAATTGCTCGATTGTCGTGGCCGGCCTGTGATACCAGCCTGGAACCGGCGATCGCTCGCGGGTTGCAGTATGACTTCCATCGGACTGGTCAAGAACCCACCGTCCGCTATCCAAAACAGCTGGGGGATACTAGGGTCGGATTCGCTACTGTGGCAATTGTTGGTGTTTGATTATTTGATAAACGATTTCCCCCGTTCAAATATACGAGGTGTATTCTAGAACTACGCGGAAGACACTAAGTGAATATAGTTGCTGATCGCTGGATATGTGTGGATAGCGACCCTAGGCTAAATCATTAAGACATGGGGAGAATAACCTCCTACCTCTATTCCGTGCGTTTTCTATCCAACTTGGTTTGCTATTACCCTCCTAAGGGGGCTAATCTAGGGCCGAGCAAATAAGGGGAGGTATGGGCACGTATTAGCACACCACCCTTAAGCGCCTGCTTCGCCCGGGTTATTGGAATCAACCGCTCGATGCGCCCGCGCTTATGGTCAAGTCACCGGTGATTGACCGGTAACCTTACCAGTGTATGACGCTCCAACCATCATCGATCTCATGTCCCTGTGACGGTACTCTAGATGGTATACTTTTACATTTCTACCTGGGGCTCTAACTGTGCATTCGATGCTCGGGGTCGAGATGAAATATAGTGTCACCGACATGATAGGGCCTCAGTTGCATACTACTTGTCATACAGTCAGTGCAACCTGCAGCGCATACAGGAGATGGGTCAATAATGGCTTGTCATTTCTTTACTTTTAGATGGCGATGATCCACCATGGTACGAAGTGCCACTTGGACTGCTGCATCGAGGGCTAGGCCCGGGTGCTCCCCCGCTGCGGTTGCGGCGAGCGTTGTATGCAACACCTTTAGTTAACTACAAACCGGCACCTGCGAGCCATTGGAGAAATTCAGCCAGGCGCAATACAACAAGGAACCAAAACATGAACCCAGCCGCAGGGTATCAGCGCATACAGGAACTGCTTAACGGCCCCATTTCACTGAAGGGCCCGAGCATACAGCGAATCCGGAGGACTGAGGTCTGGTATACTCTGCCCGCTGGTGTTACGTCGCCAGTGTGCGTTGTTGTGAAGCTTACATACCTCTTGACCACAGTCACGGTGCAATTACCGTTAACATAATGTTCCCTCAATGCATGTCTGTGCGTCCCGGACGTAATAAACAGGTGGAAGCAGTCTGACAGCCCGGACTTATGCAGAAAGAGGTGTGGTGCGTAAATCCCCCCGCAATACCGCTACATTACCGGATTATCCCAAGGTCACCAGATAGCAATCGTTTCGGGTTAGTGGTACTGCCGTTTTTGTAATCCGATTGGAGCAGAGGGCTAAAGAATATGAGTAGAAATTGTTAGCACATCTTCGACTTACATTAGCAGATGTAGGGCCAATCAACCCCTTTCGCCAGGTAAAGCTTCTACCGGGTCGATCGCCCGCGGGGGGGACCGCTGATTACCACATGGGATCAAGACGAGAAGCTCGTTACATTAATTCCAAGACTTTCAATTCATCTCGCAAGCACATATTAATGGCACACATGTGGCGCTTCCCGCGTTTTCTGGGCAAGTGGTCCACACGAATGCTGAGTCGGCAATGAAATAGCAGACGAGCGGGGTATAGCTACTACTGCACTGAAGAACATGTTTCTATGGTAGGCCGCCTGCCCCAGGTGTGCACCCATACCAGTATAGGCGAGCTAAGAAATTTCTTTAAAATGCGCTATCTCAAGGTATCCTCCCGTACGGCTGCATTGAGCTCGTCGAACTGTTCGCGGCACGAGTCCCTCGTCAATACATCATTTTTGAGTGCCGCCCCCATGGTCTCAGCTGAGGCGGCTTAGTCGTCATTCCGGTGGACACTTACCCCCCGGTGCCTTGGCTACAGGGCAGCAGCACATAGAGGAATTCTACAAACTACCAAGACGGGTTCTATCATATGGGCTCGAACATGTATAATCGATCCGGGCAAGTCACTGTCTTAAGGTGCAATACATCACCGGACCATAGGCCAATTGCATTGAATGCGCACTGACCCGAGCAGACTCAACACCACACCAATCTGGGGGCGGCCAATGCTGACATGGAGCAACCGACCGGTGATCTCGACGCATGTCTGCGGAGCCCTTGACCGCAAGTGGAACCGACCTTTCCTTATCTGTAGAAACAGGACATTCTCCTGTCCGCGGGGAGGCATGTAGCGTGGGACACTCTCTTGCTCTGCGTGAAGCTACGAGTGTTGAAGCCTAGTTACATTTTTCGATAGGCGCGAGGGCATTCCTAGCTAGGTAGTGCGAGCCTTGAGCGACGCCCATGACTGCGCATGCCCCTGGCTTATAAACGGACTTGATCGAAGTGCAAATGAGTTTAAGGTATGGAGACTGTCCCTAGCACGCCTATCAACATGACCACGAGGCGTGTCGTTCATGGGGCGGGCAGCCCCAGTCAATCCAGGGAGGACATAGTTCTGAGCACTTTAAAACCTAGCTCGTTATTCTCGGCACTGCGTTCCGAGGCTTCACGAGGTCGTCAGGCGGTACAGTGTCCACAGGTAGGTTAACCCTTTACGAGATGACCAGGATACTGATATTAGTGAGGCTGATTTATTTCTTCGGTGGCAGGTCTTTAGGGTGCCCGACTAAAGTCAGCCGGATTCTACGTCACATATGCCAAATTGAGTTCAATGTCCGAAACGGTAGACATACCTGGTCCTATCCGCTTACTCTAATCGAGTTAGACGGCAGGATAAGATGAGTGTATGTAAAAGAGCGCTGTCTACGTATCAAGGGAATCGAGAAGTCTACGCCGCCTGAGCATACGGTTCAGGATGAGGCGTTTGAAGAAGCACATAAAACACGTATGAGACTCAGATCTGCTGTTGGCTGCCTATTACTATTATCATTTGCACATTCGTCAGTGACTCGCACGTCATTATGAGTTACTCTCAGGGAACTAGGTGGCACCTCAAACTACTTGCTAGGTAGATAACGGAAGGACGAGCCAAGTATTCACCGACACTAGAGTATCACAAGACCTAAGGCCGCCGTTTTTTATGTTTCACAGCCGTGTTGCCCCTATCATGAGGTCCGGTAGCAGAACTATTGTGCTTAGATAAGTAACACCTGAGGCCTCCACTAGAGCCGCTGATGAAGGATGCACGACGGCCGTTCTGTCTAAGACTAATCTTTAGCAGAGACCGTGCCCAGAAACCATCGCGGAAGATGATATACGAAGTATGCAGATGATCCTTGAGTCTGCGGCGTTACTAGTGGGCAAGTTAGAAGCATGTGGGCTAGAGATGTGCAGCTCCCAACGGATTCACTAAGCTGGAACATTAGGTCAAGGCAAGGTTCTCTGTTGACTCTTTCACAGACGGTGCTTGCTCATTTAACAGGTTCTCGTCTGAGGAATCGATTCAAATCTATGACTCTCGGTTGAAGGATCCATATTTACGTCCGGCAACCCTAGGGTCGCCGGGGTAACGTCTGCTGGCCCGAGTGACTACTGCTTAACTATCAATGTACTCACTTGAGATCCTGAAAGGTTAACCATCTGGTGCACCCAAGCTCAATAGAATCATTAGGTAGCGCTCCCTAATGCGAATCAGGAGGCAATCTGACGATTGTGCATACTAGCGAAGTTGCTACCATCATAATTAACCGTGGCATGTTGGCGGGGTCCACCCTAGACGCCAGCTGAGGATACGTGAGTCACTAGCTTAATCGCTTCCATCGTTAGAAACATCCGCCTCCGACGTGTGCATGTTACCAAGGCATGGAGTTTGACTAGTGCTCGGACGCTCTTTCCTGTAAATGAATGCATCCCACAGAACAATATGCGGTGGTACGCGTAAAGTAACGTAGACAACCCAACTGATTTATTGCCACCAATCACCAGGCGGAAGCCCACTCGTGGTTCTGAATATAATACCCTTACTCCTCTTTAACCGGACCGAGAATTCCTCAACACACACTATGTGCGAATCGCGATCTATGGAACGCGCGTCGTATCCTAGTCGGCTAGATAACGGAGACTCTGGTTATCATGCGTCGGAGGCATAACTTCTAGTCCTACGATACGGCACCGACATCTTTCCTGTGTAAGAGAATGATAACGGCTTCCGTTGAGCTAGAAGTTTTTGATATACCTCTGGAGACCTAGCCTGATGTCGAGTTGGCTCCGCCAAACTAAATGTATGAGACTACGTCTTGACAAGATCTTTAGAGATGTCTTTTAACGTCTTGTTGTAGTTGGTCATCCACGCGAACCTTCATAGTCATGAACGACATACAGATATCGGATACGTGTTGAGAAACCCGGGTCAGGAATTATCCTTACTCGTGCGCCGTCCTCGGAATTAGGCGCCTGGGTGTGGTACAAACTGACTAAGTGGGCAACTTTTCCTGGTCGCGAAGTTCCGGGTGGCATAACATCAACGACCTGGGCTCTATACTATTCTAGTCCCGAATCCGGGCCGTTGCACTCTGTAGGGAAAGCCGCGAGCCGGCAACCACACTTGTGTTTTTTTGGCAACCCTTCTTCCAGGAGATTTACCCCGTATCGAGAGCTGTTTCAGGTCCGTCGGTGGGCACGTCCATAGCGGCCTTCAAGTCATTGTTACCAACAGCCGAGACTATGACGGCGGACTGTAAGCTGGGAAAACTTCTAAGACCCGCCAATTCTACCATGGAGCGACGGGCCTTATCATGACGGAGGCCCTCTTTCTCGTCTGTGGGAGATATGTTAGTATAGACTAATGTTAGAAGATTCGTCGATAGGTCCTTCCACAAGCGAGCAAATTACCTTGCAGCGCGTTTCGGTCCACATGGTGAAACGCATTCATCACCACACGGACACGGATGGTGTTGAGCTAACCCAGGATTCTACATAATGGCCTACGCCTCACAACAGAAAGGCGTACATACGCAACATCCGTCCAAACACTCGAGATCCAACGATTATTCATCCATGTCGTTGCTCGGTTCAGGGGCAGCGACAATACGTTGGCCGTCTCTGAACACCAGAGGTTATAGACATGACAACGGCACCGGCAATCTCAACAAGTTGCCTTAGCGTGACGGGAAATCTGCGAGTGCCGATGAAGAAGTCCAAGCAGCCGTTACTTCGTGACCACTAGTAGCTAATCGTTATATGCTCTGCAGAATGAGCGGGCGTTCGCTCAACGCGCGTCTGGCAGCAAAGCCGATGAACGGCATTCTTCGTGGTCATGCCCACTTACTCATCGCGAGGTTGAGGGAGGTTAGGTCGTGTGTCGTAATGAATTTGGCGCTTTTGAGCGTACAGGAGCAGTACTCGATGCTATTTACGTTAAATTGGTGTTAGCCGAAAAGTTACTTGCGCATGGAGCCCGTAATGTATATGTATAGCCTCGACGCGGCGTCCATTCCCTGATGACCAGGGCCCCGCCGAAGGACTAGGGCCGAATGTCCGGCAAAGTTCTCAACGGTTGTCAGGATATCGACCAGTTTCCTGTGGATCCCCGTTTTACCAAGGACTTTTGGCTCCTGGATTTGAGCACCGTAAGCAAGTCCCAAACGATCTATTACAAATAGGTAACCCAGACGTATACCGGTGCCATAGTTAACAAGGATGGCCCCGGGGCTGACACGTTTGCAAGGCTCGTAGCGGGCTGTGTAGGCCGCTTCTGTCACGATCAGCGCGCATGGGCATTGGCAGCAGGAATACTTACTCGGTTGCAAAGGCATATGTATAACCTATGCCACGTGGCCCTCCCCGATGCCGAGTCACTCAAATAACACTGAAACCCGGGCTTAGGTGCACACTCCCAGTTGCTTCGCCCGGCGCCGTGCGGGAATTATGGGCACTTGGGAGTTGAACCGTTCATGTGGTCACGCACCGATTTTGAAGGAGGGTTGAAACTCGCATCGCGATTCTTATGCTGGTATCTTGAAAATTCGGGGTCGAGGTGAGACGCCAGCCTATCACCTGCGGGGCGCCCGGCGACTTGTAGCTAGGGAACGAAATAATCGGATCGTCCTTCTGAAAAATTCGCGATTGCCAAGTGCATTTTCTCATACATTGATACCGGTCCCCGTCCAACTTCGCCTACCGGTGACGGACGTATCTATCCAGATTAGGTGAGCGAATCGGGCCAGATTGTAATGGCGTCGAATGCCCTACGCGTAAGTAGTTACTCGGTGAGTTACGGGAGCATCAAGGCTGCCTAGGTTGGAAAAACACTCCGAGGGACATTGAATGGGCAGTCTCTAGGCCATATGGCACCACATATAATGAACTCCAGAATAGTAGCTGTTCGAATAAGAGAGGACTAGGGCTTGTTTGTTCCCAAAAGGAAAGCCTTAGCCTTCGAAATATTTAAGCAGGTGGCCCGCGAGTACATGATTGAATCAGTCGGTAACGGCTCAGGGGAGGGGCTTCACTCTATGTACAGGTAAATGACTAACGCAGGAGGGCCGTTAGTGGTTGTTTACAGCATACCGCCTATGACCCTTGTCGGGCATAGAACGATAAATTGGCAAGAGGCCACAAAGCAAGCAACGCCGTCGGCATCAAAGACTAAGTGGCGCATCGACACATAAGAATTACGTATGAAGAGTCGGGTAATAATCTACGCGGGGGTATGAACATGGGTCCGATCTTGTTTAGAATAGACCGATTTCTACCGTGACAGCCCCTTCCCCAGCTGCCTCACCCTGCCCTTTTCACATGGCTGGCTCAAGAAAGTGCGATCGTGTAGGTAACCTTTTTGAGTCCATAGAGACAGCGGACTCACTTCGGATGATAAAGGAACAAACCCGTTCATCTTAGATGTGATACCCACCGCATAAAAACTACTTCCGAGCAAAGATTCGCCTTGCTAACCAAGTACGAGGCCCATACCCTGACCTTTAGCGGAGCTAGTCCAGGTTCTACGCGGAGCACGCGTCCATGATTGCGCTCGAATGCATACATAGTAGTGAAAAGGCCCGGACTGATAACAGATCAAGTTGGGCGCGAACACTTCAACATATTAAACCCTGATCCCTGACGATCTGTACGTGTGAAACTAATATGTGGACAGCCAGGCAAGGGGACCATGACCAGCATAGTGTTCTAACTGTTCGAACCGCCGTTGCCGGCCGATCGGAGTTCAGTAATTTTAGGTAACGTCATAGAAACGCAGGGAAAGACGTGGCTCTTACCAGTAAATGCCCCAGGCACTACCCCGGTATTGAAATGTCAAATCCATAACATGAGGATGGCACGTGCGCAGCTTTCCTTATAATTGCTCTCCATCCCTATATACTCTTGTTGTCCCGACATTGAGTGACCTCACTAGTTGCACTTGGCAGCGTGGCTATCTGAATTCGGAACAGCCAGGCGGGCGAATTCTGCGGGGGGAATTCACATAGTCGCCAGACATCTGAACACTGCAGGCGGGAAACCATGGAATAACCTTAGGTCGACCCGTATAGATTGCCTGCGGTTCTCCTGATGACGGAGCTACGCTCAACACATATGAGCTCACTTGACCATTTACGTAAAGAAACATCAGTACTGTGGAAATCGCGACCTAGCAGATAGTTATTTCGGAAAAGTAGTCACAGCTACTTTCTGAAATAGGCCCTGCGGCCCCTTAGTGTAAGTCTATCCGGGTCTCGGGGCGGCCATTCAGGGTGCTACTTTTTTGGGCATTCCACTCTGGTGACATACGGTTAGAGTTTCACAATACCGTCGACTGCGTGCCCCGCGCCCATAAGCCCGACCGGCTCGTCCAGCAATTTATTCCTTATGCTCTGCTAATGCTGAGGATCGCCATGGGGGCGCGCGTGGATGCTCCTGCCTTATTTCTTCTTTGCAAGAAAACCCGCACGCACGTGGGGAGTGTAAGCCCATTCGTTCGAACGCTAATCGTAGGGAATATGGAGGGCGCGCGTGTACTCGGCAAGTGGAAGTTAGGATCTGAGCAAATCTTATGCTAAAACAGGCGTCGTACAAAAACCTGCCCACATGTCTTGTCAGGTAAACACCTAAACGGATGACGTAAGATTCTTCGTTGGATAAGGGGATTCATCCGTTGGGTGGAGGAAGTCCAAAGTAACTGCATCGGGCACCGTTGAACGAACTGCGCCTGGTTGTTACTCATCTATTTAACTAGCACGTAGTCGAGATTGTTCCCGGCGTGCACTCTGGATGGCTCAGCGCACTTCCACGTTGAGTCGGTCCATGCTAGTGAAATTAAACAACCTCGTCGGGCCCACCCGCAAAAGTAAGCGCGCTCTCCATTAACTTACTTGACTCGTTAGTCGAGCGAGAGCCAAATCATTTTCAATATACCGCGCTCGGTCAGTTGATCATGGCCCGTCTAACCTGCCTATACAGTGATAGCGATTGCTTTGATTCTCGAATAGGCCGGTTGGCATTACAGTCCTGTTGGGTGCCTGGAAGATCACATAAAATCGATAAGAACCTCTGATGGGGGGCTCATCGGCAGGGCCTCTCCTCATAACCCAAGTCTCCACGACTCCTAGATACCCTGTCTACTCTGGATGAAATCGGGGCGGTGGCAGTCCGTCTCCGCACATAGGTTCCGGAACGACCCCAAATGTCGACCGGTATCGGTGGAGGCGAACTCACGGACTATCACTTTGTAAGATGTGATAGGGTGCTGTGCTTTAGTGTCGGCACCTAAACTCGTCATTTCATCTCAATATATCTGCTTTCTTCCTAAAACCTGGGAACCAAAACGAACTGTTCTGCCGGCTATATATCTTTGCAACCACACAGCTAGAATTAGTGAGCCGCAGTGTGCATCCCGATAAGGGAAGCCTAAAACTTCGGCCACAAGGTTCATAAGGGTGGTCGGGCGACGTGAGTTATTGCACCCGTGGCCTTCGGTGGCGACCGCATAGTTTGTTAAGTAAGCTCACCGGTTTCAGGGCTTTCCAGTCGTACTTTGACACAGAGCCGAGGTGGGTTTGGTCACACTTCATAACCTCAGTTCGGCGAACCTACGAGCTCGTGACTCGTGGAGGGACTATCTTTTCCAATCATCGCAACTGGGACATGTTTGATGGTTCAAACGACTCCGTCCCATTAGTACGACGAGTTTACACACCCGCTTCGAATATGGGAGATGACGTATTGGCACGGGGGTACAGGGATTCATGACGCGGACTGTTATCAGTAGCCGGTATTCTAAGCGGTATAACAGGCGATTTGTTGACGCGTTCATGCCATCTATAATAAGCTTGTGCAGTCATGCGCCTTGCACAGCAGACACGATTCCACCTCGACGCGGACTCAGCAGCCCAGGGCAGCTCATCCAAAGATCGCGCTGACCAACCTAGAATGGCTCGTTGTAAGCAGGAATCGGAGAGCCACTATATGTGACATACGACCGTACGGACGCTTTGCTGACTCGAATTCAAGCGTAAAAAAATCCATACCAAACCACTTGGATAATGCGAATCACACAATGGTATAACACCGGTACTAAACCCTCGGGCTCAGAACTTTCCCGTGCCCGGATATGGTAAGAACCGAGTGGCCTCATTGGATTTTCAGCTCTAATATCTATAAAATGTGCTGTACGCCCAATTGCCAATTGCGATGCACACACACTTAAGTTCGCGTAGCGTAGGTGGGACAGTGTAGGAAGCTACAAGGTGGAGTTTACGGCACTCCTGCCTCCCGTGGGCTCTCAGGCCGTCGGCTCTCGTCAGGTCGGGTACGCCTCTGGCGCCAAACCTTGCGCCTCACATTTTCCATCACTGTGAGCCCAAATTGTTGGTTGACAAGCCCTTGGTATCGGATCGAAAATGAGGAGAACTTCACGGTAGTCAGCAGGTTTCGCCGAAAGGTAAAGATCCACTCACGCTTGATTCAGGGATCATCTCCGCCTCATCGCCGGTCGGAGGTTACCTTATTTTTTATTATATATTACGTTTCCAGTACCTCTTGCTAGCGGGAAAAGAATCATCCGTCGTTGGACTTGAAGCACTCTAAGGTAATAAACATCTCAAACCCTCTGATGACACAGAATGCTCATTGTACTC
		</sequence>
    <sequence><taxon idref="Location_1_0_1|35.864912639608285"/>
			AGAGTCATGGTTTCCTACAGGTAAGAGCCAGGTTATTTCCGAGCCGCTCCGTCACTAGACTGCTGTTAGCGGCTAAACCAATGTTGCTAGCAACGTACATGAAGATTGACCCTTGACCATAAACGTAAGGGTAGCGAGTTGGGCTAAGAGCTGCTTTATACTCCTGGTAGAGTGGTTCCAATCACTTGGAATAGCAGGGACAAAGTGTGTTACCTCTCACACTTGCCAATAGGTGGCAATGCATTATACAGTGGGTAGTTAGATGCTGGGAGCTCGCAAAGGGGGGCCTGAGATCCGGCCGTCGTCCGACACGGTGACGGTTCGGGACGGCCGGAGATGAGCATATCTGAATGCTATCCTTTGTCTTTTTGGATGGGCTACTACACTGGGAACGACCACTATACCCTAAGGCTGGCACAACCACGGACGAACAGGGAGAACGCGCGGCAGCAGAAGGCTGTAACGCGTTCTACTCTAAAGTACCCTAAGAAGTGCCGAGGCGATCCCAATCTTAGAGTATCCTACGGAATGGATTCTAAGCAACCACAAGTAACTCGCTCAATGACAATGACTCGTTTGCGTATATCACTGGAGAAAGATCTGTTGTGCGCAGTCACCTGAGAGTGGGAGGTGGCCCGACCACATGCGACCCTGAGCAACTAAATAGGATCCGCGGGACAGAGCCTCCCCGCTCTGTAAGGTTGAGACAAGTCTATTAAAGTAGTCCCGGGTGGTTAGGAAATTCACGTCATGGATGGATTTGTTGTCTCCCAGCATTCTAGGGCAGGTACAATCGGCGACGATGCAAGGAAGAAACCGACCTATCAGTATGTTGTGTTTACTCTTCGCATGTCACTACATACCCATCTCTGTGTGGTACGTTCACTCTCTACTTAGGGTTTTGCCCACAGAGGGCGGCCTTTCAGCTTTAACCAATATAAAATAGCAATTACTATGAAGAGCGTACCCTGCATACCGGGACGGTTTCCCACCTGACGCACTCATGCACCAGAATGGGCATATCTAATTAGAGGAAGCGTGATTGCAAACGATGACGTCTTAATCTGCATTTGATTCCATGCAAGCGAACTTGGCAATCATCCTGTTATTGTTCGAGTTCCCGGGGTATTATGTCCCTGCTGTAAGTTAAGGACTCAACTCACGGTGCCCTTGAATCGCTTAATGGTGTAGTGGAGCCTAGCGGGAAACGACGTCAATCCATTTTTCCTACGAAGTACGCACAAACTGACACAGAAGTTTGACTCGGATAAGGAAGATGGGGTGATTCGCCCGCCAGTGTCTTCTCATGTATATCGAGGGGGTCCACATATCGAAGTGTGTACCAATGTATGGAACGATAGCTCACGCCATAACTTGTATCAGGTCACACACTTCGCTACCAAACAAGTATGATATCGTCAAGTGTTGAGCAGTGGTCACCAATGGACTTTTTCGATAAATAGCTACGGGACCGATTGCGCGCCCTTCTTCCAGTTTTGTCGCTAATATTGGAGAAAGGGGAAGTCCTGACGTGATATAGGTGGTCTTTCCAGCACGCATGATTAGGTCTCAGAGACAGAGTCCTTTATCGGATAGGCAAAGTTAACATGGGTTAGCGTATGAAAGGTCGACTCGTGACCTCACGTCTGTAGTTGTACTGTGCCTGGAACCTCTAAGTTTCAGCTCGTTTGCCCGGGATGTCCCCCGACACTCACCTAATCAAGGGATCCCGAGTGGGCGTCCACTTGACTTTTGAAGCTATCAACTTAACATCGATCGTCTTCGTGATCAAAGTGCCACAGAATCCTTGCACTTGGAAAATGCCGGACGATGCCCGCGGTTCGCCTACAAAGACTAATCCAAAAAGGGCTTCAAACCCTCAGTATAGGTTTTATATGGGGCGTTGTAGTCCAGTATGTCCCCGGATTGGACTACTGCCTCCTATAACGGTATTGTCGCTGTAATTCTTGATTAGAGAGTTTTTCAAACTAACGGTGTATATATGTCGGGTGCCTAGCGACACCACGGTTAGAGGTCAATGGATAAATCCTGCTTTTGGCGTTAATTTAGGTCGTGCTTCAACAGAGACGCGGCAGCGCCACTCAGAGGAAAATGCTGTTTGATGGAACGACCCGATTGTCAGGCTTCAACCCCGCGCCACTATCAAAGGAAAGTAGCTGTGACATTCACATCTGGGGAAAAGTCATATGATACTCCCTCGCTAAGCCACGAAAGTTGCCTTATGGACCACATAACAAGATCTATAACTTTTCCACAATTCCCCATCTACGCTGTTTGAACGGTAGGTTGAGTTCAAGATTTCGTGAGGGATCCTGTGTTGGGAGTCGGTTCTTATTAGTTCTTATGGGAACGCAGGCGACGTTCCCCGTAGGAAGATTAGCACCAGCGGGTCACCTTGTATTTCAACCATCAACAAGCAAAGATGCTGTAGTGCTTCTTAGGTGCCAGAAGATCCGGGCGCATCCTATGAACACAGTGACGTCAGGTACCCGGACGTCCACTAACCCTGCCCTAACCCTAAGTCTCCAAGCCGCGGTCGAACATCTTTTGGCTCATGGGTTTCTTTGGCGATCTATGGGATACACCCCCCAAAGAAACAAGCATTGTACCTGTCGAGCAAATACATAGGAGCACTGGAGACTCGTAATCCGACGCAAGGTACAAGAACTTTTGTTTAGCGATAAGCGACCTTGGGCCTCAGATCCACATATGCGATGATTTTTCATGGTGTCTCCGAAAAGGTTCCATCAGGTTACTTTGTGACCGAGGAGTTGTGTAACCACAACAGAATTCAGAGCCGTAGACGGTTAACGTTCAGGCGTGAAGTAACGATAGACTGCTACAGTCGCAGCGCACCACCTGTGTCCAACCTAAATACGTCGAAGATAGAACTTGTGGTTTCAGTGTATCATGAAGAGCTTCCTCCTGGTCTTCTAGCCGATTTTAGCTGGATGATTCGCCGTAGCACTGGTACACGGCCCACAGCCACCTGCTGGGACGCCGCCTGAGATGTGCATCTTCAGGCTCAATAGAGCTTTGCGGTCTAATGTCTATAACTGTCATAGCAAACCACCTGTCCTTGACACCCTTTTTCACCATGGATGGCGAAAACGCGGTTTTCCTCGGGACCTGGACGAGGCATAGCTATCAGAGCCCTAAACCGCCTTCGGAAGTTTGAGGACTCTTTTATGCCGACTCGTGTGTGGTGTGGCGTTGTTCATACGCCGAGTCGAACATCTGGACCTTACGGTAAGGGTACGTGTTAGGTTTCTTCCAGGCAAATCGACGTAGGCCAGACCCAGCCAGATTCGGGGTCTTTTCACAGCGTTTGCACCACTTCCCGCGGTTACGTCAGATGTTTATGTGTTTAAGTTGCGCATATACGCTCGGATTACGAACCGAGCTAAAGCAAGCAGAAGAGCCGGCTGAGTGAAGAAGAACTCAATATAGCGAGCTAAACGACGGCGACTGTTATGCCGTCTCGAAAGATGGTGCGAGGAAACTCCACTCCCCCAAGTGGAGGCGGCGAACTTCTTCTCGCTGTAAGACGAAGGTCTCCATCATGAGCTTACGCCATTCAAGCGCCTCTGCCGTTAAATCGGCGGAAAAACGCTCTTTCGTGCCGCATATTGGTGAGCTACACGATGCCGTGTAGGAATACGGGTATTACCGAGAGACCTGGTACGTCGAAAACCAATGACTCCCGAACTTCGCGCACTAATAAGCCATCCTATTCAGCGGGTGTATGCGGCAAACACGCCTTGGCGATATTCTACACGGAATGTCTAAGCTTACCCTTCCGATTTTCCCTAAGGGATTTCTGGCCCTTGCTAAGTGTATGGAGCCAAGCGTGGCCTTAATGACCAGTGTCACCAGGAGTGTTCTTGACTTACGGCGGGTAAAGCTACACAGTAACCTAAATGTAATTGCTCGATTGTCGTGGCCGGCCTGTGACACCAGCCTGGAACCGGCGATCGCTCGCGGGTTGCAGTATGACTTCCATCGGACTGGTCAAGAACCCACCGTCCGCTATCCAAAACAGCTGGGGGATACTAGGGTCGGATTCGCTACTGTGGCAATTGTTGGTGTTTGATTATTCGATAAAGGATTTCCCCCGTTCAAATATACGAGGTGTATTCTAGAACTACGCGGAAGACACTAAGTGAATATAGTTGCTGATCGCTGGATATGTGTGGATAGCGACCCTAGGCTAAATCATTGAGACATGGGGAGAATAACCTCCTACCTCTATTCCGTGCGTTTTCTATCCAACTTGGTTTGCTATTACCCTCCTAAGGGGGCAAATCTAGGGCCGAGCAAATAAGGGGAGGTATGGGCACGTATTAGCACACCACCCTTAAGCGCCTGCTTCGCCCGGGTTATTGGAATCTACCTCCCGATGTGCCCGCGCTTATGGACAAGTCACCGGTGATTGACCGGTAACCTTACCAGTGTATGACGCTCCAACCATCATCGATCTCATGTCCCTGTGACGGTACTCTAGATGGTATACTTTTACATTTCTACCTGGGGCTCTAACTGTGCATTCGATGCTCGGGGTCGAGATGAAATATAGTGTCACCGACATGATAGGGCCTCAGTTGCATACTACTTGTCATACAGTCAGTGCAACCTGCAGCGTATACAGGAGATGGGTCAATAATGGCTTGTCATTTCTTTACTTTTAGATGGCGATGATCCACCATGGTACGAAGTGCCACTTGGACTGCTGCATCGAGGGCTAGGCCCGGGTGCTCCCCCGCTGCGGTTGCGGCGAGCGTTGTATGCAACACCTTTAGTTAACTACAAACCGGCACCTGCGAGCCATTGGAGAAATTCAGCCAGGCGCAATACAACAAGGAACCAAAACATGAACCCAGCCGCAGGGTATCAGCGCATACAGGAACTGCTTAACGGCCCCATTTCACTGAAGGGCCCGAGCATACAGCGAATCCGGAGGACTGAGGTCTGGTATACTCTGCCCGCTGGTGTTACGTCGCCAGTGTGCGTTGTTGTGAAGCTTACATACCTCTTGACCACAGTCACGGTGCAATTGCCGTTAACATAATGTTCCCTCAATGCATGTCTGTGCGTCCCGGACGTAATAATCAGGTGGAAGCAGTCTGACAGCCCGGACTTATGCAGAAAGAGGTGTGGTGCGTAAATCCCCCCGCAATACCGCTACATTACTGGATTATCCCAAGGTCACCAGATAGCAATCGTTTCGGGTTAGTGGTACTGCCGTTTTTGTAATCCGATTGGAGCAGAGGGCTAAAGAATATGAGTAGAAATTGTTAGCACATCTTCGACTTATATTAGCAGATGTAGGGCCAATCAACCCCTTTCGCCAGGTAAAGCTTCTACCGGGTCGATCGCCCGCGGGGGGGACCGCTGATTACCACATGGGATCAAGACGAGAAGCTCGTTACATTAATTCCAAGACTTTCAATTCATCTCGCAAGCACATATTAATGGCACACATGTGGCGCTTCCCGCGTTTTCTGGGCAAGTGGTCCACACGAATGCTGAGTCGGCAATGAAATAGCAGACGAGCGGGGTATAGCTACTACTGCACTGAAGAACATGTTTCTATGGTAGGCCGCCTGCCCCAGGTGTGCACCCATACCAGTATAGGCGAGCTAAGAAATTTCTTTAAAATGCGCTATCTCAAGGTATCCTCCCGTACGGCTGCATTGAGCTCGTCGAACTGTTCGCGGCACGAGTCCCTCGTCAATACATCATTTTTGAGTGCCGCCCCCATGGTCTCAGCTGAGGCGGCTTAGTCGTCATTCCGGTGGACACTTACCCCCCGGTGCCTTGGCTGCAGGGCAGCAGCACATAGAGGAATTCTACAAACTACCAAGACGGGTTCTATCATATGGGCTCGAACATGTATAATCGATCCGGGCAAGTCACTGTCTTAAGGTGCAATACATCACCGGACCATAGGCCAATTGCATTGAATGCGCACTGACCCGAGCAGACTCAAGACCACACCAATCTGGGGGCGGCCAATGCTGACATGGAGCAACCGACCGGTGATCTCGACGCATGTCTGCGGAGCCCTTGACCGCAAGTGGAACCGACCTTTCCTTATCTGTAGAAACAGGACATTCTCCTGTCCGCGGGGAGGCATGTAGCGTGGGACACTCTCTTGCTCTGCGTGAAGCTACGAGTGTTGAAGCCTAGTTACATTTTTCGATAGGCGCGAGGGCATTCCTAGCTAGGTAGTGCGAGCCTTGAGCGACGCCCATGACTGCGCATGCTCCTGGCTTATAAACGGACTTGATTGAAGTGCAAATGAGTTTAAGGTATGGAGACTGTCCCTAGCACGCCTATCAACATGACCACGAGGCGTGTCGTTCATGGGGCGGGCAGCCCCAGTCAATCCAGGGAGGACATAGTTCTGAGCACTTTAAAACCTAGCTCGTTATTCTCGGCACTGCGTTCCGAGGCTTCACGAGGTCGTCAGGCGGTACAGTGTCCACAGGTAGGTTAACCCTTTACGAGATGACCAGGATACTGATATTAGTGAGGCTGATTTATTTCTTCGGTGGCAGGTCTTTAGGGTGCCCGACTAAGGTCAGCCGGATTCTACGTCACATATGCCAAATTGAGTTCAATGTCCGAAACGGTAGACATACCTGGTCCTATCCGCTTCCTCTAATCGAGTAAGACGGCAGGATAAGATGAGTGTATGTAAAAGAGCGCTGTCTACGTATCAAGGGAATCGAGAAGTCTACGCCGCCTGAGCATACGGTTCAGGATGAGGCGTTTGAAGAAGCACATAAAACACGTATGAGACTCAGATCTGCTGTTGGCTGCCTATTACTATTATCATTTGCACATTCGTCAGTGACTCGCACGTCATTATGAGTTACTCTCAGGGAACTAGGTGGCACCTCAAACTACTTGCTAGGTAGATAACGGAAGGACGAGCCAAGTATTCACCGACACTAGAGTATCACAAGACCTAAGGCCGCCGTTTTTTATGTTTCACAGCCGTGTTGCCCCAATCATGAGGTCCGGTAGCAGAACTATTGTGCTTAGATAAGTAACACCTGAGGCCTCCACTAGAGCCGCTGATGAAGGATGCACGACGGCCGTTCTGTCTAAGACTAATCTTTAGCAGAGACTGTGCCCAGAAACCATCGCGGAAGATGATATACGAAGTATGCAGATGATCCTTGAGTCTGCGGCGTTACTAGTGGGCAAGTTAGAAGCATGTGGGCTAGAGATGTGCAGCTCCCAACGGATTCACTAAGCTGGAACATTAGGTCAAGGCAAGGTTCTCTGTTGACTCTTTCACAGACGGTGCTTGCTCATTTAACAGGTTCTCGTCTGAGGAATCGATTCAAATCTATGACTCTCGGTTGAAGGATCCATATTTACGTCCGGCAACCCTAGGGTCGCCGGGGTAACGTCAGCTGGCCCGAGTGACTACTGCTTAACTATCAATGTACTCATTTGAGATCCTGAAAGGTTAACCATCTGGTGCACCCAAGCTCAATAAAATCATTAGGTAGCGCTCCCTAATGCGAATCAGGAGGCAATCTGACGATTGTGCATACTAGCGAAGTTGCTACCATCATAATTAACCGTGGCATGTTGGCGGGGTCCACCCTAGACGCCAGCTGAGGATACGTGAGTTACTAGCTTGATCGCTTCCATCGTTAGAAACATCCGCCTCCGACGTGTGCATGTTACCAAGGCATGGAGTTTGACTAGTGGTCGGATGCTCTTTCCTGTAAATGAATGCATCCCACAGAACAATATGCGATGGTACGCGTAAAGTAACGTAGACAACCCAACTGATTTATTGCCACCAATCACCAGGCGGAAGCCTACTCGTGGTTCTAAATATAATACCCTTACTCCTCTTTAACCGGACCGAGAATTCCTCAACACACACTATGTGCGAATCGCGATCTATGAAACGCGCGTCGTATCCTAGTCGGCTAGATAACGGAGACTCTGGTTATCATGCGTCGGAGGCATAACTTCTAGTCCTACGATACGGCACCGACATCTTTCCTGTGTAAGAGAATGATAACGGCTTCCGTTGAGCTAGAAGTTTTTGATATACCTCTGGAGACCTAGCCTGATGTCGAGTTGGCTCCGCCAAACTAAATGTATGAGACTACGTCTTGACAAGATCTTTAGAGATGTCTTTTAACGTCTTGTTGTAGTTGGTCATCCACGCGAACCTTCATAGTCATGAACGACATACAGATATCGGATACGTGTTGAGAAACCCGGGTCAGGAATTATCCTTACTCGTGCGCCGTCCTCGGAATTAGGCGCCTGGGTGTGGTACGAACTGACTAAGTGGGCAACTTTTCCTGGTCGCGAAGTTCCGGGTGGCATAACATCAACGACCTGGGCCCTATACTATTCTAGTCCCGAATTCGGGCCGTTGCACTCTGTAGGGAAAGCCGCGAGCCGGCAACCACACTTGTGTTTTTTTAGCAACCCTTCTTCCAGGAGATTTACCCCGTATCGAGAGCTGTTTCAGGTCCGTCGGTGGGCACGTCCATAGCGGCCTTCAAGTCATTGTTACCAACAGCCGAGACTATGACGGCGGACTGTAAGCTGGGAAAACTTCTAAGACCCGCCAATTCTACCATGGAGCGACGGGCCTTATCATGACGGAGGTCCTCTTTCTCGTCTGTGGGAGACATGTTAGTATAGACTAATGTTAGAAGATTCGTCGATAGGTCCTTCCACAAGCGAGCAAATTACCTTGCAGCGCGTTTCGGTCCACATGGTGAAACGCATTCATCACCACACGGACACGGATGGTGTTGAGCTAACCCAGGATTCTACATAATGGCCTACGCCTCACAACAGAAAGGCGTACATACGCAACATCCGTCCAAACACTTGAGATCCAACGATTATTCATCCATGTCGTTGCTCGGTTCAGGGGCAGCGACAATACGTTGGCCGTCTCTGAACACCAGAGGTTATAGACATGACAACGGCACCGGCAATCTCAACAAGTTGCCTTAGCGTGCCGGGAAATCTGCGAGTGCCGATGAAGAAGTCCAAGCAGCCGTTACTTCGTGACCACTAGTAGCTAATCGTTATATGCTCTGCAGAATGAGCGGGCGTTCGCTCAACGCGCGTCTGGCAGCAAAGCCGATGAACGGCATTCTTCGTGGTCATGCCCACTTACTCATCGCGAGGTTGAGGGAGGTTAGGTCGTGTGTCGTAATGAATTTGGCGCTTTTGAGCGTACAGGAGCAGTACTCGATGCTATTTACGTTAAATTGGTGTTAGCCGAAAAGTTACTTGCGCATGGAGCCCGTAATGTATATGTATAGCCTCGACGCGGCGTCCATTCCCTGATGACCAGGGCCCCGCCGAAGGACTAGGGCCGAATGTCCGGCAAAGTTCTCAACGGTTGTCAGGATATCGACCAGTTTCCTGTGGATCCCCGTTTTACCAAGGACTTTTGGCTCCTGGATTTGAGCACCGTAAGCAAGTCCCAAACGATCTATTACAAATAGGTAACCCAGACGTATACCGGTGCCATAGTTAACAAGGATGGCCCCGGGGCTGACACGTTTGCAAGGCTCGTAGCGGGCTGTGTAGGCCGCTTCTGTCACGATCAGCGCGCATGGGCATTGGCAGCAGGAATACTTACTCGGTTGCAAAGGCATATGTATAACCTATGCCGCGTGGCCCTCCCCGATGCCGAGTCACTCAAATAACACTGAAACCCGGGCTTAGGTGCCCACTCCCAGTTGCTTCGCCCGGCGCCGTGCGGGAATTATGGGCACTTGGGAGTTGAACCGTTCATGTGGTCACGCACCGATTTTGAAGGAGGGTTGAAACTCGCATCGCGATTCTTATGCTGGTATCTTGAAAATTCGGGGTCGAGGTGAGACGCCAGCCTATCACCTGCGGGGCGCCCGGCGACTTGTAGCTAGGGAATGAAATAATCGGATCGTCCTTCTGAAAAATTCGCGATTGCCAAATGCATTTTCTCATACATTGATACCGGTCCCCGTCCAACTTCGCCTACCGGTGACGGATGTATCTATCCAGATTAGGTGAGCGAATCGGGCCAGATTGTAATGGCGTCGAATGCCCTACGCGTAAGTAGTTACTCGGTGAGTTACGGGAGCATCAAGGCTGCCTAGGTTGGAAAAACACTCCGAGGGACATTGAGTGGGCAGTCTCTAGGCCATATGGCACCACATATAATGAACTCCAGAATAGTAGCTGTTCGAATAAGAGAGGACTAGGGCTTGTTTGTTCCCAAAAGGAAAGCCTTAGCCTTCGAAATATTTAAGCAGGTGGCCCGCGAATACATGATTGAATCAGTCGGTAATGGCTCAGGGGAGGGGCTTCACTCTATGTACAGGTAAATGACTAACGCAGGAGGGCCGTTAGTGGTTGTTTACAGCATACCGCCTATCACCCTTGTCGGGCATAGAACGATAAATTGGCAAGAGGCCACAAAGCAAGCAACGCCGTCGGCATCAAAGACTAAGTGGCGCATCGACACATAAGAATTACGTATGAAGAGTCGGGTAATAATCTACGCGGGGGTATGAACATGGATCCGATCTTGTTTAGAATAGACCGATTTCTACCGTGACAGCCCCTTCCCCAGCTGCCTCACCCTGCCCTTTTCACATGGCTGGCTCAAGAAAGTGCGATCGTGTAGGTAACCTTTTTGAGTCCATAGAGACAGCGGACTTACTTCGGATGATAAAGGAACAAACCCGTTCATCTTAGATGTGATACCCACCGCATAAAAACTACTTGCGAGCAAAGATTCGCCTTGCTAACCAAGTACGAGGCCCATACCCTGACCTTTAGCGGAGCTAGTCCAGGTTCTACGCGGAGCACGCGTCCATGATTGCGCTCGAATGCATACATAGTAGTGAAAAGGCCCGGACTGATAACAGATCAAGTTGGGCGCGAACACTTCAACATATTAAACCCTGATCCCTGACGATCTGTACGTGTGAAACTAATATGTGGACAGCCAGGCAAGGGGACCATGACCAGCATAGTGTTCTAACTGTTCGAACCGCCGTTGCCGGCCGATCGGAGTTCAGTAATTTTAGGTAACGTCATAGAAACGCAGGGAAAGACGTGGCTCTTACCAGTAAATGCCCCAGGCACTACCCCGGTATTGAAATGTCAAATCCATAACATGAGGATGGCACGTGCGCCCCTTTCCTTATAATTGCTCTCCATCCCTATATACTCTTGTTGTCCCGACATTGAGTGACCTCACTAGTTGCACTTGGCAGCGTGGCTATCTGAATTCGGAACAGCCAGGCGGGCGAATTCTGCGGGGGGAATTCACATAGTCGCCAGACATCTGAACACTGCAGGCGGGAAACCATGGAATAACCTTAGGTCGACCCGTATAGATTGCCTGCGGTTCTCCTGATGACGGAGCTACGCTCAACACATATAAGCTCACTTGACCATTTACGTAAAGAAACATCAGTACTGTGGAAATCGCGACCTAGCAGATAGTTATTTCGGAAAAGTAGTCACAGCTACTTTCTGAAATAGGCCCTGCGGCCCCTTAGTGTAAGTCTATCCGGGTCTCGGGGCGGCCATTCAGGGTGCTACTTTTTTGGGCATTCCACTCTGGTGACATACGGTTAGAGTTTCACAATACCGTCGACTGCGTGCCCCGCGCCCATAAGCCCGACCGGCTCGTCCAGCAATTTATTCCTTATGCTCTGCTAATGCTGAGGATCGCCATGGGGGCGCGCGTGGATGCTCCTGCCTTATTTCTTCTTTGCAAGAAAACCCGCACGCACGTGGGGAGTGTAAGCCCATTCGTTCGAACGCTAATCGTAGGGAATATGGAGGGCGCGCGTGTACTCGCCAAGTGGAAGTTAGGATCTGAGCAAATCTTATGCTAAAACAGGCGTCGTACAAAAACCTGCCCACATGTCTTGTCAGGTAAACACCTAAACGGATGACGTAAGATTCTTCGTTGGATAAGGGGATTCATCCGTTGGGTGGAGGAAGTCCAAAGTAACTGCATCGGGCACCGTTGAACGAACTGCGCCTGGTTGTTACTCATCTATTTAACTAGCACGTAGTCGAGATTGTTCCCGGCGTGCACTCTGGATGGCTCAGCGCACTTCCACGTTGAGTCGGTCCATGCTAGTGAAATTAAACAACCTCGTCGGGCCCACCCGCAAAAGTAAGCGCGCTCTCCATTAACTTACTTGACTCGTTAGTCGAGCGAGAGCCAAATCATTTTCAATATACCGCGCTCGGTCAGTTGATCATGGCCCGTCTAACCTGCCTGTACAGTGATAGCGGTTGCTTTGATTCTCGAATAGGCCGGTTGGCATTACAGTCCTGTTGGGTGCCTGGAAGATCACATAAAATCGATAAGAACCTCTGATGGGGGGCTCATCGGCAGGGCCTCTCCTCATAACCCAAGTCTCCACGACTCCTAGATACCCTGTCTACTCTGGATGAAATCGGGGCGGTGGCAGTCCGTCTCCGCACATAGGTTCCGGAACGAGCCCAAAAGTCGACCGGTATCGGTGGAGGCGAACTCACGGACTATCACTTTGTAAGATGTGATAGGGTGCTGTGCTTTAGTGTCGGCACCTAAACTCGTCATTTCATCTCAATATATCTGCTTTCTTCCTAAAACCTGGGAACCAAAACGAACTGTTCTGCCGGCTATATATCTTTGCAACCCCACAGCTAGAATTAGTGAGCCGCAGTGTGCATCCCGATAAGGGAAGCCTAAAACTTCGGCCACAAGGTTCATAAGGGTGGTCGGGCGACGTGAGTTATTGCACCCGTGGCCTTCGGTGGCGACCGCATAGTTTGTTAAGTAAGCTCACCGGTTTCAGGGCTTTCCAGTCGTACTTTGACACAGAGCCGAGGTGGGTTTGGTCACACTTCATAACCTCAGTTCGGCGAACCTACGAGCTTGTGACTCGTGGAGGGACTATCTTTTCCAATCATCGCAACTGGGACATGTTTGATGGTTCAAACGACTCCGTCCCATTAGTACGACGAGTTTACACGCCCGCTTCGAATATGGGAGATGACGTATTGGCACGGGGGTACAGGGATTCATGACGCGGACCGTTATCAGTAGCCGGTATTCTAAGCGGTATAACAGGCGATTTGTTGACGCGTTCATGCCATCTATAATAAGCTTGTGCAGTCATGCGCCTTGCACAGCAGGCACGATTCCACCTCGACGCGGACTCAGAAGCCCAGGGCAGCTCATCCAATGATCGCGGTGACCAACCTAGAATGGCTCGTTGTAAGCAGGAATCGGAGAGCCACTATATGTGACATACGACCGTACGGACGCTTTGCTGACTCGAATTCAAGCGTAAAAAAATCGATACCAAACCACTTGGATAATGCGAATCACACAATGGTATAACACCGGTACTAAACCCTCGGGCTCAGAACTTTCCCGTGCCCGGATATGGTAAGAACCGAGTGGCCTCATTGGATTTTCAGCTCTAATATCTACATAATGTGCTGTACGCTCAATTGCCAATTGCGATGCACACACACTTAAGTTCGCGTAGCGTAGGTGGGACAGTGTAGGAAGCTACGGGGTGGAGTTTACGGCACTCCTGCCTCCCGTGCGCTCTCAGGCCGTCGGCTCTCGTCAGGTCGGGTACGCCTCTGGCGCCAAACCTTGCGCCTCACATTTTCCGTCACTGTGAGCCCAAATTGTTGGTTGACAAGCCCTTGGTATCGGATCGAAAATGAGGAGAACTTCACGGTAGTCAGCAGGTTTCGCCGAAAGGTAAAGATCCACTCACGCTTGATTCGGGGATCATCTCCGCCTCATCGCCGGTCGGAGGTTACCTTATTTTTTATTATATATTACGTTTCCAGTGCCTCTTGCTAGCGGGAAAAGAATCATCCGTCGTTGGACTTGAAGCACTCTAAGGTAATAAACATTTCAAACCCTCTGATGACACAGAATGCTCATTGTACTC
		</sequence>
    <sequence><taxon idref="Location_1_1_0|32.29338809268798"/>
[truncated: 336,071 more chars]
